# Supplementary material for: Common targetable inflammatory pathways in brain transcriptome of autism spectrum disorders and Tourette syndrome
Source: Front Neurosci. 2022 Dec 15;16:999346. doi: 10.3389/fnins.2022.999346 (PMC9799059; doi:10.3389/fnins.2022.999346)
Supplement: Supplementary file 7 [file Table_2.XLSX]

## Sheet: A
Supplementary table 2 (A): This sheet contains information of the differentially expressed genes (FDR < 0.05) in the ASD dataset.
	symbol	ENTREZID	logFC	logCPM	F	PValue	FDR	Expression
ENSG00000064886.9	NA	CHI3L2	1117	2.84113	1.12369	35.1288	5.87926e-08	0.00123923	Up-regulated
ENSG00000181019.8	NA	NQO1	1728	1.15392	4.41746	30.3039	3.59099e-07	0.00378455	Up-regulated
ENSG00000125538.7	NM_000576	IL1B	3553	2.07284	1.24549	28.3681	7.59504e-07	0.00403271	Up-regulated
ENSG00000174576.4	NM_178864	NPAS4	266743	2.72355	3.24019	27.8654	9.24703e-07	0.00403271	Up-regulated
ENSG00000129654.7	NM_001454	FOXJ1	2302	1.48396	0.517909	27.7789	9.56616e-07	0.00403271	Up-regulated
ENSG00000007908.11	NA	SELE	6401	2.66807	1.51062	26.8701	1.36916e-06	0.00460814	Up-regulated
ENSG00000148773.8	NM_001145966	MKI67	4288	1.90978	1.03459	26.5896	1.53036e-06	0.00460814	Up-regulated
ENSG00000173530.5	NM_003840	TNFRSF10D	8793	1.10255	0.916602	25.7524	2.1374e-06	0.00563151	Up-regulated
ENSG00000203811.1	NM_021059	HIST2H3C	653604	0.876495	1.19553	24.9495	2.95236e-06	0.00622298	Up-regulated
ENSG00000203852.3	NM_001005464	HIST2H3A	653604	0.876495	1.19553	24.9495	2.95236e-06	0.00622298	Up-regulated
ENSG00000105559.7	NM_001161354	PLEKHA4	57664	0.988489	0.379521	24.1801	4.03352e-06	0.00772895	Up-regulated
ENSG00000011422.7	NM_001005376	PLAUR	5329	1.17992	1.40576	23.649	5.01031e-06	0.0088006	Up-regulated
ENSG00000204389.8	NA	HSPA1A	3304	1.75332	8.71118	23.2475	5.90751e-06	0.00957834	Up-regulated
ENSG00000163874.8	NM_025079	ZC3H12A	102465438	1.17603	0.167414	22.6295	7.62262e-06	0.0103358	Up-regulated
ENSG00000250771.2	NA	NA	NA	1.28106	0.109542	22.5617	7.83968e-06	0.0103358	Up-regulated
ENSG00000204388.5	NM_005346	HSPA1B	3304	1.53301	8.90075	22.3204	8.66466e-06	0.0103358	Up-regulated
ENSG00000130222.6	NM_006705	GADD45G	10912	0.89645	1.56904	22.3066	8.7145e-06	0.0103358	Up-regulated
ENSG00000250182.2	NA	EEF1A1P13	NA	0.740148	-0.644795	22.2758	8.82651e-06	0.0103358	Up-regulated
ENSG00000126709.10	NM_002038	IFI6	2537	1.19137	5.79257	21.8456	1.05582e-05	0.0117129	Up-regulated
ENSG00000143545.4	NM_002870	RAB13	5872	0.673899	2.38397	21.5603	1.18951e-05	0.0124205	Up-regulated
ENSG00000006747.10	NA	SCIN	85477	1.6154	2.57688	21.3248	1.31292e-05	0.0124205	Up-regulated
ENSG00000187837.2	NM_005319	HIST1H1C	3006	0.453267	5.10877	21.3086	1.3219e-05	0.0124205	Up-regulated
ENSG00000196787.2	NM_021064	HIST1H2AG	85235	0.926831	0.0385963	21.1554	1.40978e-05	0.0124205	Up-regulated
ENSG00000106211.8	NM_001540	HSPB1	3315	1.40974	4.56492	21.1479	1.41424e-05	0.0124205	Up-regulated
ENSG00000131747.10	NM_001067	TOP2A	7153	1.6081	-0.106487	20.9153	1.55972e-05	0.0127944	Up-regulated
ENSG00000124693.2	NM_003537	HIST1H3B	8968	1.37092	-0.562735	20.8874	1.5782e-05	0.0127944	Up-regulated
ENSG00000134061.4	NM_005582	CD180	4064	1.28287	0.301418	20.6985	1.70918e-05	0.0129904	Up-regulated
ENSG00000196935.4	NM_020762	SRGAP1	57522	0.425901	4.27932	20.6352	1.75551e-05	0.0129904	Up-regulated
ENSG00000090920.9	NM_003890	FCGBP	8857	1.47908	4.6743	20.5681	1.80608e-05	0.0129904	Up-regulated
ENSG00000090339.4	NM_000201	ICAM1	3383	1.35926	2.3026	20.5128	1.8489e-05	0.0129904	Up-regulated
ENSG00000170458.9	NM_000591	CD14	929	1.26001	3.16005	20.2018	2.10958e-05	0.0143438	Up-regulated
ENSG00000150337.9	NA	FCGR1A	2210	1.20551	2.53746	19.8099	2.49278e-05	0.0164197	Up-regulated
ENSG00000164761.4	NM_002546	TNFRSF11B	4982	0.926584	0.570497	19.5421	2.7951e-05	0.0178531	Up-regulated
ENSG00000182240.11	NM_012105	BACE2	25825	0.644108	3.61847	19.3342	3.05563e-05	0.0180612	Up-regulated
ENSG00000066336.7	NM_003120	SPI1	6688	0.941052	1.79705	19.3308	3.06008e-05	0.0180612	Up-regulated
ENSG00000133048.8	NA	CHI3L1	1116	1.44723	4.26949	19.2059	3.22862e-05	0.0180612	Up-regulated
ENSG00000173369.11	NA	C1QB	713	1.27139	4.65323	19.1531	3.30284e-05	0.0180612	Up-regulated
ENSG00000128536.11	NA	CDHR3	222256	0.286022	3.28237	19.1228	3.34617e-05	0.0180612	Up-regulated
ENSG00000110492.11	NM_001270550	MDK	4192	0.558122	1.53955	19.0338	3.47682e-05	0.0180612	Up-regulated
ENSG00000088280.14	NA	ASAP3	55616	0.36622	4.3038	19.0334	3.47739e-05	0.0180612	Up-regulated
ENSG00000118785.9	NM_000582	SPP1	6696	1.67701	7.51314	19.0096	3.51318e-05	0.0180612	Up-regulated
ENSG00000187479.4	NM_001145033	C11orf96	387763	0.973438	2.84877	18.8555	3.75444e-05	0.0183166	Up-regulated
ENSG00000112539.10	NA	C6orf118	168090	0.75773	-0.211681	18.8285	3.79853e-05	0.0183166	Up-regulated
ENSG00000126767.13	NM_005229	ELK1	2002	0.447249	5.29704	18.8133	3.82357e-05	0.0183166	Up-regulated
ENSG00000187608.5	NM_005101	ISG15	9636	1.19721	3.86415	18.5856	4.21909e-05	0.0196216	Up-regulated
ENSG00000077150.13	NA	NFKB2	4791	0.879855	1.75302	18.4695	4.43669e-05	0.0196216	Up-regulated
ENSG00000163346.12	NA	PBXIP1	57326	0.445812	6.54623	18.4074	4.55764e-05	0.0196216	Up-regulated
ENSG00000163735.6	NM_002994	CXCL5	6374	0.692565	-0.731288	18.4021	4.56811e-05	0.0196216	Up-regulated
ENSG00000183476.8	NA	SH2D7	646892	0.699705	-0.767021	18.3817	4.60883e-05	0.0196216	Up-regulated
ENSG00000124762.9	NA	CDKN1A	1026	1.34266	3.60704	18.3589	4.65453e-05	0.0196216	Up-regulated
ENSG00000233670.6	NM_001101387	PIRT	644139	0.971075	1.07143	18.2717	4.83415e-05	0.0199793	Up-regulated
ENSG00000177575.8	NM_004244	CD163	9332	1.45996	2.68132	18.1944	4.99934e-05	0.0200785	Up-regulated
ENSG00000176601.7	NM_025052	MAP3K19	80122	0.761579	-0.657438	18.121	5.16153e-05	0.0200785	Up-regulated
ENSG00000188060.6	NM_152304	RAB42	115273	1.04745	-0.508405	18.1125	5.18073e-05	0.0200785	Up-regulated
ENSG00000175556.12	NA	LONRF3	79836	0.521263	2.48322	18.0867	5.23919e-05	0.0200785	Up-regulated
ENSG00000099377.9	NM_001142777	HSD3B7	80270	0.564334	1.39558	18.0402	5.34641e-05	0.0201235	Up-regulated
ENSG00000197249.8	NA	SERPINA1	5265	1.23314	1.57839	17.9929	5.45778e-05	0.0201823	Up-regulated
ENSG00000166592.7	NA	RRAD	6236	1.49987	1.54992	17.8797	5.73409e-05	0.0205012	Up-regulated
ENSG00000233421.3	NA	NA	NA	1.32423	0.19172	17.8779	5.73855e-05	0.0205012	Up-regulated
ENSG00000129450.4	NM_014441	SIGLEC9	27180	1.26124	-0.238304	17.7993	5.93889e-05	0.0205306	Up-regulated
ENSG00000164949.3	NM_181702	GEM	2669	0.863723	2.61728	17.7804	5.98823e-05	0.0205306	Up-regulated
ENSG00000100292.12	NA	HMOX1	3162	1.23251	2.17292	17.7582	6.04642e-05	0.0205306	Up-regulated
ENSG00000176387.6	NA	HSD11B2	3291	0.736078	-0.656712	17.7147	6.16258e-05	0.0205306	Up-regulated
ENSG00000170365.5	NA	SMAD1	4086	0.269059	3.63383	17.6885	6.23379e-05	0.0205306	Up-regulated
ENSG00000173457.6	NA	PPP1R14B	26472	0.321269	3.11685	17.5579	6.60038e-05	0.0211386	Up-regulated
ENSG00000160183.9	NA	TMPRSS3	64699	1.03539	-0.221433	17.5515	6.61898e-05	0.0211386	Up-regulated
ENSG00000161281.6	NA	COX7A1	1346	-0.547453	2.91451	17.4657	6.87272e-05	0.0216214	Down-regulated
ENSG00000137801.9	NA	THBS1	7057	0.921914	4.94967	17.4223	7.00473e-05	0.0217126	Up-regulated
ENSG00000134668.8	NM_001281988	SPOCD1	90853	1.35355	-0.255333	17.3447	7.2477e-05	0.0217577	Up-regulated
ENSG00000088827.8	NA	SIGLEC1	6614	1.5316	1.33534	17.3432	7.25254e-05	0.0217577	Up-regulated
ENSG00000173040.8	NA	EVC2	132884	0.632659	0.524063	17.3193	7.32896e-05	0.0217577	Up-regulated
ENSG00000267270.1	NA	NA	NA	0.95262	2.16662	17.2191	7.65911e-05	0.0224221	Up-regulated
ENSG00000055732.8	NM_018298	MCOLN3	55283	1.00087	-0.449413	17.1262	7.97879e-05	0.0229988	Up-regulated
ENSG00000196139.7	NA	AKR1C3	8644	0.53261	2.25524	17.0992	8.07433e-05	0.0229988	Up-regulated
ENSG00000105939.8	NM_020119	ZC3HAV1	56829	0.541907	4.29455	17.0378	8.2957e-05	0.0231385	Up-regulated
ENSG00000184678.8	NM_003528	HIST2H2BE	8349	0.388407	4.52652	16.9599	8.58551e-05	0.0231385	Up-regulated
ENSG00000162461.7	NM_207348	SLC25A34	284723	0.465981	1.02137	16.9505	8.62152e-05	0.0231385	Up-regulated
ENSG00000168309.12	NM_001076778	FAM107A	11170	0.534661	8.63569	16.9446	8.64381e-05	0.0231385	Up-regulated
ENSG00000187091.9	NA	PLCD1	5333	0.415306	3.81715	16.9088	8.78167e-05	0.0231385	Up-regulated
ENSG00000152049.5	NM_080671	KCNE4	23704	1.03445	1.80976	16.9032	8.80349e-05	0.0231385	Up-regulated
ENSG00000130303.8	NM_004335	BST2	684	0.808267	2.6119	16.8806	8.89182e-05	0.0231385	Up-regulated
ENSG00000218823.1	NM_020144	PAPOLB	56903	0.926375	0.029968	16.7874	9.26548e-05	0.0234031	Up-regulated
ENSG00000013588.5	NM_003979	GPRC5A	9052	1.33479	-0.213337	16.7486	9.42614e-05	0.0234031	Up-regulated
ENSG00000233224.1	NM_003514	HIST1H2AM	85235	1.10755	-0.542475	16.746	9.43692e-05	0.0234031	Up-regulated
ENSG00000137259.2	NM_003513	HIST1H2AB	8335	0.689249	-0.186119	16.7458	9.43761e-05	0.0234031	Up-regulated
ENSG00000203814.5	NA	HIST2H2BF	440689	0.405299	3.88308	16.6672	9.77204e-05	0.0239506	Up-regulated
ENSG00000151929.5	NM_004281	BAG3	9531	1.44656	4.69053	16.6408	9.88673e-05	0.0239532	Up-regulated
ENSG00000163694.10	NA	RBM47	54502	0.942065	1.47609	16.522	0.000104217	0.0249622	Up-regulated
ENSG00000026508.12	NM_001202555	CD44	960	1.25178	3.83454	16.494	0.000105519	0.0249902	Up-regulated
ENSG00000130592.9	NM_002339	LSP1	4046	0.903584	0.713085	16.3779	0.000111104	0.0260205	Up-regulated
ENSG00000231768.1	NA	NA	100506795	0.845176	0.705034	16.2897	0.000115546	0.0267635	Up-regulated
ENSG00000204219.5	NM_003196	TCEA3	6920	0.38076	2.1752	16.2335	0.000118472	0.026918	Up-regulated
ENSG00000119408.12	NA	NEK6	10783	0.339623	5.16359	16.228	0.000118767	0.026918	Up-regulated
ENSG00000185507.15	NA	IRF7	3665	0.840942	2.25476	16.1821	0.000121219	0.0271813	Up-regulated
ENSG00000197405.3	NA	C5AR1	728	1.05427	0.624264	16.1366	0.000123703	0.0274464	Up-regulated
ENSG00000170439.5	NM_152637	METTL7B	196410	0.886825	0.362771	16.0733	0.000127242	0.0276547	Up-regulated
ENSG00000106689.6	NA	LHX2	9355	0.326049	4.99684	16.0729	0.000127265	0.0276547	Up-regulated
ENSG00000213144.2	NA	NA	NA	0.958986	-0.557723	15.9769	0.00013284	0.0281444	Up-regulated
ENSG00000273356.1	NA	NA	NA	0.685992	-0.89757	15.9478	0.000134579	0.0281444	Up-regulated
ENSG00000159189.7	NM_172369	C1QC	714	1.08609	3.92206	15.9473	0.000134607	0.0281444	Up-regulated
ENSG00000087086.9	NM_000146	FTL	2512	0.435496	8.47343	15.9373	0.000135211	0.0281444	Up-regulated
ENSG00000149781.8	NA	FERMT3	83706	0.915127	1.59886	15.9211	0.000136195	0.0281444	Up-regulated
ENSG00000162645.8	NA	GBP2	2634	1.05918	2.88056	15.8454	0.000140888	0.0281506	Up-regulated
ENSG00000002933.3	NA	TMEM176A	55365	0.630377	1.48152	15.8397	0.000141248	0.0281506	Up-regulated
ENSG00000128602.5	NM_005631	SMO	6608	0.447028	2.35721	15.8307	0.000141818	0.0281506	Up-regulated
ENSG00000225361.3	NA	PPP1R26-AS1	100506599	0.488113	1.93501	15.8081	0.000143257	0.0281506	Up-regulated
ENSG00000182541.13	NA	LIMK2	3985	0.527971	4.03948	15.777	0.000145264	0.0281506	Up-regulated
ENSG00000101493.6	NA	ZNF516	9658	0.388399	4.75561	15.7743	0.000145439	0.0281506	Up-regulated
ENSG00000177426.16	NA	TGIF1	7050	0.678912	1.7397	15.7565	0.000146603	0.0281506	Up-regulated
ENSG00000138964.12	NA	PARVG	64098	0.7851	2.29504	15.7519	0.00014691	0.0281506	Up-regulated
ENSG00000101916.11	NM_138636	TLR8	51311	1.05474	-0.420371	15.6244	0.000155553	0.0295383	Up-regulated
ENSG00000026950.12	NM_194441	BTN3A1	11119	0.455727	3.38916	15.5084	0.000163871	0.0308399	Up-regulated
ENSG00000196954.8	NA	CASP4	837	0.73435	1.63331	15.4362	0.00016928	0.0315759	Up-regulated
ENSG00000198879.7	NM_001018039	SFMBT2	57713	0.231885	5.36888	15.2657	0.000182788	0.0337966	Up-regulated
ENSG00000038945.10	NA	MSR1	4481	1.31606	2.39348	15.1589	0.000191807	0.0349241	Up-regulated
ENSG00000267014.1	NA	NA	100505835	0.768987	-0.53055	15.1544	0.0001922	0.0349241	Up-regulated
ENSG00000182508.9	NM_178175	LHFPL1	340596	0.676413	0.746013	15.0558	0.000200952	0.036039	Up-regulated
ENSG00000137812.15	NA	CASC5	57082	0.804634	-0.21393	15.047	0.000201756	0.036039	Up-regulated
ENSG00000196932.7	NA	TMEM26	219623	0.477993	0.9295	15.0061	0.000205524	0.0364036	Up-regulated
ENSG00000108691.5	NA	CCL2	6347	1.5719	0.703811	14.9714	0.000208772	0.0364769	Up-regulated
ENSG00000129116.13	NM_001166108	PALLD	23022	0.45725	5.36488	14.9505	0.00021076	0.0364769	Up-regulated
ENSG00000073331.13	NA	ALPK1	80216	0.439533	2.5286	14.9367	0.000212079	0.0364769	Up-regulated
ENSG00000122497.13	NA	NBPF14	25832	0.552154	4.68501	14.9181	0.000213875	0.0364769	Up-regulated
ENSG00000134531.5	NM_001423	EMP1	2012	1.22628	3.28015	14.9107	0.00021459	0.0364769	Up-regulated
ENSG00000176046.7	NM_012385	NUPR1	26471	0.772483	1.85559	14.888	0.000216812	0.0365598	Up-regulated
ENSG00000153029.10	NA	MR1	3140	0.371793	2.91595	14.8408	0.000221499	0.0365891	Up-regulated
ENSG00000260604.1	NA	NA	NA	0.962033	-0.641005	14.8391	0.000221665	0.0365891	Up-regulated
ENSG00000104611.7	NM_022071	SH2D4A	63898	0.415901	0.910229	14.8053	0.000225091	0.0365891	Up-regulated
ENSG00000221869.4	NM_005195	CEBPD	1052	0.823889	3.93891	14.8018	0.000225452	0.0365891	Up-regulated
ENSG00000272734.1	NA	ADIRF-AS1	NA	0.656695	1.25334	14.7997	0.000225666	0.0365891	Up-regulated
ENSG00000173281.4	NM_024607	PPP1R3B	79660	0.57398	1.88098	14.7649	0.000229253	0.0366853	Up-regulated
ENSG00000066382.12	NM_001145399	MPPED2	744	-0.266596	4.3778	14.7602	0.00022974	0.0366853	Down-regulated
ENSG00000156587.11	NM_198183	UBE2L6	9246	0.315147	3.94424	14.6855	0.000237664	0.0368369	Up-regulated
ENSG00000169429.6	NM_000584	IL8	3576	1.785	1.17723	14.6702	0.000239327	0.0368369	Up-regulated
ENSG00000165029.11	NM_005502	ABCA1	19	0.454462	5.55362	14.6667	0.000239706	0.0368369	Up-regulated
ENSG00000171051.4	NM_001193306	FPR1	2357	1.24672	2.0534	14.6383	0.00024282	0.0368369	Up-regulated
ENSG00000140022.5	NM_001256430	STON2	85439	0.441585	6.06996	14.6132	0.000245613	0.0368369	Up-regulated
ENSG00000185022.7	NA	MAFF	23764	0.897493	2.45634	14.6099	0.000245977	0.0368369	Up-regulated
ENSG00000251442.1	NA	LINC01094	100505702	0.615859	2.04793	14.6098	0.000245983	0.0368369	Up-regulated
ENSG00000216490.3	NA	IFI30	10437	1.87173	1.29251	14.6054	0.000246481	0.0368369	Up-regulated
ENSG00000133321.6	NA	RARRES3	5920	0.813055	2.14963	14.577	0.00024969	0.0368369	Up-regulated
ENSG00000116990.9	NM_001033082	MYCL	4610	0.480801	1.12781	14.5583	0.000251823	0.0368369	Up-regulated
ENSG00000140961.8	NA	OSGIN1	29948	0.820712	0.737797	14.5525	0.000252483	0.0368369	Up-regulated
ENSG00000042832.7	NA	TG	7038	0.503665	0.179662	14.5373	0.000254235	0.0368369	Up-regulated
ENSG00000198019.8	NM_001017986	FCGR1B	100132417	0.95489	0.681653	14.5119	0.000257198	0.0368369	Up-regulated
ENSG00000168961.12	NM_009587	LGALS9	3965	0.773648	1.94512	14.5083	0.000257613	0.0368369	Up-regulated
ENSG00000117226.7	NM_018284	GBP3	2635	0.762712	2.01636	14.5024	0.000258305	0.0368369	Up-regulated
ENSG00000117519.11	NM_001839	CNN3	1266	0.474257	6.57053	14.4738	0.0002617	0.0368369	Up-regulated
ENSG00000125740.9	NA	FOSB	2354	1.22336	2.95252	14.4728	0.00026181	0.0368369	Up-regulated
ENSG00000149257.9	NM_001207014	SERPINH1	871	1.50497	4.3072	14.4622	0.000263082	0.0368369	Up-regulated
ENSG00000121060.10	NM_005082	TRIM25	7706	0.313848	4.22893	14.4554	0.000263894	0.0368369	Up-regulated
ENSG00000224081.3	NA	LINC01057	101928079	0.531016	-0.103436	14.4213	0.000268036	0.0371689	Up-regulated
ENSG00000125398.5	NM_000346	SOX9	6662	0.481648	5.35629	14.3998	0.000270667	0.0372883	Up-regulated
ENSG00000178184.11	NM_032510	PARD6G	84552	0.643852	2.51357	14.3845	0.000272564	0.0373059	Up-regulated
ENSG00000087074.7	NM_014330	PPP1R15A	23645	0.592944	4.78874	14.2114	0.000294985	0.0396723	Up-regulated
ENSG00000115884.6	NM_002997	SDC1	6382	0.514965	0.641431	14.1995	0.000296601	0.0396723	Up-regulated
ENSG00000124635.7	NA	HIST1H2BJ	8970	0.476055	1.12948	14.1842	0.000298673	0.0396723	Up-regulated
ENSG00000137193.9	NM_002648	PIM1	5292	0.519501	2.8668	14.1736	0.000300128	0.0396723	Up-regulated
ENSG00000125753.9	NA	VASP	7408	0.45769	2.50138	14.1612	0.000301829	0.0396723	Up-regulated
ENSG00000165886.4	NM_024954	UBTD1	80019	0.329739	2.45193	14.1451	0.000304073	0.0396723	Up-regulated
ENSG00000213722.4	NA	DDAH2	23564	0.349631	3.3296	14.1419	0.000304515	0.0396723	Up-regulated
ENSG00000225241.3	NA	NA	NA	0.28359	3.38056	14.139	0.000304911	0.0396723	Up-regulated
ENSG00000104518.6	NM_001166237	GSDMD	79792	0.485256	2.32022	14.0724	0.000314352	0.0406498	Up-regulated
ENSG00000136997.10	NA	MYC	4609	0.731365	1.73057	14.0125	0.000323109	0.0410532	Up-regulated
ENSG00000026025.9	NA	VIM	7431	0.668608	6.80578	13.9786	0.000328168	0.0410532	Up-regulated
ENSG00000184557.3	NM_003955	SOCS3	9021	1.78589	3.52418	13.9769	0.000328418	0.0410532	Up-regulated
ENSG00000100439.6	NM_022060	ABHD4	63874	0.445539	2.84409	13.9714	0.000329248	0.0410532	Up-regulated
ENSG00000159403.11	NM_001733	C1R	715	0.567466	3.2408	13.9314	0.000335352	0.0410532	Up-regulated
ENSG00000124549.10	NA	BTN2A3P	54718	0.712207	-0.170632	13.9291	0.000335696	0.0410532	Up-regulated
ENSG00000149782.7	NA	PLCB3	5331	0.350435	3.39013	13.9195	0.000337181	0.0410532	Up-regulated
ENSG00000187951.6	NA	ARHGAP11B	100288637	-1.14403	1.9296	13.9135	0.000338109	0.0410532	Down-regulated
ENSG00000251396.2	NA	NA	100505532	0.448339	0.840359	13.9131	0.000338181	0.0410532	Up-regulated
ENSG00000171310.6	NA	CHST11	50515	0.263905	4.9971	13.9105	0.000338583	0.0410532	Up-regulated
ENSG00000168404.8	NM_001142497	MLKL	197259	0.692906	1.50655	13.8938	0.00034118	0.0410532	Up-regulated
ENSG00000116096.5	NM_003124	SPR	6697	0.519957	2.60473	13.8648	0.000345761	0.0410532	Up-regulated
ENSG00000164708.5	NM_000290	PGAM2	5224	0.907933	1.17745	13.8645	0.000345807	0.0410532	Up-regulated
ENSG00000266677.1	NA	NA	101930243	0.94273	-0.43869	13.8544	0.000347414	0.0410532	Up-regulated
ENSG00000182217.7	NA	HIST2H4B	554313	0.575594	1.82319	13.8511	0.00034794	0.0410532	Up-regulated
ENSG00000162601.5	NM_001085487	MYSM1	114803	-0.204037	6.2914	13.8355	0.000350442	0.0410532	Down-regulated
ENSG00000115073.6	NM_005735	ACTR1B	10120	-0.299392	6.17791	13.833	0.000350852	0.0410532	Down-regulated
ENSG00000105697.3	NM_021175	HAMP	57817	1.35817	0.514477	13.8161	0.000353585	0.0410532	Up-regulated
ENSG00000101871.10	NM_001193277	MID1	4281	0.335514	4.019	13.8089	0.000354757	0.0410532	Up-regulated
ENSG00000213719.4	NM_001288	CLIC1	1192	0.699989	3.06292	13.7987	0.000356425	0.0410532	Up-regulated
ENSG00000261005.1	NA	NA	NA	0.451255	-0.178269	13.7393	0.000366299	0.0419611	Up-regulated
ENSG00000181449.2	NA	SOX2	6657	0.336714	5.84147	13.6558	0.000380649	0.0433693	Up-regulated
ENSG00000100362.8	NA	PVALB	5816	-0.746038	2.33775	13.6312	0.000384983	0.0436272	Down-regulated
ENSG00000149201.5	NM_021827	CCDC81	60494	0.590207	0.507742	13.6012	0.000390348	0.043923	Up-regulated
ENSG00000213411.2	NA	RBM22P2	NA	0.862523	0.594656	13.583	0.000393635	0.043923	Up-regulated
ENSG00000186470.9	NA	BTN3A2	11118	0.715906	2.65118	13.5685	0.000396271	0.043923	Up-regulated
ENSG00000261795.1	NA	NA	NA	0.852738	-0.5801	13.5664	0.000396666	0.043923	Up-regulated
ENSG00000051620.6	NA	HEBP2	23593	0.391307	3.2216	13.559	0.000398012	0.043923	Up-regulated
ENSG00000146112.7	NA	PPP1R18	170954	0.548408	3.11949	13.5355	0.000402364	0.0439965	Up-regulated
ENSG00000106526.6	NA	ACTR3C	653857	0.35054	2.21431	13.5037	0.000408312	0.0439965	Up-regulated
ENSG00000163879.9	NM_003462	DNALI1	7802	0.327625	2.74512	13.4955	0.000409845	0.0439965	Up-regulated
ENSG00000175567.4	NM_003355	UCP2	7351	0.771011	1.29316	13.4902	0.000410848	0.0439965	Up-regulated
ENSG00000149418.6	NM_021978	ST14	6768	0.838218	0.91308	13.4846	0.000411919	0.0439965	Up-regulated
ENSG00000230922.1	NA	NA	101927551	0.79369	-0.158268	13.4773	0.000413318	0.0439965	Up-regulated
ENSG00000124782.15	NM_001168344	RREB1	6239	0.420842	3.42717	13.4713	0.000414466	0.0439965	Up-regulated
ENSG00000149305.2	NM_006028	HTR3B	9177	-0.50166	2.14633	13.4552	0.000417547	0.0439965	Down-regulated
ENSG00000196296.9	NM_173201	ATP2A1	487	0.569129	-0.689926	13.4422	0.000420071	0.0439965	Up-regulated
ENSG00000050327.10	NA	ARHGEF5	7984	0.758286	-0.405509	13.4389	0.000420699	0.0439965	Up-regulated
ENSG00000183508.4	NM_017709	FAM46C	54855	0.60241	1.25071	13.414	0.000425584	0.0439965	Up-regulated
ENSG00000143226.9	NA	FCGR2A	2212	0.829691	2.54133	13.4096	0.000426452	0.0439965	Up-regulated
ENSG00000224431.1	NA	NA	NA	0.697714	0.833051	13.3994	0.000428454	0.0439965	Up-regulated
ENSG00000115129.9	NM_147184	TP53I3	9540	0.378293	1.48947	13.3946	0.000429415	0.0439965	Up-regulated
ENSG00000204520.8	NM_001177519	MICA	100507436	0.615369	1.28756	13.3917	0.000429987	0.0439965	Up-regulated
ENSG00000167107.8	NA	ACSF2	80221	0.340023	2.63712	13.36	0.000436343	0.0444311	Up-regulated
ENSG00000047648.17	NM_001287242	ARHGAP6	395	0.355488	2.39189	13.3456	0.000439255	0.0445125	Up-regulated
ENSG00000077713.14	NM_145305	SLC25A43	203427	0.30714	1.97843	13.3162	0.000445268	0.044906	Up-regulated
ENSG00000114737.11	NA	CISH	1154	1.01142	-0.261976	13.284	0.000451958	0.0453636	Up-regulated
ENSG00000166483.6	NM_003390	WEE1	7465	0.552363	0.802637	13.2678	0.000455368	0.0454893	Up-regulated
ENSG00000111321.6	NA	LTBR	4055	0.53152	1.92276	13.2072	0.000468316	0.0465621	Up-regulated
ENSG00000159423.12	NM_170726	ALDH4A1	8659	0.424115	5.26445	13.1901	0.000472049	0.0466064	Up-regulated
ENSG00000100336.13	NA	APOL4	80832	1.46606	0.573703	13.1511	0.000480677	0.0466064	Up-regulated
ENSG00000099139.9	NA	PCSK5	5125	0.249617	4.20373	13.1463	0.000481731	0.0466064	Up-regulated
ENSG00000131981.11	NA	LGALS3	3958	0.541893	3.56425	13.1449	0.000482043	0.0466064	Up-regulated
ENSG00000012223.8	NM_002343	LTF	4057	1.18558	-0.235553	13.1382	0.000483551	0.0466064	Up-regulated
ENSG00000074410.9	NM_001218	CA12	771	0.695341	1.64773	13.1364	0.000483955	0.0466064	Up-regulated
ENSG00000263013.1	NA	NA	NA	0.367303	0.475082	13.13	0.000485405	0.0466064	Up-regulated
ENSG00000142961.10	NM_145279	MOB3C	148932	0.320842	3.03433	13.1221	0.000487182	0.0466064	Up-regulated
ENSG00000158966.9	NM_020925	CACHD1	57685	0.281617	5.19684	13.1091	0.000490128	0.0466064	Up-regulated
ENSG00000149489.4	NA	ROM1	6094	0.513379	2.68097	13.1058	0.000490873	0.0466064	Up-regulated
ENSG00000137804.8	NA	NUSAP1	51203	0.626706	0.112748	13.0872	0.00049513	0.0467998	Up-regulated
ENSG00000159216.14	NM_001001890	RUNX1	101928269	0.730798	2.45003	13.071	0.000498885	0.0469442	Up-regulated
ENSG00000144908.9	NM_001270364	ALDH1L1	10840	0.54771	5.47126	13.0559	0.000502378	0.0470628	Up-regulated
ENSG00000137463.4	NM_032623	MGARP	84709	0.425568	0.164928	13.036	0.000507058	0.0471813	Up-regulated
ENSG00000005844.13	NM_002209	ITGAL	3683	0.878593	1.12421	13.0131	0.000512471	0.0471813	Up-regulated
ENSG00000163191.5	NM_005620	S100A11	6282	0.86042	0.535981	13.0065	0.00051404	0.0471813	Up-regulated
ENSG00000085978.17	NA	ATG16L1	55054	-0.225259	5.62665	13.0008	0.000515425	0.0471813	Down-regulated
ENSG00000146021.10	NM_001257195	KLHL3	26249	-0.20002	5.58734	12.9918	0.000517577	0.0471813	Down-regulated
ENSG00000147174.7	NM_052957	ACRC	93953	0.586309	2.49293	12.9853	0.000519134	0.0471813	Up-regulated
ENSG00000196136.12	NA	SERPINA3	12	2.04067	4.29225	12.9788	0.000520717	0.0471813	Up-regulated
ENSG00000101162.3	NM_030773	TUBB1	81027	0.546515	-0.00286355	12.9754	0.00052155	0.0471813	Up-regulated
ENSG00000157227.8	NM_004995	MMP14	4323	0.675489	2.59896	12.9498	0.000527776	0.0475404	Up-regulated
ENSG00000148426.8	NA	PROSER2	254427	0.615354	-0.337723	12.8952	0.000541365	0.0484104	Up-regulated
ENSG00000261226.1	NA	NA	NA	0.942407	0.752993	12.8898	0.000542727	0.0484104	Up-regulated
ENSG00000182326.10	NA	C1S	716	0.424089	3.90446	12.8835	0.000544324	0.0484104	Up-regulated
ENSG00000203747.5	NM_000569	FCGR3A	2214	1.01456	3.35178	12.8583	0.000550745	0.0487186	Up-regulated
ENSG00000180353.6	NM_005335	HCLS1	3059	0.625745	2.84554	12.8518	0.000552412	0.0487186	Up-regulated
ENSG00000136286.10	NA	MYO1G	64005	1.09851	0.4584	12.8396	0.000555572	0.0487931	Up-regulated
ENSG00000266256.1	NA	LINC00683	NA	0.545094	0.304158	12.8171	0.000561422	0.0491023	Up-regulated
ENSG00000158578.14	NM_001037968	ALAS2	212	1.29024	-0.311565	12.78	0.000571218	0.0493188	Up-regulated
ENSG00000213599.5	NA	SLX1A-SULT1A3	100526830	0.786635	2.52008	12.7778	0.000571821	0.0493188	Up-regulated
ENSG00000056972.14	NM_001164281	TRAF3IP2	10758	0.40446	3.38562	12.7661	0.000574926	0.0493188	Up-regulated
ENSG00000166278.10	NM_001282457	C2	717	0.788763	1.89775	12.764	0.000575492	0.0493188	Up-regulated
ENSG00000173559.8	NA	NABP1	64859	0.42829	2.79698	12.7636	0.000575597	0.0493188	Up-regulated
ENSG00000171940.9	NA	ZNF217	7764	0.403766	2.87175	12.7392	0.000582197	0.0496824	Up-regulated
ENSG00000141574.3	NM_003004	SECTM1	6398	1.25555	-0.113435	12.7229	0.000586648	0.0498603	Up-regulated

## Sheet: B
Supplementary table 2 (B): This sheet contains information of all genes utilised in the analysis of the ASD dataset.
	symbol	ENTREZID	logFC	logCPM	F	PValue	FDR	Expression
ENSG00000064886.9	CHI3L2	1117	2.84113	1.12369	35.1288	5.87926e-08	0.00123923	Up-regulated
ENSG00000181019.8	NQO1	1728	1.15392	4.41746	30.3039	3.59099e-07	0.00378455	Up-regulated
ENSG00000125538.7	IL1B	3553	2.07284	1.24549	28.3681	7.59504e-07	0.00403271	Up-regulated
ENSG00000174576.4	NPAS4	266743	2.72355	3.24019	27.8654	9.24703e-07	0.00403271	Up-regulated
ENSG00000129654.7	FOXJ1	2302	1.48396	0.517909	27.7789	9.56616e-07	0.00403271	Up-regulated
ENSG00000007908.11	SELE	6401	2.66807	1.51062	26.8701	1.36916e-06	0.00460814	Up-regulated
ENSG00000148773.8	MKI67	4288	1.90978	1.03459	26.5896	1.53036e-06	0.00460814	Up-regulated
ENSG00000173530.5	TNFRSF10D	8793	1.10255	0.916602	25.7524	2.1374e-06	0.00563151	Up-regulated
ENSG00000203811.1	HIST2H3C	653604	0.876495	1.19553	24.9495	2.95236e-06	0.00622298	Up-regulated
ENSG00000203852.3	HIST2H3A	653604	0.876495	1.19553	24.9495	2.95236e-06	0.00622298	Up-regulated
ENSG00000105559.7	PLEKHA4	57664	0.988489	0.379521	24.1801	4.03352e-06	0.00772895	Up-regulated
ENSG00000011422.7	PLAUR	5329	1.17992	1.40576	23.649	5.01031e-06	0.0088006	Up-regulated
ENSG00000204389.8	HSPA1A	3304	1.75332	8.71118	23.2475	5.90751e-06	0.00957834	Up-regulated
ENSG00000163874.8	ZC3H12A	102465438	1.17603	0.167414	22.6295	7.62262e-06	0.0103358	Up-regulated
ENSG00000250771.2	NA	NA	1.28106	0.109542	22.5617	7.83968e-06	0.0103358	Up-regulated
ENSG00000204388.5	HSPA1B	3304	1.53301	8.90075	22.3204	8.66466e-06	0.0103358	Up-regulated
ENSG00000130222.6	GADD45G	10912	0.89645	1.56904	22.3066	8.7145e-06	0.0103358	Up-regulated
ENSG00000250182.2	EEF1A1P13	NA	0.740148	-0.644795	22.2758	8.82651e-06	0.0103358	Up-regulated
ENSG00000126709.10	IFI6	2537	1.19137	5.79257	21.8456	1.05582e-05	0.0117129	Up-regulated
ENSG00000143545.4	RAB13	5872	0.673899	2.38397	21.5603	1.18951e-05	0.0124205	Up-regulated
ENSG00000006747.10	SCIN	85477	1.6154	2.57688	21.3248	1.31292e-05	0.0124205	Up-regulated
ENSG00000187837.2	HIST1H1C	3006	0.453267	5.10877	21.3086	1.3219e-05	0.0124205	Up-regulated
ENSG00000196787.2	HIST1H2AG	85235	0.926831	0.0385963	21.1554	1.40978e-05	0.0124205	Up-regulated
ENSG00000106211.8	HSPB1	3315	1.40974	4.56492	21.1479	1.41424e-05	0.0124205	Up-regulated
ENSG00000131747.10	TOP2A	7153	1.6081	-0.106487	20.9153	1.55972e-05	0.0127944	Up-regulated
ENSG00000124693.2	HIST1H3B	8968	1.37092	-0.562735	20.8874	1.5782e-05	0.0127944	Up-regulated
ENSG00000134061.4	CD180	4064	1.28287	0.301418	20.6985	1.70918e-05	0.0129904	Up-regulated
ENSG00000196935.4	SRGAP1	57522	0.425901	4.27932	20.6352	1.75551e-05	0.0129904	Up-regulated
ENSG00000090920.9	FCGBP	8857	1.47908	4.6743	20.5681	1.80608e-05	0.0129904	Up-regulated
ENSG00000090339.4	ICAM1	3383	1.35926	2.3026	20.5128	1.8489e-05	0.0129904	Up-regulated
ENSG00000170458.9	CD14	929	1.26001	3.16005	20.2018	2.10958e-05	0.0143438	Up-regulated
ENSG00000150337.9	FCGR1A	2210	1.20551	2.53746	19.8099	2.49278e-05	0.0164197	Up-regulated
ENSG00000164761.4	TNFRSF11B	4982	0.926584	0.570497	19.5421	2.7951e-05	0.0178531	Up-regulated
ENSG00000182240.11	BACE2	25825	0.644108	3.61847	19.3342	3.05563e-05	0.0180612	Up-regulated
ENSG00000066336.7	SPI1	6688	0.941052	1.79705	19.3308	3.06008e-05	0.0180612	Up-regulated
ENSG00000133048.8	CHI3L1	1116	1.44723	4.26949	19.2059	3.22862e-05	0.0180612	Up-regulated
ENSG00000173369.11	C1QB	713	1.27139	4.65323	19.1531	3.30284e-05	0.0180612	Up-regulated
ENSG00000128536.11	CDHR3	222256	0.286022	3.28237	19.1228	3.34617e-05	0.0180612	Up-regulated
ENSG00000110492.11	MDK	4192	0.558122	1.53955	19.0338	3.47682e-05	0.0180612	Up-regulated
ENSG00000088280.14	ASAP3	55616	0.36622	4.3038	19.0334	3.47739e-05	0.0180612	Up-regulated
ENSG00000118785.9	SPP1	6696	1.67701	7.51314	19.0096	3.51318e-05	0.0180612	Up-regulated
ENSG00000187479.4	C11orf96	387763	0.973438	2.84877	18.8555	3.75444e-05	0.0183166	Up-regulated
ENSG00000112539.10	C6orf118	168090	0.75773	-0.211681	18.8285	3.79853e-05	0.0183166	Up-regulated
ENSG00000126767.13	ELK1	2002	0.447249	5.29704	18.8133	3.82357e-05	0.0183166	Up-regulated
ENSG00000187608.5	ISG15	9636	1.19721	3.86415	18.5856	4.21909e-05	0.0196216	Up-regulated
ENSG00000077150.13	NFKB2	4791	0.879855	1.75302	18.4695	4.43669e-05	0.0196216	Up-regulated
ENSG00000163346.12	PBXIP1	57326	0.445812	6.54623	18.4074	4.55764e-05	0.0196216	Up-regulated
ENSG00000163735.6	CXCL5	6374	0.692565	-0.731288	18.4021	4.56811e-05	0.0196216	Up-regulated
ENSG00000183476.8	SH2D7	646892	0.699705	-0.767021	18.3817	4.60883e-05	0.0196216	Up-regulated
ENSG00000124762.9	CDKN1A	1026	1.34266	3.60704	18.3589	4.65453e-05	0.0196216	Up-regulated
ENSG00000233670.6	PIRT	644139	0.971075	1.07143	18.2717	4.83415e-05	0.0199793	Up-regulated
ENSG00000177575.8	CD163	9332	1.45996	2.68132	18.1944	4.99934e-05	0.0200785	Up-regulated
ENSG00000176601.7	MAP3K19	80122	0.761579	-0.657438	18.121	5.16153e-05	0.0200785	Up-regulated
ENSG00000188060.6	RAB42	115273	1.04745	-0.508405	18.1125	5.18073e-05	0.0200785	Up-regulated
ENSG00000175556.12	LONRF3	79836	0.521263	2.48322	18.0867	5.23919e-05	0.0200785	Up-regulated
ENSG00000099377.9	HSD3B7	80270	0.564334	1.39558	18.0402	5.34641e-05	0.0201235	Up-regulated
ENSG00000197249.8	SERPINA1	5265	1.23314	1.57839	17.9929	5.45778e-05	0.0201823	Up-regulated
ENSG00000166592.7	RRAD	6236	1.49987	1.54992	17.8797	5.73409e-05	0.0205012	Up-regulated
ENSG00000233421.3	NA	NA	1.32423	0.19172	17.8779	5.73855e-05	0.0205012	Up-regulated
ENSG00000129450.4	SIGLEC9	27180	1.26124	-0.238304	17.7993	5.93889e-05	0.0205306	Up-regulated
ENSG00000164949.3	GEM	2669	0.863723	2.61728	17.7804	5.98823e-05	0.0205306	Up-regulated
ENSG00000100292.12	HMOX1	3162	1.23251	2.17292	17.7582	6.04642e-05	0.0205306	Up-regulated
ENSG00000176387.6	HSD11B2	3291	0.736078	-0.656712	17.7147	6.16258e-05	0.0205306	Up-regulated
ENSG00000170365.5	SMAD1	4086	0.269059	3.63383	17.6885	6.23379e-05	0.0205306	Up-regulated
ENSG00000173457.6	PPP1R14B	26472	0.321269	3.11685	17.5579	6.60038e-05	0.0211386	Up-regulated
ENSG00000160183.9	TMPRSS3	64699	1.03539	-0.221433	17.5515	6.61898e-05	0.0211386	Up-regulated
ENSG00000161281.6	COX7A1	1346	-0.547453	2.91451	17.4657	6.87272e-05	0.0216214	Down-regulated
ENSG00000137801.9	THBS1	7057	0.921914	4.94967	17.4223	7.00473e-05	0.0217126	Up-regulated
ENSG00000134668.8	SPOCD1	90853	1.35355	-0.255333	17.3447	7.2477e-05	0.0217577	Up-regulated
ENSG00000088827.8	SIGLEC1	6614	1.5316	1.33534	17.3432	7.25254e-05	0.0217577	Up-regulated
ENSG00000173040.8	EVC2	132884	0.632659	0.524063	17.3193	7.32896e-05	0.0217577	Up-regulated
ENSG00000267270.1	NA	NA	0.95262	2.16662	17.2191	7.65911e-05	0.0224221	Up-regulated
ENSG00000055732.8	MCOLN3	55283	1.00087	-0.449413	17.1262	7.97879e-05	0.0229988	Up-regulated
ENSG00000196139.7	AKR1C3	8644	0.53261	2.25524	17.0992	8.07433e-05	0.0229988	Up-regulated
ENSG00000105939.8	ZC3HAV1	56829	0.541907	4.29455	17.0378	8.2957e-05	0.0231385	Up-regulated
ENSG00000184678.8	HIST2H2BE	8349	0.388407	4.52652	16.9599	8.58551e-05	0.0231385	Up-regulated
ENSG00000162461.7	SLC25A34	284723	0.465981	1.02137	16.9505	8.62152e-05	0.0231385	Up-regulated
ENSG00000168309.12	FAM107A	11170	0.534661	8.63569	16.9446	8.64381e-05	0.0231385	Up-regulated
ENSG00000187091.9	PLCD1	5333	0.415306	3.81715	16.9088	8.78167e-05	0.0231385	Up-regulated
ENSG00000152049.5	KCNE4	23704	1.03445	1.80976	16.9032	8.80349e-05	0.0231385	Up-regulated
ENSG00000130303.8	BST2	684	0.808267	2.6119	16.8806	8.89182e-05	0.0231385	Up-regulated
ENSG00000218823.1	PAPOLB	56903	0.926375	0.029968	16.7874	9.26548e-05	0.0234031	Up-regulated
ENSG00000013588.5	GPRC5A	9052	1.33479	-0.213337	16.7486	9.42614e-05	0.0234031	Up-regulated
ENSG00000233224.1	HIST1H2AM	85235	1.10755	-0.542475	16.746	9.43692e-05	0.0234031	Up-regulated
ENSG00000137259.2	HIST1H2AB	8335	0.689249	-0.186119	16.7458	9.43761e-05	0.0234031	Up-regulated
ENSG00000203814.5	HIST2H2BF	440689	0.405299	3.88308	16.6672	9.77204e-05	0.0239506	Up-regulated
ENSG00000151929.5	BAG3	9531	1.44656	4.69053	16.6408	9.88673e-05	0.0239532	Up-regulated
ENSG00000163694.10	RBM47	54502	0.942065	1.47609	16.522	0.000104217	0.0249622	Up-regulated
ENSG00000026508.12	CD44	960	1.25178	3.83454	16.494	0.000105519	0.0249902	Up-regulated
ENSG00000130592.9	LSP1	4046	0.903584	0.713085	16.3779	0.000111104	0.0260205	Up-regulated
ENSG00000231768.1	NA	100506795	0.845176	0.705034	16.2897	0.000115546	0.0267635	Up-regulated
ENSG00000204219.5	TCEA3	6920	0.38076	2.1752	16.2335	0.000118472	0.026918	Up-regulated
ENSG00000119408.12	NEK6	10783	0.339623	5.16359	16.228	0.000118767	0.026918	Up-regulated
ENSG00000185507.15	IRF7	3665	0.840942	2.25476	16.1821	0.000121219	0.0271813	Up-regulated
ENSG00000197405.3	C5AR1	728	1.05427	0.624264	16.1366	0.000123703	0.0274464	Up-regulated
ENSG00000170439.5	METTL7B	196410	0.886825	0.362771	16.0733	0.000127242	0.0276547	Up-regulated
ENSG00000106689.6	LHX2	9355	0.326049	4.99684	16.0729	0.000127265	0.0276547	Up-regulated
ENSG00000213144.2	NA	NA	0.958986	-0.557723	15.9769	0.00013284	0.0281444	Up-regulated
ENSG00000273356.1	NA	NA	0.685992	-0.89757	15.9478	0.000134579	0.0281444	Up-regulated
ENSG00000159189.7	C1QC	714	1.08609	3.92206	15.9473	0.000134607	0.0281444	Up-regulated
ENSG00000087086.9	FTL	2512	0.435496	8.47343	15.9373	0.000135211	0.0281444	Up-regulated
ENSG00000149781.8	FERMT3	83706	0.915127	1.59886	15.9211	0.000136195	0.0281444	Up-regulated
ENSG00000162645.8	GBP2	2634	1.05918	2.88056	15.8454	0.000140888	0.0281506	Up-regulated
ENSG00000002933.3	TMEM176A	55365	0.630377	1.48152	15.8397	0.000141248	0.0281506	Up-regulated
ENSG00000128602.5	SMO	6608	0.447028	2.35721	15.8307	0.000141818	0.0281506	Up-regulated
ENSG00000225361.3	PPP1R26-AS1	100506599	0.488113	1.93501	15.8081	0.000143257	0.0281506	Up-regulated
ENSG00000182541.13	LIMK2	3985	0.527971	4.03948	15.777	0.000145264	0.0281506	Up-regulated
ENSG00000101493.6	ZNF516	9658	0.388399	4.75561	15.7743	0.000145439	0.0281506	Up-regulated
ENSG00000177426.16	TGIF1	7050	0.678912	1.7397	15.7565	0.000146603	0.0281506	Up-regulated
ENSG00000138964.12	PARVG	64098	0.7851	2.29504	15.7519	0.00014691	0.0281506	Up-regulated
ENSG00000101916.11	TLR8	51311	1.05474	-0.420371	15.6244	0.000155553	0.0295383	Up-regulated
ENSG00000026950.12	BTN3A1	11119	0.455727	3.38916	15.5084	0.000163871	0.0308399	Up-regulated
ENSG00000196954.8	CASP4	837	0.73435	1.63331	15.4362	0.00016928	0.0315759	Up-regulated
ENSG00000198879.7	SFMBT2	57713	0.231885	5.36888	15.2657	0.000182788	0.0337966	Up-regulated
ENSG00000038945.10	MSR1	4481	1.31606	2.39348	15.1589	0.000191807	0.0349241	Up-regulated
ENSG00000267014.1	NA	100505835	0.768987	-0.53055	15.1544	0.0001922	0.0349241	Up-regulated
ENSG00000182508.9	LHFPL1	340596	0.676413	0.746013	15.0558	0.000200952	0.036039	Up-regulated
ENSG00000137812.15	CASC5	57082	0.804634	-0.21393	15.047	0.000201756	0.036039	Up-regulated
ENSG00000196932.7	TMEM26	219623	0.477993	0.9295	15.0061	0.000205524	0.0364036	Up-regulated
ENSG00000108691.5	CCL2	6347	1.5719	0.703811	14.9714	0.000208772	0.0364769	Up-regulated
ENSG00000129116.13	PALLD	23022	0.45725	5.36488	14.9505	0.00021076	0.0364769	Up-regulated
ENSG00000073331.13	ALPK1	80216	0.439533	2.5286	14.9367	0.000212079	0.0364769	Up-regulated
ENSG00000122497.13	NBPF14	25832	0.552154	4.68501	14.9181	0.000213875	0.0364769	Up-regulated
ENSG00000134531.5	EMP1	2012	1.22628	3.28015	14.9107	0.00021459	0.0364769	Up-regulated
ENSG00000176046.7	NUPR1	26471	0.772483	1.85559	14.888	0.000216812	0.0365598	Up-regulated
ENSG00000153029.10	MR1	3140	0.371793	2.91595	14.8408	0.000221499	0.0365891	Up-regulated
ENSG00000260604.1	NA	NA	0.962033	-0.641005	14.8391	0.000221665	0.0365891	Up-regulated
ENSG00000104611.7	SH2D4A	63898	0.415901	0.910229	14.8053	0.000225091	0.0365891	Up-regulated
ENSG00000221869.4	CEBPD	1052	0.823889	3.93891	14.8018	0.000225452	0.0365891	Up-regulated
ENSG00000272734.1	ADIRF-AS1	NA	0.656695	1.25334	14.7997	0.000225666	0.0365891	Up-regulated
ENSG00000173281.4	PPP1R3B	79660	0.57398	1.88098	14.7649	0.000229253	0.0366853	Up-regulated
ENSG00000066382.12	MPPED2	744	-0.266596	4.3778	14.7602	0.00022974	0.0366853	Down-regulated
ENSG00000156587.11	UBE2L6	9246	0.315147	3.94424	14.6855	0.000237664	0.0368369	Up-regulated
ENSG00000169429.6	IL8	3576	1.785	1.17723	14.6702	0.000239327	0.0368369	Up-regulated
ENSG00000165029.11	ABCA1	19	0.454462	5.55362	14.6667	0.000239706	0.0368369	Up-regulated
ENSG00000171051.4	FPR1	2357	1.24672	2.0534	14.6383	0.00024282	0.0368369	Up-regulated
ENSG00000140022.5	STON2	85439	0.441585	6.06996	14.6132	0.000245613	0.0368369	Up-regulated
ENSG00000185022.7	MAFF	23764	0.897493	2.45634	14.6099	0.000245977	0.0368369	Up-regulated
ENSG00000251442.1	LINC01094	100505702	0.615859	2.04793	14.6098	0.000245983	0.0368369	Up-regulated
ENSG00000216490.3	IFI30	10437	1.87173	1.29251	14.6054	0.000246481	0.0368369	Up-regulated
ENSG00000133321.6	RARRES3	5920	0.813055	2.14963	14.577	0.00024969	0.0368369	Up-regulated
ENSG00000116990.9	MYCL	4610	0.480801	1.12781	14.5583	0.000251823	0.0368369	Up-regulated
ENSG00000140961.8	OSGIN1	29948	0.820712	0.737797	14.5525	0.000252483	0.0368369	Up-regulated
ENSG00000042832.7	TG	7038	0.503665	0.179662	14.5373	0.000254235	0.0368369	Up-regulated
ENSG00000198019.8	FCGR1B	100132417	0.95489	0.681653	14.5119	0.000257198	0.0368369	Up-regulated
ENSG00000168961.12	LGALS9	3965	0.773648	1.94512	14.5083	0.000257613	0.0368369	Up-regulated
ENSG00000117226.7	GBP3	2635	0.762712	2.01636	14.5024	0.000258305	0.0368369	Up-regulated
ENSG00000117519.11	CNN3	1266	0.474257	6.57053	14.4738	0.0002617	0.0368369	Up-regulated
ENSG00000125740.9	FOSB	2354	1.22336	2.95252	14.4728	0.00026181	0.0368369	Up-regulated
ENSG00000149257.9	SERPINH1	871	1.50497	4.3072	14.4622	0.000263082	0.0368369	Up-regulated
ENSG00000121060.10	TRIM25	7706	0.313848	4.22893	14.4554	0.000263894	0.0368369	Up-regulated
ENSG00000224081.3	LINC01057	101928079	0.531016	-0.103436	14.4213	0.000268036	0.0371689	Up-regulated
ENSG00000125398.5	SOX9	6662	0.481648	5.35629	14.3998	0.000270667	0.0372883	Up-regulated
ENSG00000178184.11	PARD6G	84552	0.643852	2.51357	14.3845	0.000272564	0.0373059	Up-regulated
ENSG00000087074.7	PPP1R15A	23645	0.592944	4.78874	14.2114	0.000294985	0.0396723	Up-regulated
ENSG00000115884.6	SDC1	6382	0.514965	0.641431	14.1995	0.000296601	0.0396723	Up-regulated
ENSG00000124635.7	HIST1H2BJ	8970	0.476055	1.12948	14.1842	0.000298673	0.0396723	Up-regulated
ENSG00000137193.9	PIM1	5292	0.519501	2.8668	14.1736	0.000300128	0.0396723	Up-regulated
ENSG00000125753.9	VASP	7408	0.45769	2.50138	14.1612	0.000301829	0.0396723	Up-regulated
ENSG00000165886.4	UBTD1	80019	0.329739	2.45193	14.1451	0.000304073	0.0396723	Up-regulated
ENSG00000213722.4	DDAH2	23564	0.349631	3.3296	14.1419	0.000304515	0.0396723	Up-regulated
ENSG00000225241.3	NA	NA	0.28359	3.38056	14.139	0.000304911	0.0396723	Up-regulated
ENSG00000104518.6	GSDMD	79792	0.485256	2.32022	14.0724	0.000314352	0.0406498	Up-regulated
ENSG00000136997.10	MYC	4609	0.731365	1.73057	14.0125	0.000323109	0.0410532	Up-regulated
ENSG00000026025.9	VIM	7431	0.668608	6.80578	13.9786	0.000328168	0.0410532	Up-regulated
ENSG00000184557.3	SOCS3	9021	1.78589	3.52418	13.9769	0.000328418	0.0410532	Up-regulated
ENSG00000100439.6	ABHD4	63874	0.445539	2.84409	13.9714	0.000329248	0.0410532	Up-regulated
ENSG00000159403.11	C1R	715	0.567466	3.2408	13.9314	0.000335352	0.0410532	Up-regulated
ENSG00000124549.10	BTN2A3P	54718	0.712207	-0.170632	13.9291	0.000335696	0.0410532	Up-regulated
ENSG00000149782.7	PLCB3	5331	0.350435	3.39013	13.9195	0.000337181	0.0410532	Up-regulated
ENSG00000187951.6	ARHGAP11B	100288637	-1.14403	1.9296	13.9135	0.000338109	0.0410532	Down-regulated
ENSG00000251396.2	NA	100505532	0.448339	0.840359	13.9131	0.000338181	0.0410532	Up-regulated
ENSG00000171310.6	CHST11	50515	0.263905	4.9971	13.9105	0.000338583	0.0410532	Up-regulated
ENSG00000168404.8	MLKL	197259	0.692906	1.50655	13.8938	0.00034118	0.0410532	Up-regulated
ENSG00000116096.5	SPR	6697	0.519957	2.60473	13.8648	0.000345761	0.0410532	Up-regulated
ENSG00000164708.5	PGAM2	5224	0.907933	1.17745	13.8645	0.000345807	0.0410532	Up-regulated
ENSG00000266677.1	NA	101930243	0.94273	-0.43869	13.8544	0.000347414	0.0410532	Up-regulated
ENSG00000182217.7	HIST2H4B	554313	0.575594	1.82319	13.8511	0.00034794	0.0410532	Up-regulated
ENSG00000162601.5	MYSM1	114803	-0.204037	6.2914	13.8355	0.000350442	0.0410532	Down-regulated
ENSG00000115073.6	ACTR1B	10120	-0.299392	6.17791	13.833	0.000350852	0.0410532	Down-regulated
ENSG00000105697.3	HAMP	57817	1.35817	0.514477	13.8161	0.000353585	0.0410532	Up-regulated
ENSG00000101871.10	MID1	4281	0.335514	4.019	13.8089	0.000354757	0.0410532	Up-regulated
ENSG00000213719.4	CLIC1	1192	0.699989	3.06292	13.7987	0.000356425	0.0410532	Up-regulated
ENSG00000261005.1	NA	NA	0.451255	-0.178269	13.7393	0.000366299	0.0419611	Up-regulated
ENSG00000181449.2	SOX2	6657	0.336714	5.84147	13.6558	0.000380649	0.0433693	Up-regulated
ENSG00000100362.8	PVALB	5816	-0.746038	2.33775	13.6312	0.000384983	0.0436272	Down-regulated
ENSG00000149201.5	CCDC81	60494	0.590207	0.507742	13.6012	0.000390348	0.043923	Up-regulated
ENSG00000213411.2	RBM22P2	NA	0.862523	0.594656	13.583	0.000393635	0.043923	Up-regulated
ENSG00000186470.9	BTN3A2	11118	0.715906	2.65118	13.5685	0.000396271	0.043923	Up-regulated
ENSG00000261795.1	NA	NA	0.852738	-0.5801	13.5664	0.000396666	0.043923	Up-regulated
ENSG00000051620.6	HEBP2	23593	0.391307	3.2216	13.559	0.000398012	0.043923	Up-regulated
ENSG00000146112.7	PPP1R18	170954	0.548408	3.11949	13.5355	0.000402364	0.0439965	Up-regulated
ENSG00000106526.6	ACTR3C	653857	0.35054	2.21431	13.5037	0.000408312	0.0439965	Up-regulated
ENSG00000163879.9	DNALI1	7802	0.327625	2.74512	13.4955	0.000409845	0.0439965	Up-regulated
ENSG00000175567.4	UCP2	7351	0.771011	1.29316	13.4902	0.000410848	0.0439965	Up-regulated
ENSG00000149418.6	ST14	6768	0.838218	0.91308	13.4846	0.000411919	0.0439965	Up-regulated
ENSG00000230922.1	NA	101927551	0.79369	-0.158268	13.4773	0.000413318	0.0439965	Up-regulated
ENSG00000124782.15	RREB1	6239	0.420842	3.42717	13.4713	0.000414466	0.0439965	Up-regulated
ENSG00000149305.2	HTR3B	9177	-0.50166	2.14633	13.4552	0.000417547	0.0439965	Down-regulated
ENSG00000196296.9	ATP2A1	487	0.569129	-0.689926	13.4422	0.000420071	0.0439965	Up-regulated
ENSG00000050327.10	ARHGEF5	7984	0.758286	-0.405509	13.4389	0.000420699	0.0439965	Up-regulated
ENSG00000183508.4	FAM46C	54855	0.60241	1.25071	13.414	0.000425584	0.0439965	Up-regulated
ENSG00000143226.9	FCGR2A	2212	0.829691	2.54133	13.4096	0.000426452	0.0439965	Up-regulated
ENSG00000224431.1	NA	NA	0.697714	0.833051	13.3994	0.000428454	0.0439965	Up-regulated
ENSG00000115129.9	TP53I3	9540	0.378293	1.48947	13.3946	0.000429415	0.0439965	Up-regulated
ENSG00000204520.8	MICA	100507436	0.615369	1.28756	13.3917	0.000429987	0.0439965	Up-regulated
ENSG00000167107.8	ACSF2	80221	0.340023	2.63712	13.36	0.000436343	0.0444311	Up-regulated
ENSG00000047648.17	ARHGAP6	395	0.355488	2.39189	13.3456	0.000439255	0.0445125	Up-regulated
ENSG00000077713.14	SLC25A43	203427	0.30714	1.97843	13.3162	0.000445268	0.044906	Up-regulated
ENSG00000114737.11	CISH	1154	1.01142	-0.261976	13.284	0.000451958	0.0453636	Up-regulated
ENSG00000166483.6	WEE1	7465	0.552363	0.802637	13.2678	0.000455368	0.0454893	Up-regulated
ENSG00000111321.6	LTBR	4055	0.53152	1.92276	13.2072	0.000468316	0.0465621	Up-regulated
ENSG00000159423.12	ALDH4A1	8659	0.424115	5.26445	13.1901	0.000472049	0.0466064	Up-regulated
ENSG00000100336.13	APOL4	80832	1.46606	0.573703	13.1511	0.000480677	0.0466064	Up-regulated
ENSG00000099139.9	PCSK5	5125	0.249617	4.20373	13.1463	0.000481731	0.0466064	Up-regulated
ENSG00000131981.11	LGALS3	3958	0.541893	3.56425	13.1449	0.000482043	0.0466064	Up-regulated
ENSG00000012223.8	LTF	4057	1.18558	-0.235553	13.1382	0.000483551	0.0466064	Up-regulated
ENSG00000074410.9	CA12	771	0.695341	1.64773	13.1364	0.000483955	0.0466064	Up-regulated
ENSG00000263013.1	NA	NA	0.367303	0.475082	13.13	0.000485405	0.0466064	Up-regulated
ENSG00000142961.10	MOB3C	148932	0.320842	3.03433	13.1221	0.000487182	0.0466064	Up-regulated
ENSG00000158966.9	CACHD1	57685	0.281617	5.19684	13.1091	0.000490128	0.0466064	Up-regulated
ENSG00000149489.4	ROM1	6094	0.513379	2.68097	13.1058	0.000490873	0.0466064	Up-regulated
ENSG00000137804.8	NUSAP1	51203	0.626706	0.112748	13.0872	0.00049513	0.0467998	Up-regulated
ENSG00000159216.14	RUNX1	101928269	0.730798	2.45003	13.071	0.000498885	0.0469442	Up-regulated
ENSG00000144908.9	ALDH1L1	10840	0.54771	5.47126	13.0559	0.000502378	0.0470628	Up-regulated
ENSG00000137463.4	MGARP	84709	0.425568	0.164928	13.036	0.000507058	0.0471813	Up-regulated
ENSG00000005844.13	ITGAL	3683	0.878593	1.12421	13.0131	0.000512471	0.0471813	Up-regulated
ENSG00000163191.5	S100A11	6282	0.86042	0.535981	13.0065	0.00051404	0.0471813	Up-regulated
ENSG00000085978.17	ATG16L1	55054	-0.225259	5.62665	13.0008	0.000515425	0.0471813	Down-regulated
ENSG00000146021.10	KLHL3	26249	-0.20002	5.58734	12.9918	0.000517577	0.0471813	Down-regulated
ENSG00000147174.7	ACRC	93953	0.586309	2.49293	12.9853	0.000519134	0.0471813	Up-regulated
ENSG00000196136.12	SERPINA3	12	2.04067	4.29225	12.9788	0.000520717	0.0471813	Up-regulated
ENSG00000101162.3	TUBB1	81027	0.546515	-0.00286355	12.9754	0.00052155	0.0471813	Up-regulated
ENSG00000157227.8	MMP14	4323	0.675489	2.59896	12.9498	0.000527776	0.0475404	Up-regulated
ENSG00000148426.8	PROSER2	254427	0.615354	-0.337723	12.8952	0.000541365	0.0484104	Up-regulated
ENSG00000261226.1	NA	NA	0.942407	0.752993	12.8898	0.000542727	0.0484104	Up-regulated
ENSG00000182326.10	C1S	716	0.424089	3.90446	12.8835	0.000544324	0.0484104	Up-regulated
ENSG00000203747.5	FCGR3A	2214	1.01456	3.35178	12.8583	0.000550745	0.0487186	Up-regulated
ENSG00000180353.6	HCLS1	3059	0.625745	2.84554	12.8518	0.000552412	0.0487186	Up-regulated
ENSG00000136286.10	MYO1G	64005	1.09851	0.4584	12.8396	0.000555572	0.0487931	Up-regulated
ENSG00000266256.1	LINC00683	NA	0.545094	0.304158	12.8171	0.000561422	0.0491023	Up-regulated
ENSG00000158578.14	ALAS2	212	1.29024	-0.311565	12.78	0.000571218	0.0493188	Up-regulated
ENSG00000213599.5	SLX1A-SULT1A3	100526830	0.786635	2.52008	12.7778	0.000571821	0.0493188	Up-regulated
ENSG00000056972.14	TRAF3IP2	10758	0.40446	3.38562	12.7661	0.000574926	0.0493188	Up-regulated
ENSG00000166278.10	C2	717	0.788763	1.89775	12.764	0.000575492	0.0493188	Up-regulated
ENSG00000173559.8	NABP1	64859	0.42829	2.79698	12.7636	0.000575597	0.0493188	Up-regulated
ENSG00000171940.9	ZNF217	7764	0.403766	2.87175	12.7392	0.000582197	0.0496824	Up-regulated
ENSG00000141574.3	SECTM1	6398	1.25555	-0.113435	12.7229	0.000586648	0.0498603	Up-regulated
ENSG00000188686.2	SCXA	100129885	0.62446	-0.0490517	12.704	0.000591854	0.0501008	Unchanged
ENSG00000099860.4	GADD45B	4616	1.13118	4.50879	12.6863	0.000596743	0.0502518	Unchanged
ENSG00000106565.13	TMEM176B	28959	0.56649	2.29893	12.6758	0.000599677	0.0502518	Unchanged
ENSG00000068793.13	CYFIP1	23191	0.343048	6.48123	12.6623	0.000603495	0.0502518	Unchanged
ENSG00000150361.7	KLHL1	57626	0.586264	2.26112	12.6587	0.000604485	0.0502518	Unchanged
ENSG00000120889.8	TNFRSF10B	8795	0.457182	2.85427	12.6518	0.000606437	0.0502518	Unchanged
ENSG00000144152.8	FBLN7	129804	-0.511669	3.24991	12.6465	0.000607943	0.0502518	Unchanged
ENSG00000139926.11	FRMD6	122786	-0.302922	4.10318	12.6043	0.000620061	0.0509466	Unchanged
ENSG00000082497.7	SERTAD4	56256	-0.493268	3.44472	12.6005	0.000621182	0.0509466	Unchanged
ENSG00000115461.4	IGFBP5	3488	0.368421	6.4484	12.58	0.00062714	0.0511469	Unchanged
ENSG00000012211.8	PRICKLE3	4007	0.491565	-0.115066	12.5755	0.000628477	0.0511469	Unchanged
ENSG00000069399.8	BCL3	102465879	0.788636	0.00225975	12.5634	0.000632028	0.051238	Unchanged
ENSG00000160883.6	HK3	3101	0.83271	-0.209616	12.5493	0.000636227	0.0513808	Unchanged
ENSG00000155761.9	SPAG17	200162	0.672878	-0.430786	12.5295	0.000642148	0.0514397	Unchanged
ENSG00000143819.8	EPHX1	2052	0.458164	4.62882	12.5069	0.000648986	0.0514397	Unchanged
ENSG00000137693.9	YAP1	10413	0.443685	4.47704	12.5053	0.00064945	0.0514397	Unchanged
ENSG00000182308.5	DCAF4L1	285429	0.681637	0.317209	12.5027	0.000650257	0.0514397	Unchanged
ENSG00000185650.8	ZFP36L1	677	0.447615	5.08816	12.5021	0.000650441	0.0514397	Unchanged
ENSG00000111783.8	RFX4	5992	0.444853	4.34644	12.4983	0.000651599	0.0514397	Unchanged
ENSG00000122986.9	HVCN1	84329	0.563333	2.19324	12.4789	0.000657531	0.0515253	Unchanged
ENSG00000157322.12	CLEC18A	348174	0.553154	1.04808	12.4692	0.000660537	0.0515253	Unchanged
ENSG00000083842.8	NA	7554	1.39951	0.222336	12.4661	0.000661493	0.0515253	Unchanged
ENSG00000266999.1	NA	NA	0.807536	-0.330207	12.463	0.000662461	0.0515253	Unchanged
ENSG00000075643.5	MOCOS	55034	0.507629	-0.528035	12.4243	0.000674577	0.0521404	Unchanged
ENSG00000232489.1	MFAP1P1	NA	0.845056	0.000184896	12.422	0.000675317	0.0521404	Unchanged
ENSG00000225335.2	NA	NA	0.341713	0.05273	12.4077	0.000679854	0.0522158	Unchanged
ENSG00000178104.15	PDE4DIP	101930416	0.155721	9.30642	12.4033	0.000681248	0.0522158	Unchanged
ENSG00000115267.5	IFIH1	64135	0.6069	2.92496	12.375	0.000690358	0.0527223	Unchanged
ENSG00000171174.9	RBKS	64080	0.2905	1.61916	12.3478	0.000699214	0.0530284	Unchanged
ENSG00000112333.7	NR2E1	7101	0.385115	4.05217	12.3473	0.000699397	0.0530284	Unchanged
ENSG00000117228.9	GBP1	2633	1.06811	3.17973	12.3045	0.000713582	0.0538178	Unchanged
ENSG00000105251.6	SHD	56961	-0.499851	1.77705	12.3005	0.000714915	0.0538178	Unchanged
ENSG00000254664.1	NA	NA	-0.652767	-1.05444	12.2562	0.000729976	0.0545483	Unchanged
ENSG00000067182.3	TNFRSF1A	7132	0.511162	3.30532	12.2556	0.000730165	0.0545483	Unchanged
ENSG00000157557.7	ETS2	2114	-0.283629	6.76596	12.2482	0.000732721	0.0545483	Unchanged
ENSG00000180828.1	BHLHE22	27319	0.525	3.15803	12.2416	0.000734971	0.0545483	Unchanged
ENSG00000106648.9	GALNTL5	168391	-0.530766	0.979286	12.2323	0.000738202	0.0545958	Unchanged
ENSG00000142227.6	EMP3	2014	0.605706	0.642195	12.2074	0.000746895	0.0550456	Unchanged
ENSG00000158163.10	DZIP1L	199221	0.456767	1.4119	12.1779	0.000757338	0.0555742	Unchanged
ENSG00000165030.3	NFIL3	4783	0.461335	3.57301	12.1689	0.000760534	0.0555742	Unchanged
ENSG00000110446.5	SLC15A3	51296	0.552238	1.86744	12.1649	0.000761976	0.0555742	Unchanged
ENSG00000188522.10	FAM83G	644815	0.652682	0.257342	12.136	0.000772412	0.0556306	Unchanged
ENSG00000172348.10	RCAN2	10231	-0.434588	7.25815	12.1294	0.000774813	0.0556306	Unchanged
ENSG00000128340.10	RAC2	5880	0.900076	-0.171596	12.1211	0.000777859	0.0556306	Unchanged
ENSG00000153982.6	GDPD1	284161	-0.255452	3.74725	12.1208	0.000777981	0.0556306	Unchanged
ENSG00000103966.5	EHD4	30844	0.370173	3.24029	12.1206	0.00077804	0.0556306	Unchanged
ENSG00000107249.17	GLIS3	169792	0.447832	3.67461	12.1191	0.000778586	0.0556306	Unchanged
ENSG00000184730.6	APOBR	55911	0.915327	-0.273829	12.1074	0.0007829	0.0556571	Unchanged
ENSG00000162614.14	NEXN	91624	0.384459	0.840646	12.0974	0.000786583	0.0556571	Unchanged
ENSG00000129226.9	CD68	968	0.809144	2.41211	12.0966	0.000786878	0.0556571	Unchanged
ENSG00000123080.6	CDKN2C	1031	0.402915	2.19599	12.0804	0.000792915	0.0557957	Unchanged
ENSG00000230314.2	ELOVL2-AS1	100506409	0.487552	-0.983938	12.0771	0.000794131	0.0557957	Unchanged
ENSG00000082014.12	SMARCD3	6604	0.182245	6.04898	12.0385	0.000808736	0.056633	Unchanged
ENSG00000185917.9	SETD4	54093	-0.150738	3.93266	12.023	0.000814644	0.056839	Unchanged
ENSG00000102265.7	TIMP1	7076	0.81534	2.43098	12.0116	0.000819038	0.056839	Unchanged
ENSG00000100979.10	PLTP	5360	0.409801	4.62275	12.0097	0.000819768	0.056839	Unchanged
ENSG00000230071.2	RPL4P6	NA	0.501083	0.229419	11.9868	0.00082869	0.057156	Unchanged
ENSG00000132819.12	RBM38	55544	0.285553	2.76352	11.9841	0.000829763	0.057156	Unchanged
ENSG00000114790.8	ARHGEF26	26084	0.372353	4.73988	11.9755	0.000833137	0.0572015	Unchanged
ENSG00000173039.14	RELA	5970	0.326005	3.82915	11.964	0.000837666	0.0573257	Unchanged
ENSG00000106080.6	FKBP14	55033	0.253901	3.49689	11.9542	0.000841532	0.0574039	Unchanged
ENSG00000266949.1	LYPD8	NA	-0.773127	-0.145709	11.9453	0.000845078	0.0574599	Unchanged
ENSG00000242441.3	GTF2A1L	11036	0.992624	-0.146265	11.9289	0.000851647	0.0577203	Unchanged
ENSG00000155629.10	PIK3AP1	118788	0.72828	2.93322	11.9151	0.00085723	0.0577785	Unchanged
ENSG00000170835.10	CEL	1056	0.669921	-0.442649	11.9132	0.000857989	0.0577785	Unchanged
ENSG00000224389.4	C4B	100293534	0.829327	4.17727	11.8657	0.000877461	0.0587197	Unchanged
ENSG00000104081.9	BMF	90427	0.543128	1.13209	11.8591	0.000880194	0.0587197	Unchanged
ENSG00000123609.6	NMI	9111	0.539827	0.88984	11.8444	0.000886347	0.0587197	Unchanged
ENSG00000101849.11	TBL1X	6907	0.295004	4.25834	11.8379	0.000889089	0.0587197	Unchanged
ENSG00000104972.10	LILRB1	10859	0.718303	1.14735	11.8373	0.000889304	0.0587197	Unchanged
ENSG00000266972.1	LRRC37A9P	NA	0.72195	-0.516786	11.8331	0.000891081	0.0587197	Unchanged
ENSG00000197905.4	TEAD4	7004	0.815879	-0.312669	11.8322	0.000891465	0.0587197	Unchanged
ENSG00000186684.8	CYP27C1	339761	0.61457	-0.553706	11.8152	0.00089868	0.0590105	Unchanged
ENSG00000163297.12	ANTXR2	118429	0.255636	2.52647	11.8061	0.000902541	0.05908	Unchanged
ENSG00000140459.13	CYP11A1	1583	0.521603	-0.328779	11.7766	0.000915224	0.0597247	Unchanged
ENSG00000168994.9	PXDC1	221749	0.458743	2.84158	11.7543	0.000924932	0.0600733	Unchanged
ENSG00000231652.2	NA	101928489	0.458715	-0.495783	11.7507	0.000926538	0.0600733	Unchanged
ENSG00000166851.10	PLK1	5347	0.520725	1.34318	11.7373	0.000932426	0.0600733	Unchanged
ENSG00000137767.9	SQRDL	58472	0.573163	1.82261	11.7353	0.000933326	0.0600733	Unchanged
ENSG00000143036.12	SLC44A3	126969	0.47556	1.80882	11.7319	0.000934816	0.0600733	Unchanged
ENSG00000162542.9	TMCO4	255104	0.344439	1.24364	11.7136	0.000942959	0.0604125	Unchanged
ENSG00000220884.2	MESTP1	NA	-0.308367	0.063331	11.7058	0.000946447	0.0604195	Unchanged
ENSG00000014914.15	MTMR11	10903	0.36886	2.00816	11.7005	0.000948802	0.0604195	Unchanged
ENSG00000140030.4	GPR65	8477	0.822298	-0.267158	11.6888	0.000954085	0.0604915	Unchanged
ENSG00000234745.5	HLA-B	3106	0.782471	4.82839	11.6819	0.000957226	0.0604915	Unchanged
ENSG00000111331.8	OAS3	4940	0.823841	3.99446	11.679	0.000958542	0.0604915	Unchanged
ENSG00000138080.9	EMILIN1	11117	0.439425	2.32464	11.6452	0.000974019	0.0612777	Unchanged
ENSG00000132256.14	TRIM5	85363	0.487173	1.842	11.6392	0.000976814	0.0612777	Unchanged
ENSG00000225217.1	HSPA7	3311	2.17915	3.37174	11.6236	0.000984052	0.0614621	Unchanged
ENSG00000229859.4	PGA3	101929842	0.733595	0.0317796	11.6203	0.000985586	0.0614621	Unchanged
ENSG00000154553.9	PDLIM3	27295	0.292792	3.36858	11.6089	0.000990951	0.0616143	Unchanged
ENSG00000118503.10	TNFAIP3	7128	0.763202	2.17241	11.5577	0.00101532	0.0628535	Unchanged
ENSG00000166451.9	CENPN	55839	-0.272142	2.07678	11.5545	0.00101684	0.0628535	Unchanged
ENSG00000092820.13	EZR	7430	0.366494	6.35468	11.544	0.00102195	0.0629537	Unchanged
ENSG00000187840.4	EIF4EBP1	1978	0.475269	0.70864	11.5376	0.00102507	0.0629537	Unchanged
ENSG00000114738.6	MAPKAPK3	7867	0.330024	3.35777	11.5328	0.00102743	0.0629537	Unchanged
ENSG00000076382.12	SPAG5	10615	0.336561	3.72705	11.5046	0.00104125	0.0633801	Unchanged
ENSG00000144649.4	FAM198A	729085	0.342185	3.12018	11.4983	0.00104438	0.0633801	Unchanged
ENSG00000171903.12	CYP4F11	57834	0.515085	2.75307	11.4903	0.00104835	0.0633801	Unchanged
ENSG00000115598.5	IL1RL2	8808	-0.371617	1.00879	11.483	0.001052	0.0633801	Unchanged
ENSG00000130055.9	GDPD2	54857	0.477006	0.850929	11.4799	0.00105357	0.0633801	Unchanged
ENSG00000197893.9	NRAP	4892	0.618146	0.239491	11.4744	0.00105632	0.0633801	Unchanged
ENSG00000261668.1	NA	NA	0.621858	0.732717	11.4732	0.00105694	0.0633801	Unchanged
ENSG00000141526.10	SLC16A3	102465472	0.69552	2.48226	11.4702	0.00105844	0.0633801	Unchanged
ENSG00000270172.1	NA	NA	-0.352925	3.81759	11.4565	0.00106537	0.0636144	Unchanged
ENSG00000204516.5	MICB	4277	0.7083	-0.0474273	11.444	0.0010717	0.0638116	Unchanged
ENSG00000100368.9	CSF2RB	1439	0.618954	0.760468	11.4321	0.00107781	0.0639947	Unchanged
ENSG00000256304.1	NA	NA	0.684075	2.39093	11.4071	0.0010907	0.0641824	Unchanged
ENSG00000130203.5	APOE	348	0.452973	8.10581	11.4004	0.00109416	0.0641824	Unchanged
ENSG00000123689.5	G0S2	50486	0.770968	0.801454	11.3978	0.00109555	0.0641824	Unchanged
ENSG00000172901.15	NA	206338	0.674605	-0.359657	11.3941	0.00109748	0.0641824	Unchanged
ENSG00000250033.1	SLC7A11-AS1	641364	0.626212	1.38102	11.3914	0.00109888	0.0641824	Unchanged
ENSG00000137285.9	TUBB2B	347733	0.376919	7.67556	11.3907	0.00109924	0.0641824	Unchanged
ENSG00000064932.11	SBNO2	22904	0.534523	3.51246	11.362	0.00111438	0.0648864	Unchanged
ENSG00000148926.5	ADM	133	1.06888	2.4722	11.3505	0.0011205	0.0650632	Unchanged
ENSG00000213563.2	C8orf82	414919	0.202296	3.11087	11.3405	0.00112586	0.0651948	Unchanged
ENSG00000115956.9	PLEK	5341	0.726335	1.99562	11.3288	0.00113213	0.0653729	Unchanged
ENSG00000136816.11	TOR1B	27348	0.146815	3.61594	11.3232	0.00113514	0.0653729	Unchanged
ENSG00000087842.6	PIR	8544	0.396602	2.61109	11.3069	0.001144	0.0654113	Unchanged
ENSG00000148498.11	PARD3	56288	0.325693	4.58963	11.3058	0.0011446	0.0654113	Unchanged
ENSG00000100504.12	PYGL	5836	0.555189	2.9252	11.3049	0.00114512	0.0654113	Unchanged
ENSG00000196747.3	HIST1H2AI	85235	0.862755	-0.563743	11.2927	0.00115177	0.0656135	Unchanged
ENSG00000259299.1	NA	NA	0.590924	-0.373309	11.2764	0.00116076	0.065942	Unchanged
ENSG00000143891.12	GALM	130589	0.414312	1.68849	11.271	0.00116379	0.065942	Unchanged
ENSG00000255735.1	NA	NA	0.668281	-0.300973	11.2581	0.00117098	0.0661716	Unchanged
ENSG00000109610.5	SOD3	6649	0.686395	1.48937	11.2372	0.00118268	0.0665873	Unchanged
ENSG00000103742.7	IGDCC4	57722	0.457192	2.86995	11.2337	0.00118466	0.0665873	Unchanged
ENSG00000160255.12	ITGB2	3689	0.801077	3.83424	11.2051	0.00120098	0.067032	Unchanged
ENSG00000155659.10	VSIG4	11326	1.08194	2.48959	11.1984	0.00120481	0.067032	Unchanged
ENSG00000042493.11	CAPG	822	0.597037	2.86183	11.1936	0.00120758	0.067032	Unchanged
ENSG00000253193.4	FCGR1C	NA	0.811834	0.435177	11.1921	0.00120846	0.067032	Unchanged
ENSG00000172361.5	CCDC11	220136	0.578277	0.640832	11.192	0.00120847	0.067032	Unchanged
ENSG00000146833.11	TRIM4	89122	0.235117	3.78621	11.1787	0.00121622	0.0672847	Unchanged
ENSG00000173926.5	2003-03-01	115123	0.484772	1.64816	11.1602	0.001227	0.0677032	Unchanged
ENSG00000172403.6	SYNPO2	171024	-0.24304	5.76054	11.1425	0.0012374	0.068099	Unchanged
ENSG00000018280.12	SLC11A1	6556	1.26843	2.38903	11.1186	0.00125166	0.068643	Unchanged
ENSG00000173805.11	HAP1	9001	0.553928	3.45992	11.115	0.0012538	0.068643	Unchanged
ENSG00000169836.4	TACR3	6870	0.567836	0.374812	11.1058	0.00125935	0.0687684	Unchanged
ENSG00000197780.5	TAF13	6884	-0.230104	4.13916	11.095	0.00126585	0.0689446	Unchanged
ENSG00000253305.1	PCDHGB6	56100	0.341968	3.24671	11.0868	0.00127084	0.068963	Unchanged
ENSG00000255129.1	NA	NA	0.416331	-0.936995	11.0808	0.00127449	0.068963	Unchanged
ENSG00000166145.10	SPINT1	6692	0.71794	-0.593259	11.0783	0.001276	0.068963	Unchanged
ENSG00000006327.9	TNFRSF12A	51330	1.1617	0.181938	11.0599	0.0012873	0.0693958	Unchanged
ENSG00000182348.5	ZNF804B	219578	-0.369799	2.941	11.0321	0.0013045	0.070031	Unchanged
ENSG00000247903.1	NA	NA	-0.252218	3.04832	11.0298	0.00130597	0.070031	Unchanged
ENSG00000181856.10	SLC2A4	6517	0.515354	0.500229	11.0249	0.00130905	0.070031	Unchanged
ENSG00000203832.6	NBPF20	101060226	0.313097	3.74739	11.0135	0.00131618	0.070234	Unchanged
ENSG00000177374.8	HIC1	3090	0.589838	1.71573	10.9927	0.00132939	0.0705973	Unchanged
ENSG00000168884.10	TNIP2	79155	0.363703	2.50884	10.9922	0.00132969	0.0705973	Unchanged
ENSG00000227184.3	EPPK1	83481	0.612417	1.5315	10.985	0.00133428	0.0706632	Unchanged
ENSG00000137936.12	BCAR3	8412	0.287336	3.5131	10.9676	0.00134547	0.0709529	Unchanged
ENSG00000122483.13	CCDC18	343099	0.340397	2.29764	10.966	0.00134648	0.0709529	Unchanged
ENSG00000229178.1	NA	NA	0.806703	-0.263681	10.9603	0.00135017	0.0709697	Unchanged
ENSG00000116478.7	HDAC1	3065	0.263941	3.65335	10.9373	0.00136514	0.0713097	Unchanged
ENSG00000113732.4	ATP6V0E1	8992	0.291807	4.14327	10.9333	0.00136781	0.0713097	Unchanged
ENSG00000221926.7	TRIM16	147166	0.247775	3.63921	10.9329	0.00136805	0.0713097	Unchanged
ENSG00000269486.1	NA	NA	0.366731	0.362984	10.9272	0.00137182	0.0713097	Unchanged
ENSG00000163565.14	IFI16	3428	0.477836	3.84795	10.9245	0.00137355	0.0713097	Unchanged
ENSG00000198805.7	PNP	4860	0.599793	2.75573	10.919	0.00137717	0.0713218	Unchanged
ENSG00000236778.3	INTS6-AS1	100507398	0.289651	1.09906	10.9119	0.00138188	0.0713905	Unchanged
ENSG00000008394.8	MGST1	4257	0.502832	3.21713	10.8826	0.00140147	0.0721189	Unchanged
ENSG00000166928.6	MS4A14	84689	0.766118	-0.452377	10.8755	0.00140622	0.0721189	Unchanged
ENSG00000177674.11	AGTRAP	57085	0.470118	1.76503	10.8718	0.00140878	0.0721189	Unchanged
ENSG00000103995.9	CEP152	22995	0.405569	2.72786	10.8704	0.00140967	0.0721189	Unchanged
ENSG00000188313.8	PLSCR1	5359	0.650009	3.04686	10.8491	0.00142421	0.0726866	Unchanged
ENSG00000132639.8	SNAP25	6616	-0.423396	10.4686	10.8387	0.00143129	0.0727367	Unchanged
ENSG00000147065.12	MSN	4478	0.389651	5.65018	10.8376	0.0014321	0.0727367	Unchanged
ENSG00000135272.5	MDFIC	29969	0.286515	3.13628	10.8182	0.00144548	0.0732398	Unchanged
ENSG00000203812.2	HIST2H2AA4	723790	0.432217	3.73259	10.778	0.00147369	0.0744132	Unchanged
ENSG00000124575.5	HIST1H1D	3007	0.561359	2.14948	10.7752	0.0014757	0.0744132	Unchanged
ENSG00000253731.1	PCDHGA6	56109	0.321603	3.14061	10.766	0.00148224	0.0745649	Unchanged
ENSG00000176170.9	SPHK1	8877	0.749899	1.32126	10.7458	0.00149665	0.0751106	Unchanged
ENSG00000132825.5	PPP1R3D	5509	0.262183	3.12509	10.7221	0.00151388	0.0756448	Unchanged
ENSG00000198520.6	C1orf228	339541	0.262671	1.12082	10.7212	0.00151447	0.0756448	Unchanged
ENSG00000135899.12	SP110	3431	0.500992	2.25024	10.7158	0.00151841	0.0756619	Unchanged
ENSG00000018408.10	WWTR1	25937	0.394458	4.02251	10.6818	0.00154349	0.0767306	Unchanged
ENSG00000224165.1	DNAJC27-AS1	729723	0.254661	2.33461	10.6685	0.00155343	0.0770427	Unchanged
ENSG00000185955.4	C7orf61	402573	0.721388	-0.322189	10.6588	0.00156071	0.0772221	Unchanged
ENSG00000103876.7	FAH	2184	0.293519	2.33044	10.6422	0.00157323	0.077592	Unchanged
ENSG00000170832.8	USP32	84669	-0.226325	7.26642	10.6391	0.00157555	0.077592	Unchanged
ENSG00000107949.12	BCCIP	56647	0.203469	4.37271	10.6341	0.00157941	0.077601	Unchanged
ENSG00000124785.4	NRN1	51299	-0.390197	6.38228	10.6286	0.00158355	0.0776233	Unchanged
ENSG00000244731.3	C4A	721	0.88453	4.6282	10.6212	0.00158925	0.0777223	Unchanged
ENSG00000148841.11	ITPRIP	85450	0.527769	1.93104	10.6159	0.0015933	0.0777398	Unchanged
ENSG00000170264.8	FAM161A	84140	0.200824	3.53574	10.5973	0.00160763	0.078258	Unchanged
ENSG00000092969.7	TGFB2	7042	0.330359	4.87668	10.5903	0.00161309	0.0783183	Unchanged
ENSG00000145920.10	CPLX2	10814	-0.282258	9.07285	10.5862	0.00161631	0.0783183	Unchanged
ENSG00000145358.2	DDIT4L	115265	0.53157	1.73393	10.5678	0.00163066	0.0787313	Unchanged
ENSG00000142347.12	MYO1F	4542	0.519287	2.66127	10.5657	0.0016323	0.0787313	Unchanged
ENSG00000153404.9	PLEKHG4B	153478	0.819263	-0.122072	10.5518	0.00164332	0.0790818	Unchanged
ENSG00000110200.4	ANAPC15	25906	-0.217197	3.50177	10.5059	0.00168013	0.0805794	Unchanged
ENSG00000205129.4	C4orf47	441054	0.415834	-0.576783	10.5005	0.00168449	0.0805794	Unchanged
ENSG00000003402.15	CFLAR	8837	0.265125	5.73768	10.4882	0.00169455	0.0805794	Unchanged
ENSG00000211772.4	TRBC2	NA	-0.465833	0.994072	10.4861	0.00169627	0.0805794	Unchanged
ENSG00000257097.1	NA	100507066	0.491789	0.227288	10.4852	0.00169703	0.0805794	Unchanged
ENSG00000255693.1	NA	400046	-0.361301	2.37535	10.4848	0.00169737	0.0805794	Unchanged
ENSG00000170909.9	OSCAR	126014	0.615607	-0.730403	10.4768	0.00170395	0.08071	Unchanged
ENSG00000155366.12	RHOC	389	0.348902	4.615	10.4702	0.00170934	0.0807837	Unchanged
ENSG00000183255.7	PTTG1IP	754	0.348958	5.99009	10.4428	0.00173215	0.0816785	Unchanged
ENSG00000273287.1	NA	NA	0.453403	-0.347912	10.4323	0.00174096	0.0819108	Unchanged
ENSG00000204261.4	TAPSAR1	100507463	0.590643	0.574069	10.421	0.00175053	0.0821772	Unchanged
ENSG00000162777.12	DENND2D	79961	0.567833	0.373231	10.4133	0.00175706	0.0823005	Unchanged
ENSG00000123374.6	CDK2	1017	0.554916	0.940923	10.3436	0.00181729	0.0849331	Unchanged
ENSG00000134363.7	FST	10468	0.758003	-0.697372	10.3309	0.00182855	0.0852705	Unchanged
ENSG00000106066.9	CPVL	54504	0.586468	2.13126	10.3207	0.00183754	0.0855006	Unchanged
ENSG00000182674.5	KCNB2	9312	-0.320459	4.29865	10.2956	0.00186003	0.0863514	Unchanged
ENSG00000125637.11	PSD4	23550	0.295603	3.0949	10.2912	0.00186402	0.0863514	Unchanged
ENSG00000167779.3	IGFBP6	3489	-0.333762	2.55827	10.2866	0.00186819	0.0863544	Unchanged
ENSG00000261325.1	NA	100507534	-0.797133	1.21255	10.2799	0.00187425	0.0864453	Unchanged
ENSG00000258655.1	ARHGAP5-AS1	84837	0.32205	1.52038	10.2518	0.00189999	0.0874411	Unchanged
ENSG00000111424.6	VDR	7421	0.747617	-0.708327	10.2464	0.00190502	0.0874814	Unchanged
ENSG00000100652.4	SLC10A1	6554	0.681347	0.259057	10.2373	0.00191337	0.0876738	Unchanged
ENSG00000249825.1	NA	101929215	0.461748	-0.918142	10.2286	0.00192153	0.0878331	Unchanged
ENSG00000072422.12	RHOBTB1	9886	-0.212408	4.51166	10.2231	0.00192658	0.0878331	Unchanged
ENSG00000141736.9	ERBB2	2064	0.330056	3.50537	10.2202	0.00192934	0.0878331	Unchanged
ENSG00000141576.10	RNF157	114804	-0.231318	7.18585	10.211	0.00193798	0.088036	Unchanged
ENSG00000130589.12	HELZ2	85441	0.792253	3.26009	10.1992	0.00194913	0.0883524	Unchanged
ENSG00000235565.1	NA	NA	0.441291	-0.44247	10.1801	0.00196722	0.0887958	Unchanged
ENSG00000087116.9	ADAMTS2	9509	0.529854	1.88393	10.18	0.00196734	0.0887958	Unchanged
ENSG00000143420.13	ENSA	2029	-0.250805	7.50697	10.1657	0.00198103	0.0892226	Unchanged
ENSG00000160796.12	NBEAL2	23218	0.384356	3.39193	10.1598	0.00198679	0.089291	Unchanged
ENSG00000160161.5	CILP2	148113	0.595002	0.123665	10.147	0.00199911	0.0896535	Unchanged
ENSG00000087903.8	RFX2	101928900	0.299686	2.50565	10.1349	0.00201088	0.0899902	Unchanged
ENSG00000143479.11	DYRK3	8444	0.440635	2.57378	10.1149	0.00203054	0.0905883	Unchanged
ENSG00000173372.12	C1QA	712	0.880035	3.49277	10.1126	0.00203284	0.0905883	Unchanged
ENSG00000142089.11	IFITM3	10410	0.650333	3.68706	10.1078	0.00203761	0.090609	Unchanged
ENSG00000198113.2	TOR4A	54863	0.559382	0.40518	10.094	0.00205135	0.091028	Unchanged
ENSG00000175426.6	PCSK1	5122	-0.488387	6.87129	10.0874	0.00205792	0.091128	Unchanged
ENSG00000138311.11	ZNF365	22891	-0.319023	7.23615	10.0695	0.00207587	0.0913953	Unchanged
ENSG00000141756.14	FKBP10	60681	0.332515	3.32859	10.0654	0.00208001	0.0913953	Unchanged
ENSG00000169679.10	BUB1	699	0.545471	-0.581902	10.0652	0.00208024	0.0913953	Unchanged
ENSG00000081320.6	STK17B	9262	0.466953	3.95852	10.0627	0.00208277	0.0913953	Unchanged
ENSG00000111801.11	BTN3A3	10384	0.402178	3.00468	10.0599	0.00208564	0.0913953	Unchanged
ENSG00000162889.6	MAPKAPK2	9261	0.361664	4.24981	10.0521	0.00209353	0.0915506	Unchanged
ENSG00000248449.1	PCDHGB8P	56120	0.3711	1.54751	10.0241	0.00212224	0.0925443	Unchanged
ENSG00000123342.11	MMP19	4327	0.87303	-0.264022	10.0214	0.00212503	0.0925443	Unchanged
ENSG00000110324.5	IL10RA	3587	0.396653	2.66538	10.0147	0.00213205	0.0926585	Unchanged
ENSG00000258839.2	MC1R	4157	0.420267	2.36814	10.0095	0.00213745	0.092702	Unchanged
ENSG00000159167.7	STC1	6781	1.17455	0.680341	9.98971	0.00215812	0.0932093	Unchanged
ENSG00000259901.1	NA	NA	0.266061	1.17816	9.98379	0.00216436	0.0932093	Unchanged
ENSG00000226852.2	NA	NA	-0.27366	2.66206	9.97885	0.00216957	0.0932093	Unchanged
ENSG00000204807.1	FAM27E2	NA	0.951648	0.474371	9.97599	0.00217259	0.0932093	Unchanged
ENSG00000261147.1	NA	NA	0.462253	0.0677847	9.97584	0.00217275	0.0932093	Unchanged
ENSG00000177479.15	ARIH2	10425	-0.138767	6.2161	9.97308	0.00217568	0.0932093	Unchanged
ENSG00000156970.8	BUB1B	701	0.536862	-0.465155	9.96145	0.00218804	0.0935489	Unchanged
ENSG00000157191.15	NECAP2	55707	0.256871	3.90339	9.95535	0.00219455	0.0936373	Unchanged
ENSG00000138379.4	MSTN	2660	0.49324	0.26175	9.9461	0.00220447	0.093719	Unchanged
ENSG00000133943.16	C14orf159	80017	0.135455	5.62687	9.94527	0.00220536	0.093719	Unchanged
ENSG00000254415.3	SIGLEC14	100049587	0.995634	-0.200448	9.91328	0.00224004	0.0950012	Unchanged
ENSG00000134070.4	IRAK2	3656	0.352828	2.92486	9.90112	0.00225336	0.0953743	Unchanged
ENSG00000263412.1	NA	NA	0.377002	0.263129	9.89247	0.0022629	0.095586	Unchanged
ENSG00000235568.2	NFAM1	150372	0.515444	0.755561	9.8752	0.00228205	0.0962021	Unchanged
ENSG00000111817.12	DSE	29940	0.293952	3.89385	9.86497	0.00229347	0.0964185	Unchanged
ENSG00000172113.4	NME6	10201	0.161427	2.81624	9.85998	0.00229906	0.0964185	Unchanged
ENSG00000170523.3	KRT83	3889	-0.55844	-0.810161	9.85502	0.00230464	0.0964185	Unchanged
ENSG00000185437.9	SH3BGR	6450	0.297782	2.51974	9.84933	0.00231105	0.0964185	Unchanged
ENSG00000165376.6	CLDN2	9075	0.847479	-0.685499	9.84763	0.00231298	0.0964185	Unchanged
ENSG00000260942.1	CAPN10-AS1	101752400	0.256342	1.56862	9.84456	0.00231644	0.0964185	Unchanged
ENSG00000168334.8	XIRP1	165904	0.840926	-0.116023	9.84212	0.0023192	0.0964185	Unchanged
ENSG00000147121.11	KRBOX4	55634	0.234862	3.74296	9.83593	0.00232622	0.0965199	Unchanged
ENSG00000137462.6	TLR2	7097	0.821554	2.56902	9.82664	0.0023368	0.0966017	Unchanged
ENSG00000146094.9	DOK3	79930	0.462741	1.5949	9.82504	0.00233864	0.0966017	Unchanged
ENSG00000125148.6	MT2A	4502	0.573134	4.08149	9.82215	0.00234194	0.0966017	Unchanged
ENSG00000163884.3	KLF15	28999	0.374367	3.80369	9.80069	0.00236663	0.0974292	Unchanged
ENSG00000105281.8	SLC1A5	6510	0.743925	0.928862	9.79411	0.00237425	0.0974399	Unchanged
ENSG00000177409.7	SAMD9L	219285	0.59061	3.77063	9.79249	0.00237613	0.0974399	Unchanged
ENSG00000064961.14	HMG20B	10362	0.319256	3.26732	9.77712	0.00239405	0.0978093	Unchanged
ENSG00000267787.1	NA	NA	0.336917	-0.699075	9.7768	0.00239442	0.0978093	Unchanged
ENSG00000144791.5	LIMD1	8994	0.317988	3.61211	9.76236	0.00241138	0.0981374	Unchanged
ENSG00000241839.5	PLEKHO2	80301	0.399409	4.43818	9.76026	0.00241387	0.0981374	Unchanged
ENSG00000185404.12	SP140L	93349	0.368263	0.832719	9.7581	0.00241642	0.0981374	Unchanged
ENSG00000255126.1	NA	NA	0.990021	0.462345	9.72957	0.00245038	0.0992769	Unchanged
ENSG00000185988.7	PLK5	126520	0.528525	0.28453	9.72664	0.0024539	0.0992769	Unchanged
ENSG00000175029.12	CTBP2	1488	0.123464	4.66589	9.72198	0.0024595	0.0993131	Unchanged
ENSG00000106366.7	SERPINE1	5054	1.26163	0.815016	9.70597	0.00247885	0.0999028	Unchanged
ENSG00000203813.4	HIST1H3H	8968	0.513194	0.629236	9.69676	0.00249005	0.099952	Unchanged
ENSG00000213859.3	KCTD11	147040	0.464565	1.44871	9.69362	0.00249388	0.099952	Unchanged
ENSG00000169756.12	LIMS1	100288695	0.408671	4.03408	9.69328	0.00249429	0.099952	Unchanged
ENSG00000133640.14	LRRIQ1	84125	0.374749	1.83347	9.68083	0.00250955	0.100372	Unchanged
ENSG00000273064.1	NA	NA	0.468716	0.079266	9.66958	0.00252341	0.100396	Unchanged
ENSG00000147872.5	PLIN2	123	0.566469	2.82365	9.66906	0.00252406	0.100396	Unchanged
ENSG00000138161.8	CUZD1	50624	0.36154	0.251141	9.66874	0.00252446	0.100396	Unchanged
ENSG00000168003.12	SLC3A2	6520	0.26195	6.02943	9.66189	0.00253295	0.100396	Unchanged
ENSG00000164645.2	C7orf62	219557	-0.417936	0.104113	9.65793	0.00253786	0.100396	Unchanged
ENSG00000132109.8	TRIM21	6737	0.510188	1.8012	9.65724	0.00253872	0.100396	Unchanged
ENSG00000050438.12	SLC4A8	9498	-0.231643	6.8458	9.65313	0.00254384	0.10041	Unchanged
ENSG00000064300.4	NGFR	4804	0.96735	1.31244	9.64746	0.00255091	0.100501	Unchanged
ENSG00000254726.2	MEX3A	92312	0.449841	1.1061	9.63927	0.00256118	0.100717	Unchanged
ENSG00000070190.8	DAPP1	27071	0.68553	-0.240005	9.63409	0.00256768	0.100785	Unchanged
ENSG00000163386.16	NBPF10	101928050	0.323904	4.68419	9.62233	0.00258252	0.101118	Unchanged
ENSG00000140464.15	PML	5371	0.400081	4.07125	9.61979	0.00258575	0.101118	Unchanged
ENSG00000110077.10	MS4A6A	64231	0.90239	1.31825	9.59101	0.0026225	0.102365	Unchanged
ENSG00000176014.8	TUBB6	84617	0.443417	2.8338	9.58532	0.00262982	0.102461	Unchanged
ENSG00000184779.8	RPS17	100505503	-0.885828	3.86887	9.57606	0.00264181	0.102738	Unchanged
ENSG00000072952.14	MRVI1	10335	0.407387	5.88285	9.56698	0.0026536	0.102845	Unchanged
ENSG00000135842.12	FAM129A	116496	0.628889	2.57609	9.56415	0.00265729	0.102845	Unchanged
ENSG00000034152.14	MAP2K3	100996792	0.443613	2.84976	9.5627	0.00265918	0.102845	Unchanged
ENSG00000135723.9	FHOD1	29109	0.36688	2.64939	9.5468	0.00268001	0.10346	Unchanged
ENSG00000129667.8	RHBDF2	79651	0.620735	2.59086	9.52751	0.00270552	0.10415	Unchanged
ENSG00000138646.4	HERC5	51191	0.561196	2.41438	9.52582	0.00270777	0.10415	Unchanged
ENSG00000113657.8	DPYSL3	1809	0.252525	7.01286	9.51728	0.00271915	0.10438	Unchanged
ENSG00000219951.4	NA	NA	0.722728	-0.440982	9.51392	0.00272364	0.10438	Unchanged
ENSG00000127954.8	STEAP4	79689	0.526808	0.668745	9.50956	0.00272947	0.104413	Unchanged
ENSG00000182901.11	RGS7	6000	-0.238822	5.52969	9.50485	0.0027358	0.104419	Unchanged
ENSG00000206503.7	HLA-A	3105	0.628499	5.36879	9.50207	0.00273954	0.104419	Unchanged
ENSG00000273274.1	ZBTB8B	728116	0.281238	3.0813	9.48012	0.00276924	0.1053	Unchanged
ENSG00000271155.1	NA	NA	0.415576	-0.0948231	9.47764	0.00277263	0.1053	Unchanged
ENSG00000145248.6	SLC10A4	201780	-0.455104	1.10558	9.46678	0.00278746	0.105673	Unchanged
ENSG00000178150.4	ZNF114	163071	0.337598	0.118972	9.45948	0.00279748	0.105862	Unchanged
ENSG00000269089.1	NA	NA	0.512054	-0.463231	9.45378	0.00280533	0.105969	Unchanged
ENSG00000134962.6	KLB	152831	0.391921	1.35343	9.44949	0.00281127	0.106003	Unchanged
ENSG00000134250.13	NOTCH2	4853	0.332172	6.95896	9.43568	0.00283042	0.106535	Unchanged
ENSG00000131196.13	NFATC1	4772	0.456105	1.58239	9.42748	0.00284186	0.106614	Unchanged
ENSG00000179295.11	PTPN11	5781	-0.163787	8.26009	9.42692	0.00284264	0.106614	Unchanged
ENSG00000132329.6	RAMP1	10267	0.272658	4.44293	9.42278	0.00284844	0.106642	Unchanged
ENSG00000261168.1	NA	NA	0.553904	-0.143538	9.41694	0.00285664	0.106759	Unchanged
ENSG00000183535.5	COL18A1-AS1	378832	0.80873	-0.698336	9.4076	0.0028698	0.106992	Unchanged
ENSG00000245468.3	NA	730971	0.44047	-0.477572	9.40532	0.00287301	0.106992	Unchanged
ENSG00000249087.3	C1orf213	148898	0.223556	2.62522	9.39781	0.00288365	0.107001	Unchanged
ENSG00000273350.1	NA	NA	0.40605	-0.800021	9.39481	0.00288792	0.107001	Unchanged
ENSG00000089060.7	SLC8B1	80024	0.30595	3.33143	9.39441	0.00288849	0.107001	Unchanged
ENSG00000183154.1	NA	NA	0.356694	-0.45746	9.38295	0.00290483	0.107275	Unchanged
ENSG00000253910.1	PCDHGB2	56103	0.226542	3.57993	9.38208	0.00290607	0.107275	Unchanged
ENSG00000161547.10	SRSF2	693221	-0.182901	5.97009	9.37362	0.0029182	0.107535	Unchanged
ENSG00000145721.7	LIX1	167410	0.298516	4.34581	9.36517	0.00293037	0.107753	Unchanged
ENSG00000136630.11	HLX	3142	0.530132	0.0863564	9.35738	0.00294164	0.107753	Unchanged
ENSG00000214456.4	PLIN5	440503	0.477279	1.73488	9.35541	0.00294449	0.107753	Unchanged
ENSG00000169515.5	CCDC8	83987	0.380506	1.50453	9.35236	0.00294891	0.107753	Unchanged
ENSG00000269783.1	NA	101927218	0.415274	1.58779	9.3498	0.00295265	0.107753	Unchanged
ENSG00000083444.12	PLOD1	5351	0.245382	4.78415	9.34832	0.0029548	0.107753	Unchanged
ENSG00000054803.3	CBLN4	140689	-0.387824	4.9617	9.33095	0.00298019	0.108491	Unchanged
ENSG00000136167.9	LCP1	3936	0.642711	3.38787	9.32259	0.00299249	0.108589	Unchanged
ENSG00000068781.16	STON1-GTF2A1L	286749	1.2251	-0.812438	9.32213	0.00299317	0.108589	Unchanged
ENSG00000196374.5	HIST1H2BM	8342	0.501565	-0.092755	9.31404	0.00300514	0.108836	Unchanged
ENSG00000138623.5	SEMA7A	8482	-0.302368	5.43288	9.30687	0.00301578	0.108911	Unchanged
ENSG00000101017.9	CD40	958	0.433676	0.488693	9.30564	0.0030176	0.108911	Unchanged
ENSG00000140675.8	SLC5A2	6524	0.445824	-0.277553	9.30221	0.00302271	0.108911	Unchanged
ENSG00000005471.11	ABCB4	5244	0.452444	0.092881	9.27447	0.00306435	0.11019	Unchanged
ENSG00000228408.1	NA	101928709	0.654163	0.665395	9.27161	0.00306868	0.11019	Unchanged
ENSG00000184371.9	CSF1	1435	0.530648	3.33302	9.25471	0.00309438	0.110818	Unchanged
ENSG00000221829.5	FANCG	2189	0.206961	2.36796	9.2532	0.00309667	0.110818	Unchanged
ENSG00000135838.9	NPL	80896	0.353372	3.09452	9.24692	0.00310629	0.110827	Unchanged
ENSG00000256802.2	NA	100130111	0.318012	0.960792	9.24616	0.00310746	0.110827	Unchanged
ENSG00000132002.3	DNAJB1	3337	0.89041	6.48872	9.22891	0.00313402	0.111586	Unchanged
ENSG00000205018.2	NA	NA	0.613028	0.0898977	9.22356	0.00314232	0.111673	Unchanged
ENSG00000075702.12	WDR62	284403	0.45082	1.13501	9.21948	0.00314866	0.111673	Unchanged
ENSG00000242622.1	NA	NA	0.280453	0.341626	9.21711	0.00315235	0.111673	Unchanged
ENSG00000204092.2	LINC00951	401260	0.488951	-0.692644	9.20368	0.00317332	0.112227	Unchanged
ENSG00000143772.5	ITPKB	3707	0.438096	6.75275	9.1976	0.00318287	0.112376	Unchanged
ENSG00000112146.12	FBXO9	26268	-0.284668	6.27103	9.18071	0.00320955	0.113128	Unchanged
ENSG00000239521.3	NA	352954	-0.187779	5.82445	9.16072	0.00324141	0.114061	Unchanged
ENSG00000167851.9	CD300A	11314	0.686307	1.17331	9.15004	0.00325857	0.114474	Unchanged
ENSG00000182103.3	FAM181B	220382	0.323971	3.80607	9.13442	0.00328384	0.115169	Unchanged
ENSG00000122729.14	ACO1	48	0.173509	4.8774	9.12004	0.00330728	0.115799	Unchanged
ENSG00000079691.15	LRRC16A	55604	0.238955	5.73977	9.10549	0.00333116	0.116442	Unchanged
ENSG00000008226.15	DLEC1	9940	0.367706	0.934292	9.09487	0.00334871	0.116861	Unchanged
ENSG00000267283.1	NA	NA	0.431512	-0.541224	9.08582	0.00336376	0.117032	Unchanged
ENSG00000121207.7	LRAT	101927965	0.482598	0.993409	9.08525	0.0033647	0.117032	Unchanged
ENSG00000136933.12	RABEPK	10244	-0.217545	3.70496	9.07366	0.00338407	0.117436	Unchanged
ENSG00000106785.10	TRIM14	9830	0.312403	3.28703	9.07163	0.00338747	0.117436	Unchanged
ENSG00000104760.12	FGL1	2267	0.573736	-0.0748314	9.06474	0.00339905	0.117537	Unchanged
ENSG00000171606.13	ZNF274	10782	0.227945	3.73652	9.0632	0.00340165	0.117537	Unchanged
ENSG00000163995.14	ABLIM2	84448	-0.2434	5.6978	9.05741	0.00341141	0.117537	Unchanged
ENSG00000261526.1	NA	NA	0.326104	1.3284	9.05285	0.00341912	0.117537	Unchanged
ENSG00000172936.8	MYD88	4615	0.473537	1.49603	9.04731	0.00342852	0.117537	Unchanged
ENSG00000025708.8	TYMP	1890	0.83398	2.54795	9.04726	0.00342861	0.117537	Unchanged
ENSG00000135697.5	BCMO1	53630	0.521802	0.793046	9.04679	0.0034294	0.117537	Unchanged
ENSG00000164687.6	FABP5	2171	0.411025	3.80134	9.03551	0.00344861	0.117815	Unchanged
ENSG00000110172.7	CHORDC1	26973	0.450216	6.30218	9.03369	0.00345173	0.117815	Unchanged
ENSG00000112773.11	FAM46A	55603	0.527773	2.61895	9.03219	0.0034543	0.117815	Unchanged
ENSG00000166603.3	MC4R	4160	0.536135	0.562747	9.02822	0.0034611	0.117856	Unchanged
ENSG00000152931.7	PART1	25859	-0.347799	5.76018	9.01018	0.00349218	0.118585	Unchanged
ENSG00000259818.1	NA	NA	0.601581	-0.824811	9.00927	0.00349375	0.118585	Unchanged
ENSG00000214688.4	C10orf105	414152	0.740059	0.844129	9.00475	0.00350159	0.11866	Unchanged
ENSG00000158955.6	WNT9B	7484	0.435769	-0.442718	8.99014	0.00352705	0.119331	Unchanged
ENSG00000099974.7	DDTL	100037417	0.311535	0.863283	8.96837	0.00356535	0.120417	Unchanged
ENSG00000240184.2	PCDHGC3	5098	0.344936	6.85933	8.96499	0.00357132	0.120417	Unchanged
ENSG00000113916.13	BCL6	604	0.340738	5.18591	8.95711	0.00358531	0.120417	Unchanged
ENSG00000138496.12	PARP9	83666	0.535809	3.63293	8.95529	0.00358855	0.120417	Unchanged
ENSG00000163840.5	DTX3L	151636	0.564602	3.67584	8.95427	0.00359036	0.120417	Unchanged
ENSG00000196226.2	HIST1H2BB	3018	0.459423	0.141389	8.95256	0.00359342	0.120417	Unchanged
ENSG00000183734.4	ASCL2	430	0.618969	-0.558966	8.93959	0.00361663	0.121002	Unchanged
ENSG00000109805.5	NCAPG	64151	0.636243	-0.724958	8.93396	0.00362674	0.121148	Unchanged
ENSG00000188365.3	NA	NA	0.442932	-0.625101	8.92856	0.00363648	0.121281	Unchanged
ENSG00000130202.5	PVRL2	5819	0.315737	3.47879	8.92428	0.00364421	0.121347	Unchanged
ENSG00000153902.9	LGI4	163175	0.234563	5.02325	8.91262	0.00366537	0.121755	Unchanged
ENSG00000198838.7	RYR3	6263	0.263898	7.00092	8.91116	0.00366803	0.121755	Unchanged
ENSG00000220848.4	RPS18P9	NA	0.389486	-0.272953	8.89793	0.00369221	0.122366	Unchanged
ENSG00000163814.3	CDCP1	64866	0.651836	0.302222	8.8801	0.00372508	0.123146	Unchanged
ENSG00000110719.5	TCIRG1	10312	0.538217	2.25902	8.87881	0.00372746	0.123146	Unchanged
ENSG00000234062.3	NA	NA	0.307424	-0.3439	8.87433	0.00373577	0.123228	Unchanged
ENSG00000133812.10	SBF2	81846	0.152888	6.40809	8.86886	0.00374594	0.12337	Unchanged
ENSG00000105639.14	JAK3	3718	0.3499	3.2329	8.84744	0.00378603	0.124136	Unchanged
ENSG00000250582.1	SMAD1-AS2	101927659	0.571936	-0.360227	8.84719	0.00378651	0.124136	Unchanged
ENSG00000256193.1	LINC00507	100862680	-0.62829	4.8882	8.84263	0.0037951	0.124136	Unchanged
ENSG00000214517.4	PPME1	51400	-0.243988	6.0919	8.84229	0.00379575	0.124136	Unchanged
ENSG00000068079.3	IFI35	3430	0.5282	2.00304	8.84076	0.00379863	0.124136	Unchanged
ENSG00000047457.9	CP	1356	1.16255	2.75316	8.8373	0.00380517	0.124157	Unchanged
ENSG00000133131.10	MORC4	79710	0.367652	2.78653	8.83071	0.00381767	0.124372	Unchanged
ENSG00000074527.7	NTN4	59277	-0.302826	5.0058	8.81626	0.0038452	0.124755	Unchanged
ENSG00000214922.5	HLA-F-AS1	285830	0.53024	-0.108174	8.81384	0.00384983	0.124755	Unchanged
ENSG00000253854.1	NA	NA	0.266747	0.63453	8.81056	0.00385613	0.124755	Unchanged
ENSG00000074590.9	NUAK1	9891	-0.318307	7.848	8.80842	0.00386024	0.124755	Unchanged
ENSG00000183579.11	ZNRF3	84133	0.291133	5.08294	8.80636	0.00386419	0.124755	Unchanged
ENSG00000147419.12	CCDC25	55246	-0.240958	5.64964	8.80597	0.00386494	0.124755	Unchanged
ENSG00000187193.8	MT1X	4501	0.628134	3.45572	8.79702	0.00388219	0.12512	Unchanged
ENSG00000119138.3	KLF9	687	-0.219352	6.8337	8.76992	0.00393493	0.126401	Unchanged
ENSG00000176490.4	DIRAS1	148252	-0.3019	6.5631	8.76555	0.0039435	0.126401	Unchanged
ENSG00000166292.7	TMEM100	55273	0.418919	1.38176	8.76349	0.00394754	0.126401	Unchanged
ENSG00000019991.11	HGF	3082	0.585145	3.62643	8.76196	0.00395056	0.126401	Unchanged
ENSG00000133639.3	BTG1	694	0.255013	3.92563	8.75972	0.00395495	0.126401	Unchanged
ENSG00000125520.9	SLC2A4RG	56731	0.323196	2.26164	8.75823	0.00395789	0.126401	Unchanged
ENSG00000183718.4	TRIM52	84851	0.191019	4.01689	8.7514	0.00397138	0.126436	Unchanged
ENSG00000197992.2	CLEC9A	283420	-0.602851	-0.535617	8.74965	0.00397484	0.126436	Unchanged
ENSG00000241316.2	NA	101927111	0.300671	1.07933	8.74857	0.00397699	0.126436	Unchanged
ENSG00000043462.7	LCP2	3937	0.406936	2.32219	8.74131	0.00399139	0.12667	Unchanged
ENSG00000146386.7	ABRACL	58527	-0.336993	2.55971	8.73623	0.00400152	0.12667	Unchanged
ENSG00000172578.7	KLHL6	89857	0.684156	1.34951	8.73286	0.00400823	0.12667	Unchanged
ENSG00000173227.9	SYT12	91683	-0.316099	5.63675	8.73153	0.00401089	0.12667	Unchanged
ENSG00000179598.5	PLD6	201164	0.20001	2.98148	8.72655	0.00402087	0.12667	Unchanged
ENSG00000074047.16	GLI2	2736	0.460891	0.800292	8.72284	0.00402831	0.12667	Unchanged
ENSG00000008517.12	IL32	9235	0.830475	0.754622	8.72109	0.00403182	0.12667	Unchanged
ENSG00000135926.8	TMBIM1	102465256	0.434132	5.28953	8.72078	0.00403244	0.12667	Unchanged
ENSG00000137807.9	KIF23	9493	0.308975	0.18151	8.71654	0.00404097	0.126749	Unchanged
ENSG00000101336.8	HCK	3055	0.568957	2.09998	8.70971	0.00405476	0.126856	Unchanged
ENSG00000166123.9	GPT2	84706	0.213366	5.99407	8.7089	0.00405639	0.126856	Unchanged
ENSG00000235852.1	NA	NA	0.591449	0.477554	8.70346	0.00406742	0.127012	Unchanged
ENSG00000069869.11	NEDD4	4734	0.274437	2.92025	8.69842	0.00407764	0.127013	Unchanged
ENSG00000120437.7	ACAT2	39	-0.328281	4.94862	8.69751	0.0040795	0.127013	Unchanged
ENSG00000182218.5	HHIPL1	84439	0.219864	5.3837	8.69107	0.00409261	0.127062	Unchanged
ENSG00000169006.6	NTSR2	23620	0.370571	3.26154	8.68428	0.0041065	0.127062	Unchanged
ENSG00000172216.4	CEBPB	1051	0.36916	3.48454	8.68324	0.00410863	0.127062	Unchanged
ENSG00000157654.13	PALM2-AKAP2	445815	-0.421835	4.73322	8.67707	0.0041213	0.127062	Unchanged
ENSG00000228549.2	NA	101927806	0.758152	0.986886	8.67135	0.00413307	0.127062	Unchanged
ENSG00000167208.10	SNX20	124460	0.705355	-0.524343	8.66873	0.00413848	0.127062	Unchanged
ENSG00000240929.2	HIST2H2BB	NA	0.514472	0.427426	8.66652	0.00414304	0.127062	Unchanged
ENSG00000132793.7	LPIN3	64900	0.439359	1.43501	8.6654	0.00414536	0.127062	Unchanged
ENSG00000234161.1	PABPC5-AS1	NA	0.41424	-0.73983	8.66522	0.00414573	0.127062	Unchanged
ENSG00000180044.3	C3orf80	401097	-0.344304	4.44563	8.6652	0.00414578	0.127062	Unchanged
ENSG00000100479.8	POLE2	5427	0.356843	-0.437869	8.6626	0.00415115	0.127062	Unchanged
ENSG00000196839.8	ADA	100	0.408376	1.6569	8.6615	0.00415342	0.127062	Unchanged
ENSG00000181481.9	RNF135	84282	0.365196	1.36761	8.65598	0.00416488	0.127228	Unchanged
ENSG00000204642.9	HLA-F	3134	0.448592	2.47046	8.64709	0.0041834	0.127609	Unchanged
ENSG00000064655.14	EYA2	2139	0.353786	1.83554	8.64037	0.00419747	0.127853	Unchanged
ENSG00000198157.6	HMGN5	79366	0.334918	1.70231	8.63485	0.00420904	0.127905	Unchanged
ENSG00000138629.11	UBL7	84993	-0.244106	4.71762	8.63377	0.00421131	0.127905	Unchanged
ENSG00000111058.3	ACSS3	79611	0.361702	4.08531	8.62221	0.00423569	0.128239	Unchanged
ENSG00000229320.3	KRT8P12	NA	0.221323	1.45287	8.6185	0.00424355	0.128239	Unchanged
ENSG00000082074.11	FYB	2533	0.559021	2.73955	8.61554	0.00424982	0.128239	Unchanged
ENSG00000153446.11	C16orf89	146556	0.387312	2.86123	8.61528	0.00425038	0.128239	Unchanged
ENSG00000167315.13	ACAA2	10449	0.281469	4.40369	8.60845	0.0042649	0.128239	Unchanged
ENSG00000206337.6	HCP5	10866	0.484899	1.53575	8.60389	0.00427462	0.128239	Unchanged
ENSG00000132164.5	SLC6A11	6538	0.233699	4.87547	8.60384	0.00427474	0.128239	Unchanged
ENSG00000131095.7	GFAP	2670	0.563762	10.7962	8.60078	0.00428128	0.128239	Unchanged
ENSG00000142871.11	CYR61	3491	0.642048	3.19275	8.59993	0.00428309	0.128239	Unchanged
ENSG00000143494.11	VASH2	79805	0.315864	1.1808	8.59718	0.00428898	0.128239	Unchanged
ENSG00000213928.4	IRF9	10379	0.435074	4.36492	8.59352	0.00429682	0.128239	Unchanged
ENSG00000234111.2	NA	340017	-0.540323	-0.731684	8.59345	0.00429697	0.128239	Unchanged
ENSG00000240230.1	COX19	90639	0.142498	3.56459	8.59139	0.0043014	0.128239	Unchanged
ENSG00000078549.10	ADCYAP1R1	117	0.205008	7.14764	8.58761	0.00430953	0.1283	Unchanged
ENSG00000135604.9	STX11	8676	0.764263	-0.806754	8.57867	0.00432883	0.1286	Unchanged
ENSG00000109103.7	UNC119	9094	0.156769	4.66528	8.57729	0.00433182	0.1286	Unchanged
ENSG00000089356.12	FXYD3	5349	0.61101	-0.43379	8.55121	0.00438867	0.129904	Unchanged
ENSG00000118640.6	VAMP8	8673	0.522555	0.347481	8.55116	0.00438878	0.129904	Unchanged
ENSG00000228214.2	LINC00693	645206	0.270395	0.907195	8.54652	0.00439897	0.129904	Unchanged
ENSG00000131459.8	GFPT2	9945	0.277184	3.77129	8.54587	0.00440039	0.129904	Unchanged
ENSG00000144802.7	NFKBIZ	64332	0.444399	2.36435	8.52913	0.0044374	0.130803	Unchanged
ENSG00000145244.7	CORIN	10699	0.317988	1.18314	8.5246	0.00444747	0.130803	Unchanged
ENSG00000100300.13	TSPO	706	0.415825	2.24405	8.52183	0.00445364	0.130803	Unchanged
ENSG00000223547.5	ZNF844	284391	0.247802	4.38752	8.52092	0.00445566	0.130803	Unchanged
ENSG00000223345.3	HIST2H2BA	337875	0.435887	1.03852	8.51595	0.00446676	0.130946	Unchanged
ENSG00000164663.9	USP49	25862	0.188757	4.37304	8.51028	0.00447944	0.131136	Unchanged
ENSG00000134463.10	ECHDC3	79746	0.388679	0.0730578	8.4996	0.00450345	0.131474	Unchanged
ENSG00000104447.7	TRPS1	7227	0.206399	6.42779	8.49959	0.00450347	0.131474	Unchanged
ENSG00000188001.5	TPRG1	285386	0.423219	0.239338	8.49411	0.00451584	0.131533	Unchanged
ENSG00000187554.7	TLR5	7100	0.501697	1.14268	8.49215	0.00452027	0.131533	Unchanged
ENSG00000125618.12	PAX8	7849	0.806137	0.38741	8.48956	0.00452615	0.131533	Unchanged
ENSG00000072840.8	EVC	2121	0.318754	3.05192	8.48693	0.00453211	0.131533	Unchanged
ENSG00000146360.7	GPR6	2830	0.598701	1.1876	8.4849	0.00453671	0.131533	Unchanged
ENSG00000243364.3	EFNA4	1945	0.478641	-1.05075	8.4765	0.00455584	0.131856	Unchanged
ENSG00000268172.1	NA	NA	0.415686	3.43369	8.47453	0.00456035	0.131856	Unchanged
ENSG00000235213.1	OR6E1P	NA	0.461957	-0.847137	8.46745	0.00457653	0.131964	Unchanged
ENSG00000042286.10	AIFM2	84883	0.218636	2.85931	8.46742	0.0045766	0.131964	Unchanged
ENSG00000116670.10	MAD2L2	10459	0.222258	3.40012	8.46234	0.00458827	0.13212	Unchanged
ENSG00000172493.16	AFF1	4299	0.219424	5.52987	8.45606	0.00460271	0.132148	Unchanged
ENSG00000183558.5	HIST2H2AA3	723790	0.42809	0.808796	8.4555	0.00460401	0.132148	Unchanged
ENSG00000135540.7	NHSL1	57224	0.325464	4.26743	8.45374	0.00460808	0.132148	Unchanged
ENSG00000189362.7	TMEM194B	100131211	-0.203544	2.99535	8.44754	0.00462241	0.132222	Unchanged
ENSG00000056487.11	PHF21B	112885	0.382317	2.33257	8.4453	0.00462759	0.132222	Unchanged
ENSG00000078269.9	SYNJ2	8871	-0.335968	6.61871	8.4445	0.00462946	0.132222	Unchanged
ENSG00000146250.5	PRSS35	167681	0.558254	2.25092	8.43764	0.00464539	0.132473	Unchanged
ENSG00000177301.9	KCNA2	3737	-0.262987	6.73661	8.43532	0.0046508	0.132473	Unchanged
ENSG00000099875.10	MKNK2	2872	0.367203	5.06413	8.41032	0.00470945	0.133962	Unchanged
ENSG00000198604.6	BAZ1A	11177	0.358485	3.53503	8.40512	0.00472175	0.134042	Unchanged
ENSG00000141519.10	CCDC40	55036	0.4045	2.58762	8.40291	0.004727	0.134042	Unchanged
ENSG00000127418.10	FGFRL1	53834	0.3628	4.35163	8.40022	0.00473335	0.134042	Unchanged
ENSG00000104490.13	NCALD	83988	-0.359943	7.9441	8.3984	0.00473769	0.134042	Unchanged
ENSG00000135426.10	TESPA1	9840	-0.363985	6.54879	8.39534	0.00474497	0.134068	Unchanged
ENSG00000166927.8	MS4A7	58475	0.635537	1.85683	8.38619	0.00476678	0.134504	Unchanged
ENSG00000263563.1	UBBP4	NA	0.556234	0.0482403	8.35395	0.00484454	0.136424	Unchanged
ENSG00000198535.5	C2CD4A	145741	0.500615	-0.458868	8.35262	0.00484777	0.136424	Unchanged
ENSG00000167528.8	ZNF641	121274	-0.156137	5.06367	8.34641	0.00486291	0.136653	Unchanged
ENSG00000234964.3	FABP5P7	NA	0.470967	2.02433	8.34397	0.00486888	0.136653	Unchanged
ENSG00000183486.8	MX2	4600	0.694344	2.1451	8.33853	0.00488219	0.136844	Unchanged
ENSG00000162772.12	ATF3	467	0.743333	2.67163	8.3308	0.00490118	0.137029	Unchanged
ENSG00000184260.4	HIST2H2AC	8338	0.308738	3.95611	8.32879	0.00490612	0.137029	Unchanged
ENSG00000167613.11	LAIR1	3903	0.636699	2.22984	8.32792	0.00490828	0.137029	Unchanged
ENSG00000155926.9	SLA	6503	0.482908	3.2369	8.31135	0.0049493	0.137462	Unchanged
ENSG00000267665.1	NA	400622	0.299924	0.64779	8.3113	0.00494941	0.137462	Unchanged
ENSG00000166228.4	PCBD1	5092	0.244665	3.55372	8.30841	0.00495662	0.137462	Unchanged
ENSG00000168306.8	ACOX2	8309	0.329179	1.49051	8.30728	0.00495944	0.137462	Unchanged
ENSG00000197324.4	LRP10	26020	0.378113	4.59769	8.30584	0.00496303	0.137462	Unchanged
ENSG00000140853.11	NLRC5	84166	0.613233	2.64276	8.30485	0.00496548	0.137462	Unchanged
ENSG00000249852.1	NA	NA	0.580443	0.10257	8.30326	0.00496945	0.137462	Unchanged
ENSG00000141510.11	TP53	7157	0.387924	2.18186	8.29144	0.00499906	0.137908	Unchanged
ENSG00000127603.19	MACF1	23499	0.179802	10.4024	8.29066	0.00500101	0.137908	Unchanged
ENSG00000222040.3	ADRA2B	151	0.885695	-0.254159	8.28899	0.00500522	0.137908	Unchanged
ENSG00000168610.10	STAT3	6774	0.213214	6.30509	8.28393	0.00501798	0.138079	Unchanged
ENSG00000028137.12	TNFRSF1B	7133	0.600238	2.91801	8.27579	0.00503855	0.138465	Unchanged
ENSG00000135245.9	HILPDA	29923	0.62104	2.6182	8.26156	0.00507472	0.139015	Unchanged
ENSG00000174749.5	C4orf32	132720	0.218178	2.33269	8.26146	0.00507497	0.139015	Unchanged
ENSG00000188517.10	COL25A1	84570	-0.334567	3.43686	8.2569	0.00508663	0.139015	Unchanged
ENSG00000168461.8	RAB31	11031	0.285139	6.52694	8.25597	0.00508901	0.139015	Unchanged
ENSG00000143466.9	IKBKE	9641	0.478827	1.02433	8.25498	0.00509155	0.139015	Unchanged
ENSG00000100906.6	NFKBIA	4792	0.356839	4.60759	8.24388	0.00512005	0.139446	Unchanged
ENSG00000079482.11	OPHN1	4983	0.187334	6.07752	8.24369	0.00512055	0.139446	Unchanged
ENSG00000270948.1	NA	NA	0.508234	-0.992375	8.24016	0.00512964	0.139513	Unchanged
ENSG00000213654.5	GPSM3	63940	0.51609	0.579121	8.23346	0.00514697	0.13955	Unchanged
ENSG00000273007.1	NA	NA	0.335413	0.148245	8.2329	0.0051484	0.13955	Unchanged
ENSG00000175911.4	NA	NA	0.422278	-0.193252	8.23015	0.00515554	0.13955	Unchanged
ENSG00000177989.9	ODF3B	440836	0.677331	0.2763	8.22881	0.00515902	0.13955	Unchanged
ENSG00000114698.10	PLSCR4	57088	0.395664	4.53865	8.22685	0.00516411	0.13955	Unchanged
ENSG00000196843.11	ARID5A	10865	0.490338	3.06143	8.21741	0.00518869	0.139584	Unchanged
ENSG00000234906.4	APOC2	344	0.693331	1.3185	8.2155	0.0051937	0.139584	Unchanged
ENSG00000065320.4	NTN1	9423	0.302607	2.94603	8.21509	0.00519476	0.139584	Unchanged
ENSG00000023445.9	BIRC3	330	0.374902	2.83662	8.21412	0.0051973	0.139584	Unchanged
ENSG00000144749.9	LRIG1	26018	0.320253	6.99818	8.21277	0.00520084	0.139584	Unchanged
ENSG00000228358.1	NA	NA	-0.647219	-0.737024	8.20839	0.00521232	0.139584	Unchanged
ENSG00000140067.6	FAM181A	90050	0.431514	1.05234	8.20671	0.00521673	0.139584	Unchanged
ENSG00000139832.3	RAB20	55647	0.631757	0.522831	8.20558	0.00521968	0.139584	Unchanged
ENSG00000170370.10	EMX2	2018	0.35712	2.89701	8.1981	0.00523939	0.139584	Unchanged
ENSG00000186714.8	CCDC73	493860	0.46116	-0.514264	8.1978	0.00524019	0.139584	Unchanged
ENSG00000051523.6	CYBA	1535	0.537256	2.75783	8.1965	0.00524362	0.139584	Unchanged
ENSG00000116044.11	NFE2L2	4780	0.269763	5.50684	8.19604	0.00524483	0.139584	Unchanged
ENSG00000185885.11	IFITM1	8519	0.592836	3.10468	8.18892	0.00526366	0.139764	Unchanged
ENSG00000196415.5	PRTN3	5657	-0.545817	-0.541311	8.18601	0.00527139	0.139764	Unchanged
ENSG00000105929.11	ATP6V0A4	50617	0.573077	-0.268878	8.18597	0.0052715	0.139764	Unchanged
ENSG00000188211.4	NCR3LG1	374383	-0.212922	5.33254	8.17825	0.00529204	0.139975	Unchanged
ENSG00000110169.6	HPX	3263	0.547287	-0.889294	8.17122	0.00531081	0.139975	Unchanged
ENSG00000168077.9	SCARA3	51435	0.362139	5.94555	8.16882	0.00531723	0.139975	Unchanged
ENSG00000152315.4	KCNK13	56659	0.417105	0.80279	8.16404	0.00533006	0.139975	Unchanged
ENSG00000227543.3	SPAG5-AS1	NA	0.307142	1.71244	8.16325	0.00533217	0.139975	Unchanged
ENSG00000229776.1	C4B-AS1	102060414	0.583788	-0.395819	8.16263	0.00533384	0.139975	Unchanged
ENSG00000233627.2	C4A-AS1	NA	0.583788	-0.395819	8.16263	0.00533384	0.139975	Unchanged
ENSG00000132716.14	DCAF8	50717	-0.146905	6.95052	8.16105	0.0053381	0.139975	Unchanged
ENSG00000135736.5	CCDC102A	92922	0.382165	0.160949	8.15964	0.00534188	0.139975	Unchanged
ENSG00000123453.12	SARDH	1757	0.286805	2.19684	8.15695	0.00534913	0.139975	Unchanged
ENSG00000254245.1	PCDHGA3	56112	0.298236	3.07117	8.15142	0.00536406	0.139975	Unchanged
ENSG00000133789.10	SWAP70	23075	0.174294	4.90982	8.14894	0.00537076	0.139975	Unchanged
ENSG00000212643.1	ZRSR1	6728	0.486853	0.982581	8.14698	0.00537608	0.139975	Unchanged
ENSG00000172296.8	SPTLC3	55304	0.355258	1.16895	8.14606	0.00537857	0.139975	Unchanged
ENSG00000197019.4	SERTAD1	29950	0.477029	2.23578	8.14589	0.00537904	0.139975	Unchanged
ENSG00000165806.15	CASP7	840	0.382837	2.3527	8.14208	0.00538936	0.14007	Unchanged
ENSG00000125971.12	DYNLRB1	83658	-0.230999	4.84397	8.13711	0.0054029	0.140249	Unchanged
ENSG00000134900.7	TPP2	7174	-0.168612	5.65789	8.1321	0.00541655	0.140305	Unchanged
ENSG00000100365.10	NCF4	4689	0.584261	0.273972	8.1304	0.00542119	0.140305	Unchanged
ENSG00000122884.8	P4HA1	5033	0.391457	4.48431	8.12901	0.00542502	0.140305	Unchanged
ENSG00000183808.7	RBM12B	389677	0.140561	5.51022	8.12359	0.00543985	0.140516	Unchanged
ENSG00000155099.3	TMEM55A	55529	-0.23591	4.68085	8.10491	0.00549134	0.141672	Unchanged
ENSG00000184384.9	MAML2	84441	0.261674	4.35782	8.09361	0.00552276	0.142218	Unchanged
ENSG00000090924.10	PLEKHG2	64857	0.542064	2.02195	8.09111	0.00552971	0.142218	Unchanged
ENSG00000104361.5	NIPAL2	79815	-0.322324	4.90944	8.08767	0.00553933	0.142218	Unchanged
ENSG00000121289.13	CEP89	84902	0.18908	3.665	8.08762	0.00553946	0.142218	Unchanged
ENSG00000198130.10	HIBCH	26275	0.289052	4.4385	8.0849	0.00554709	0.14224	Unchanged
ENSG00000228203.2	RNF144A-AS1	386597	-0.277088	3.86484	8.08217	0.00555472	0.142263	Unchanged
ENSG00000185158.8	LRRC37B	101929841	0.201716	4.50828	8.07753	0.00556776	0.142424	Unchanged
ENSG00000243888.1	NA	NA	1.08874	-0.961898	8.0566	0.00562689	0.143687	Unchanged
ENSG00000137752.18	CASP1	834	0.507561	1.12484	8.05523	0.00563078	0.143687	Unchanged
ENSG00000188730.4	VWC2	375567	-0.33629	4.88834	8.05284	0.00563759	0.143687	Unchanged
ENSG00000214900.4	C14orf182	283551	0.605988	-0.625409	8.0445	0.00566139	0.143838	Unchanged
ENSG00000015285.6	WAS	7454	0.539871	0.595969	8.04295	0.00566583	0.143838	Unchanged
ENSG00000167207.7	NOD2	64127	0.623467	-0.795542	8.04171	0.00566936	0.143838	Unchanged
ENSG00000215458.4	NA	284837	0.562041	1.01908	8.0412	0.00567083	0.143838	Unchanged
ENSG00000168394.9	TAP1	6890	0.535336	3.51244	8.03465	0.00568963	0.144142	Unchanged
ENSG00000260196.1	NA	NA	-0.237818	2.00581	8.02806	0.00570861	0.144438	Unchanged
ENSG00000172201.6	ID4	3400	0.360942	5.33244	8.025	0.00571744	0.144438	Unchanged
ENSG00000225174.1	OSTM1-AS1	100287366	0.484854	-0.531548	8.02259	0.0057244	0.144438	Unchanged
ENSG00000163453.7	IGFBP7	3490	0.370993	5.67725	8.02109	0.00572874	0.144438	Unchanged
ENSG00000176845.8	METRNL	284207	0.34569	2.62237	8.0179	0.00573798	0.144498	Unchanged
ENSG00000173641.13	HSPB7	27129	0.490835	0.16309	8.01286	0.00575263	0.144694	Unchanged
ENSG00000111335.8	OAS2	4939	0.73576	2.66654	8.00938	0.00576274	0.144776	Unchanged
ENSG00000100075.5	SLC25A1	6576	0.19544	3.39969	8.00691	0.00576993	0.144784	Unchanged
ENSG00000140534.9	TICRR	90381	0.356295	0.400281	8.00093	0.00578743	0.144932	Unchanged
ENSG00000177981.6	ASB8	140461	-0.159814	4.71602	7.99867	0.00579404	0.144932	Unchanged
ENSG00000060138.8	YBX3	8531	0.6712	3.10957	7.99784	0.00579647	0.144932	Unchanged
ENSG00000258210.1	NA	NA	-0.673873	-0.884499	7.99124	0.00581584	0.145198	Unchanged
ENSG00000169607.8	CKAP2L	150468	0.433984	-0.802181	7.98953	0.00582087	0.145198	Unchanged
ENSG00000172771.7	EFCAB12	90288	0.490942	0.884165	7.98271	0.00584098	0.145503	Unchanged
ENSG00000271892.1	NA	NA	-0.450508	-0.686662	7.9807	0.00584692	0.145503	Unchanged
ENSG00000163710.3	PCOLCE2	26577	0.43948	0.424101	7.97387	0.00586714	0.145834	Unchanged
ENSG00000232237.2	ASCL5	647219	0.333162	0.565572	7.97041	0.00587744	0.145918	Unchanged
ENSG00000089159.11	PXN	5829	0.453705	3.4892	7.96645	0.00588922	0.146039	Unchanged
ENSG00000231119.2	NA	101927377	0.386051	1.0484	7.96117	0.00590497	0.146257	Unchanged
ENSG00000162694.9	EXTL2	2135	-0.325792	5.13095	7.9383	0.00597371	0.147786	Unchanged
ENSG00000143199.13	ADCY10	55811	0.546414	0.21758	7.93525	0.00598294	0.147841	Unchanged
ENSG00000112559.9	MDFI	4188	0.52916	0.714904	7.9191	0.00603207	0.148818	Unchanged
ENSG00000267056.2	NA	NA	0.472766	0.440945	7.91762	0.0060366	0.148818	Unchanged
ENSG00000173110.6	HSPA6	3310	2.12793	5.28139	7.91453	0.00604604	0.148877	Unchanged
ENSG00000070404.5	FSTL3	10272	0.213086	2.38275	7.90506	0.00607512	0.149418	Unchanged
ENSG00000159905.10	ZNF221	7638	0.167704	3.5206	7.89389	0.00610959	0.150088	Unchanged
ENSG00000168874.8	ATOH8	84913	0.48486	2.31247	7.88945	0.00612335	0.150088	Unchanged
ENSG00000107518.12	ATRNL1	26033	-0.366762	9.85937	7.88933	0.00612372	0.150088	Unchanged
ENSG00000176595.3	KBTBD11	9920	-0.187053	7.75892	7.88129	0.00614871	0.150225	Unchanged
ENSG00000159199.9	ATP5G1	516	-0.293494	4.08914	7.88021	0.00615208	0.150225	Unchanged
ENSG00000165443.7	PHYHIPL	84457	-0.239796	6.94139	7.88013	0.00615233	0.150225	Unchanged
ENSG00000177045.6	SIX5	147912	0.426207	0.442277	7.87838	0.0061578	0.150225	Unchanged
ENSG00000168899.4	VAMP5	10791	0.36993	1.03865	7.87587	0.00616563	0.150242	Unchanged
ENSG00000146242.5	TPBG	7162	-0.405269	4.22746	7.87015	0.00618355	0.150405	Unchanged
ENSG00000011600.7	TYROBP	7305	0.601864	1.54082	7.86813	0.00618987	0.150405	Unchanged
ENSG00000236279.2	CLEC2L	154790	-0.30442	3.89284	7.86567	0.00619759	0.150405	Unchanged
ENSG00000179314.9	WSCD1	339166	0.237632	5.12586	7.86462	0.00620089	0.150405	Unchanged
ENSG00000119711.8	ALDH6A1	4329	0.293086	7.168	7.86128	0.0062114	0.150487	Unchanged
ENSG00000102317.13	RBM3	5935	-0.340731	5.05247	7.85737	0.00622375	0.150613	Unchanged
ENSG00000164104.7	HMGB2	3148	0.331611	3.92022	7.84754	0.00625484	0.151061	Unchanged
ENSG00000010610.5	CD4	920	0.397442	2.84245	7.84699	0.00625658	0.151061	Unchanged
ENSG00000225684.3	FAM225B	100128385	0.997417	0.340467	7.8433	0.0062683	0.151171	Unchanged
ENSG00000115902.6	SLC1A4	6509	0.179579	6.48968	7.84073	0.00627646	0.151195	Unchanged
ENSG00000124508.12	BTN2A2	10385	0.383001	1.62525	7.83686	0.0062888	0.151319	Unchanged
ENSG00000269657.1	NA	NA	0.455629	0.81926	7.82958	0.00631209	0.151706	Unchanged
ENSG00000233029.3	NA	NA	0.475653	0.476429	7.82449	0.0063284	0.151925	Unchanged
ENSG00000224631.3	NA	NA	0.662952	1.00183	7.8141	0.00636185	0.152436	Unchanged
ENSG00000226950.2	DANCR	57291	0.206334	3.49727	7.81339	0.00636415	0.152436	Unchanged
ENSG00000120063.5	GNA13	10672	0.280316	5.99689	7.81	0.0063751	0.152525	Unchanged
ENSG00000149131.11	SERPING1	710	0.369898	3.22902	7.80643	0.00638666	0.152628	Unchanged
ENSG00000095970.12	TREM2	54209	0.700956	1.81342	7.79402	0.00642705	0.15321	Unchanged
ENSG00000102575.6	ACP5	54	0.626338	-0.788608	7.7919	0.00643395	0.15321	Unchanged
ENSG00000026297.11	RNASET2	8635	0.342004	4.50079	7.78671	0.00645094	0.15321	Unchanged
ENSG00000157782.5	CABP1	9478	-0.293585	7.16238	7.78617	0.00645272	0.15321	Unchanged
ENSG00000140830.4	TXNL4B	54957	0.193416	2.97066	7.78572	0.00645418	0.15321	Unchanged
ENSG00000184825.4	HIST1H2AH	85235	0.59183	-0.785767	7.78559	0.00645462	0.15321	Unchanged
ENSG00000176700.15	SCAND2P	54581	0.199958	4.04961	7.78293	0.00646333	0.153244	Unchanged
ENSG00000237651.2	C2orf74	339804	-0.322346	3.29222	7.77345	0.00649453	0.153811	Unchanged
ENSG00000255559.1	ZNF252P-AS1	286103	0.298791	0.215782	7.7626	0.00653042	0.154334	Unchanged
ENSG00000134769.17	DTNA	1837	0.210652	7.99119	7.76235	0.00653127	0.154334	Unchanged
ENSG00000213903.4	LTB4R	1241	0.343653	0.492369	7.7597	0.00654005	0.154369	Unchanged
ENSG00000262222.1	NA	100505564	0.374489	-0.26634	7.75199	0.00656571	0.154691	Unchanged
ENSG00000182621.12	PLCB1	23236	-0.287235	8.43151	7.75119	0.00656839	0.154691	Unchanged
ENSG00000180448.6	HMHA1	23526	0.325895	3.38946	7.74745	0.00658089	0.154813	Unchanged
ENSG00000131153.4	GINS2	51659	0.278879	0.600563	7.74384	0.00659297	0.154866	Unchanged
ENSG00000125772.8	GPCPD1	56261	-0.312279	5.97431	7.74239	0.00659785	0.154866	Unchanged
ENSG00000205403.8	CFI	3426	0.575545	1.10501	7.73767	0.00661369	0.154968	Unchanged
ENSG00000153487.11	ING1	3621	0.197774	3.57816	7.73592	0.00661958	0.154968	Unchanged
ENSG00000099958.10	DERL3	91319	0.339064	0.735067	7.73336	0.00662818	0.154968	Unchanged
ENSG00000123178.10	SPRYD7	57213	-0.193032	4.74429	7.73234	0.00663162	0.154968	Unchanged
ENSG00000171223.4	JUNB	3726	0.515575	5.2359	7.72681	0.00665029	0.155136	Unchanged
ENSG00000143333.6	RGS16	6004	0.64217	2.58793	7.72566	0.0066542	0.155136	Unchanged
ENSG00000204264.4	PSMB8	5696	0.466139	2.07498	7.72368	0.0066609	0.155136	Unchanged
ENSG00000163909.6	HEYL	26508	0.430628	0.986482	7.71877	0.00667754	0.155308	Unchanged
ENSG00000258469.1	CHMP4BP1	NA	0.57743	0.664634	7.71717	0.00668299	0.155308	Unchanged
ENSG00000157240.2	FZD1	8321	0.328686	3.51449	7.71197	0.00670067	0.155547	Unchanged
ENSG00000125657.3	TNFSF9	8744	0.551395	1.4632	7.70448	0.00672626	0.155969	Unchanged
ENSG00000007372.16	PAX6	5080	0.270387	4.5993	7.70137	0.00673691	0.156045	Unchanged
ENSG00000138794.5	CASP6	839	0.236788	0.380559	7.696	0.00675532	0.156299	Unchanged
ENSG00000122863.5	CHST3	9469	0.450727	4.49909	7.69276	0.00676649	0.156312	Unchanged
ENSG00000023228.9	NDUFS1	4719	-0.194449	8.09379	7.68848	0.00678123	0.156312	Unchanged
ENSG00000065978.13	YBX1	4904	0.226963	5.88059	7.685	0.00679327	0.156312	Unchanged
ENSG00000262209.1	PCDHGB3	56102	0.242432	2.48053	7.6849	0.0067936	0.156312	Unchanged
ENSG00000070366.9	SMG6	23293	0.163829	5.63221	7.68261	0.00680153	0.156312	Unchanged
ENSG00000103187.6	COTL1	23406	0.261248	4.45786	7.68179	0.00680436	0.156312	Unchanged
ENSG00000105717.9	PBX4	80714	0.327804	0.343883	7.6808	0.00680779	0.156312	Unchanged
ENSG00000172775.12	FAM192A	80011	-0.211055	6.10117	7.67717	0.00682039	0.156431	Unchanged
ENSG00000135750.10	KCNK1	3775	-0.329628	6.00953	7.66516	0.00686221	0.157064	Unchanged
ENSG00000261051.1	NA	NA	0.495746	0.219512	7.66279	0.00687048	0.157064	Unchanged
ENSG00000196218.7	RYR1	6261	0.291647	5.70524	7.66139	0.00687539	0.157064	Unchanged
ENSG00000103852.8	TTC23	64927	0.201496	3.06144	7.66071	0.00687777	0.157064	Unchanged
ENSG00000196924.10	FLNA	2316	0.33914	6.90355	7.65477	0.00689861	0.157321	Unchanged
ENSG00000268006.1	PTOV1-AS1	100506033	0.184298	2.63519	7.6517	0.00690939	0.157321	Unchanged
ENSG00000226390.1	NA	NA	0.689769	-0.60877	7.64744	0.0069244	0.157321	Unchanged
ENSG00000111863.8	ADTRP	84830	-0.373564	2.17309	7.64485	0.00693354	0.157321	Unchanged
ENSG00000179627.9	ZBTB42	100128927	0.463627	-0.205375	7.6442	0.00693585	0.157321	Unchanged
ENSG00000123119.7	NECAB1	64168	-0.378302	8.20186	7.64348	0.00693837	0.157321	Unchanged
ENSG00000255508.3	MIR3654	100500804	0.374969	1.04777	7.64266	0.00694128	0.157321	Unchanged
ENSG00000163629.8	PTPN13	5783	0.206757	6.60921	7.63655	0.00696291	0.157333	Unchanged
ENSG00000104689.5	TNFRSF10A	8797	0.474139	0.194176	7.63358	0.00697348	0.157333	Unchanged
ENSG00000127952.12	STYXL1	51657	0.196026	3.1128	7.63251	0.00697726	0.157333	Unchanged
ENSG00000086730.12	LAT2	7462	0.473158	2.02773	7.63073	0.00698361	0.157333	Unchanged
ENSG00000166272.12	WBP1L	54838	0.132626	5.13528	7.62868	0.00699091	0.157333	Unchanged
ENSG00000165181.12	C9orf84	158401	0.44041	0.992121	7.62652	0.0069986	0.157333	Unchanged
ENSG00000123240.12	OPTN	10133	-0.192298	7.34497	7.6257	0.00700153	0.157333	Unchanged
ENSG00000233030.2	NA	NA	0.454017	0.553402	7.62419	0.00700692	0.157333	Unchanged
ENSG00000161551.8	ZNF577	84765	0.211589	4.39738	7.62273	0.00701211	0.157333	Unchanged
ENSG00000196648.6	GOLGA6L20	101927658	0.320029	3.30394	7.62146	0.00701667	0.157333	Unchanged
ENSG00000236901.3	MIR600HG	693185	-0.214045	6.27826	7.61942	0.00702394	0.157333	Unchanged
ENSG00000109113.13	RAB34	100861437	0.285366	3.18771	7.61444	0.00704181	0.157566	Unchanged
ENSG00000261599.1	HERC2P8	NA	0.725353	-0.363969	7.60524	0.00707493	0.157877	Unchanged
ENSG00000113231.9	PDE8B	8622	-0.185893	6.39576	7.60425	0.00707849	0.157877	Unchanged
ENSG00000012174.7	MBTPS2	51360	-0.240822	4.63124	7.60335	0.00708174	0.157877	Unchanged
ENSG00000121236.15	TRIM6	117854	0.455997	-0.595964	7.5987	0.00709852	0.157877	Unchanged
ENSG00000148671.9	ADIRF	10974	0.387844	2.97796	7.59731	0.00710356	0.157877	Unchanged
ENSG00000102854.10	MSLN	10232	0.690782	-0.627964	7.59076	0.00712732	0.157877	Unchanged
ENSG00000164303.6	ENPP6	133121	-0.335136	3.06586	7.58536	0.00714697	0.157877	Unchanged
ENSG00000075415.8	SLC25A3	5250	-0.209756	7.10981	7.58399	0.00715198	0.157877	Unchanged
ENSG00000164002.7	EXO5	64789	-0.185192	2.86759	7.58396	0.00715208	0.157877	Unchanged
ENSG00000109758.4	HGFAC	3083	0.615502	-0.0388301	7.58379	0.00715273	0.157877	Unchanged
ENSG00000175193.8	PARL	55486	-0.195857	3.96629	7.58145	0.00716125	0.157877	Unchanged
ENSG00000213089.4	PDCL3P5	NA	0.548833	-0.808576	7.5784	0.00717242	0.157877	Unchanged
ENSG00000175946.8	KLHL38	340359	0.507287	-0.750311	7.57812	0.00717343	0.157877	Unchanged
ENSG00000259207.3	ITGB3	3690	0.734912	0.953633	7.57624	0.00718032	0.157877	Unchanged
ENSG00000070886.6	EPHA8	2046	0.307021	0.790433	7.57519	0.00718417	0.157877	Unchanged
ENSG00000111206.8	FOXM1	2305	0.480241	-0.0704815	7.57388	0.00718895	0.157877	Unchanged
ENSG00000129473.5	BCL2L2	599	-0.164574	7.11191	7.57131	0.0071984	0.157877	Unchanged
ENSG00000139835.9	GRTP1	79774	0.340496	0.0185161	7.5708	0.00720025	0.157877	Unchanged
ENSG00000256870.2	SLC5A8	160728	0.334085	-0.200812	7.57074	0.00720048	0.157877	Unchanged
ENSG00000067955.9	CBFB	865	0.286391	4.05658	7.56937	0.0072055	0.157877	Unchanged
ENSG00000117280.8	RAB7L1	8934	0.20971	3.67454	7.56715	0.00721369	0.157892	Unchanged
ENSG00000262580.1	NA	101929888	0.409527	1.05573	7.56142	0.00723482	0.15819	Unchanged
ENSG00000266248.1	NA	NA	0.402129	-0.342168	7.55722	0.00725033	0.158365	Unchanged
ENSG00000158201.5	ABHD3	171586	0.415512	2.85684	7.53485	0.0073336	0.159511	Unchanged
ENSG00000115226.5	FNDC4	64838	-0.193809	5.29155	7.5341	0.0073364	0.159511	Unchanged
ENSG00000196821.5	C6orf106	64771	-0.156652	7.04472	7.53388	0.00733723	0.159511	Unchanged
ENSG00000197046.7	SIGLEC15	284266	0.505063	-0.781188	7.5335	0.00733864	0.159511	Unchanged
ENSG00000165272.10	AQP3	360	0.59154	-0.407381	7.53297	0.00734063	0.159511	Unchanged
ENSG00000226149.1	NA	NA	0.328544	-1.02373	7.54963	0.00736642	0.159736	Unchanged
ENSG00000138193.10	PLCE1	51196	0.181195	4.65138	7.52418	0.00737364	0.159736	Unchanged
ENSG00000225963.3	NA	NA	0.392071	-0.343628	7.52417	0.0073737	0.159736	Unchanged
ENSG00000268397.1	NA	NA	0.356201	1.99927	7.51981	0.00739012	0.159841	Unchanged
ENSG00000079215.9	SLC1A3	6507	0.382227	9.38325	7.51886	0.00739371	0.159841	Unchanged
ENSG00000187474.4	FPR3	2359	0.770789	-0.343824	7.50157	0.0074593	0.160686	Unchanged
ENSG00000251667.1	NA	NA	0.488115	-0.693187	7.49583	0.0074812	0.160686	Unchanged
ENSG00000125827.4	TMX4	56255	-0.294488	7.32513	7.4953	0.00748325	0.160686	Unchanged
ENSG00000181016.5	LSMEM1	286006	0.448381	0.527287	7.49479	0.00748518	0.160686	Unchanged
ENSG00000152208.7	GRID2	2895	0.253209	4.61101	7.49374	0.00748919	0.160686	Unchanged
ENSG00000124529.3	HIST1H4B	554313	0.340576	1.45599	7.49071	0.00750082	0.160686	Unchanged
ENSG00000184378.2	ACTRT3	84517	0.508251	1.48727	7.4895	0.00750545	0.160686	Unchanged
ENSG00000172380.5	GNG12	55970	0.362787	4.49713	7.48817	0.00751055	0.160686	Unchanged
ENSG00000158813.13	EDA	1896	0.245266	1.03641	7.48699	0.00751509	0.160686	Unchanged
ENSG00000100055.16	CYTH4	27128	0.451968	2.78897	7.48408	0.00752627	0.160686	Unchanged
ENSG00000163803.8	PLB1	151056	0.251325	2.05955	7.48406	0.00752633	0.160686	Unchanged
ENSG00000162493.12	PDPN	10630	0.491388	2.41622	7.48295	0.00753063	0.160686	Unchanged
ENSG00000250786.1	SNHG18	100505806	0.457796	-0.270648	7.48136	0.00753672	0.160686	Unchanged
ENSG00000053108.12	FSTL4	23105	-0.256321	4.95458	7.48063	0.00753954	0.160686	Unchanged
ENSG00000057468.6	MSH4	4438	0.334967	0.517314	7.47818	0.00754899	0.160725	Unchanged
ENSG00000073712.9	FERMT2	10979	0.27756	5.87734	7.47584	0.00755804	0.160755	Unchanged
ENSG00000130429.8	ARPC1B	10095	0.375865	3.12723	7.47341	0.00756745	0.160793	Unchanged
ENSG00000106462.6	EZH2	2146	0.263876	0.851081	7.46973	0.00758167	0.160933	Unchanged
ENSG00000186704.8	DTX2P1	NA	0.431425	1.51515	7.46258	0.00760945	0.16136	Unchanged
ENSG00000236016.3	NA	NA	0.379221	-0.913731	7.45792	0.00762759	0.161582	Unchanged
ENSG00000100625.8	SIX4	51804	0.512008	2.33472	7.45323	0.00764592	0.161782	Unchanged
ENSG00000197646.6	PDCD1LG2	80380	0.39899	-0.254983	7.4502	0.00765777	0.161782	Unchanged
ENSG00000132530.12	XAF1	54739	0.4577	4.34853	7.44962	0.00766006	0.161782	Unchanged
ENSG00000112541.9	PDE10A	10846	-0.213116	5.03358	7.43888	0.00770226	0.162511	Unchanged
ENSG00000167173.14	C15orf39	56905	0.352455	2.23716	7.43291	0.00772582	0.162704	Unchanged
ENSG00000175489.9	LRRC25	126364	0.650903	-0.12401	7.43085	0.00773396	0.162704	Unchanged
ENSG00000079156.12	OSBPL6	114880	-0.159007	5.85388	7.4307	0.00773456	0.162704	Unchanged
ENSG00000011007.8	TCEB3	6924	0.129971	5.17064	7.42536	0.00775571	0.162986	Unchanged
ENSG00000125810.9	CD93	22918	0.838175	3.3448	7.42087	0.00777358	0.163199	Unchanged
ENSG00000116898.7	MRPS15	64960	-0.168135	3.90689	7.41167	0.00781027	0.163586	Unchanged
ENSG00000203987.2	NA	100133077	0.561762	1.28481	7.41012	0.00781645	0.163586	Unchanged
ENSG00000262420.2	NA	NA	0.575288	-0.644634	7.41002	0.00781685	0.163586	Unchanged
ENSG00000250397.2	NA	NA	0.597701	0.363828	7.40847	0.00782305	0.163586	Unchanged
ENSG00000115325.9	DOK1	1796	0.289157	1.55988	7.40464	0.00783843	0.163708	Unchanged
ENSG00000143384.8	MCL1	4170	0.307439	6.19053	7.40314	0.00784444	0.163708	Unchanged
ENSG00000258584.1	FAM181A-AS1	283592	0.434887	-0.0684264	7.40024	0.00785608	0.163734	Unchanged
ENSG00000117152.9	RGS4	5999	-0.406272	9.23221	7.39897	0.0078612	0.163734	Unchanged
ENSG00000175485.2	OR52W1	120787	0.373954	-0.51095	7.39483	0.0078779	0.163919	Unchanged
ENSG00000103035.6	PSMD7	5713	-0.215358	5.83064	7.38609	0.00791324	0.164408	Unchanged
ENSG00000141294.5	LRRC46	90506	0.398131	-0.285082	7.38517	0.00791696	0.164408	Unchanged
ENSG00000172250.10	SERHL	94009	0.434906	-0.435861	7.37689	0.00795062	0.164944	Unchanged
ENSG00000134815.14	DHX34	9704	0.278727	3.78571	7.36784	0.00798755	0.165547	Unchanged
ENSG00000124198.8	ARFGEF2	10564	-0.207801	7.43798	7.36485	0.00799983	0.165639	Unchanged
ENSG00000164430.11	MB21D1	115004	0.423576	0.80573	7.36	0.00801971	0.165888	Unchanged
ENSG00000143514.12	TP53BP2	7159	0.295157	5.86954	7.35475	0.00804132	0.166171	Unchanged
ENSG00000228446.2	NA	NA	0.356307	0.345372	7.34542	0.0080799	0.166805	Unchanged
ENSG00000149380.7	P4HA3	283208	0.323092	-0.805482	7.33552	0.008121	0.16749	Unchanged
ENSG00000113739.6	STC2	8614	0.525561	0.262407	7.32612	0.00816024	0.168135	Unchanged
ENSG00000132481.2	TRIM47	91107	0.360986	3.6006	7.32121	0.00818082	0.168245	Unchanged
ENSG00000185760.11	KCNQ5	56479	-0.277655	7.02127	7.32079	0.00818259	0.168245	Unchanged
ENSG00000177119.11	ANO6	196527	0.294311	4.49085	7.3185	0.00819219	0.168245	Unchanged
ENSG00000111262.4	KCNA1	3736	-0.311219	6.58788	7.31723	0.00819755	0.168245	Unchanged
ENSG00000101079.16	NDRG3	57446	-0.314762	7.35609	7.3114	0.00822211	0.168585	Unchanged
ENSG00000112096.12	SOD2	100129518	0.346533	8.15549	7.30648	0.00824286	0.168846	Unchanged
ENSG00000134905.12	CARS2	79587	0.121331	4.39999	7.30323	0.00825665	0.168965	Unchanged
ENSG00000160199.10	PKNOX1	5316	0.157508	3.96512	7.2917	0.00830563	0.169802	Unchanged
ENSG00000101096.15	NFATC2	4773	0.311843	2.30644	7.28573	0.00833112	0.169939	Unchanged
ENSG00000129646.9	QRICH2	84074	0.302399	3.44596	7.28358	0.00834032	0.169939	Unchanged
ENSG00000101327.4	PDYN	5173	0.567908	2.35924	7.28287	0.00834339	0.169939	Unchanged
ENSG00000164292.8	RHOBTB3	22836	0.332767	7.10465	7.28259	0.00834457	0.169939	Unchanged
ENSG00000198003.7	CCDC151	115948	0.245278	1.31862	7.28003	0.00835555	0.169998	Unchanged
ENSG00000173848.14	NET1	10276	-0.254588	5.21537	7.27277	0.00838673	0.170468	Unchanged
ENSG00000163001.7	CCDC104	112942	-0.244606	5.27579	7.26507	0.00841996	0.170815	Unchanged
ENSG00000263499.1	NA	101927539	0.444782	-0.425832	7.26286	0.00842952	0.170815	Unchanged
ENSG00000265629.1	NA	NA	-0.237602	1.76299	7.26266	0.00843041	0.170815	Unchanged
ENSG00000111713.2	GYS2	2998	0.403278	-0.784269	7.26132	0.00843622	0.170815	Unchanged
ENSG00000165899.6	OTOGL	283310	-0.310416	4.18207	7.25515	0.00846298	0.170855	Unchanged
ENSG00000089127.8	OAS1	4938	0.665017	2.24356	7.25491	0.00846405	0.170855	Unchanged
ENSG00000170989.8	S1PR1	1901	0.341771	5.39119	7.25412	0.00846745	0.170855	Unchanged
ENSG00000142632.12	ARHGEF19	128272	0.498535	-1.02194	7.25207	0.0084764	0.170855	Unchanged
ENSG00000237973.1	NA	102465432	-1.42736	6.77065	7.25154	0.00847871	0.170855	Unchanged
ENSG00000157106.12	SMG1	101060589	0.13101	7.98365	7.24258	0.00851783	0.171479	Unchanged
ENSG00000158246.7	FAM46B	115572	0.482821	-0.348064	7.23975	0.00853022	0.171536	Unchanged
ENSG00000101400.5	SNTA1	6640	0.246951	6.18474	7.23822	0.00853693	0.171536	Unchanged
ENSG00000197496.4	SLC2A10	81031	0.339869	1.91038	7.23428	0.00855423	0.17172	Unchanged
ENSG00000139618.10	BRCA2	675	0.390579	0.644506	7.2309	0.00856912	0.171827	Unchanged
ENSG00000163141.14	BNIPL	149428	0.500477	-0.912781	7.22864	0.00857907	0.171827	Unchanged
ENSG00000230445.4	LRRC37A6P	387646	0.268945	2.30326	7.22752	0.00858402	0.171827	Unchanged
ENSG00000091073.15	DTX2	113878	0.392326	2.08804	7.2251	0.00859468	0.171874	Unchanged
ENSG00000181192.7	DHTKD1	55526	0.155132	4.80883	7.2233	0.00860266	0.171874	Unchanged
ENSG00000180638.13	SLC47A2	146802	0.459137	0.169117	7.21985	0.00861791	0.172015	Unchanged
ENSG00000126581.8	BECN1	8678	-0.207775	5.72464	7.21406	0.0086436	0.172365	Unchanged
ENSG00000253846.1	PCDHGA10	56106	0.226933	3.62991	7.21116	0.00865651	0.172392	Unchanged
ENSG00000187730.6	GABRD	2563	-0.299374	5.71705	7.20908	0.00866578	0.172392	Unchanged
ENSG00000103550.9	KNOP1	400506	0.172031	4.26564	7.20727	0.00867385	0.172392	Unchanged
ENSG00000122122.9	SASH3	54440	0.540168	1.46722	7.20167	0.00869884	0.172392	Unchanged
ENSG00000129680.11	MAP7D3	79649	0.256541	1.35622	7.20119	0.008701	0.172392	Unchanged
ENSG00000270558.1	NA	NA	-0.267923	-0.403876	7.20099	0.00870189	0.172392	Unchanged
ENSG00000117298.10	ECE1	1889	0.204652	5.43869	7.20092	0.00870222	0.172392	Unchanged
ENSG00000266998.1	NA	NA	0.546033	-0.0176475	7.19796	0.00871549	0.172493	Unchanged
ENSG00000160752.10	FDPS	2224	-0.193998	5.70115	7.18631	0.00876784	0.173078	Unchanged
ENSG00000113580.10	NR3C1	2908	-0.205656	6.9488	7.18378	0.00877928	0.173078	Unchanged
ENSG00000130600.11	H19	100033819	0.573571	-0.377366	7.18281	0.00878365	0.173078	Unchanged
ENSG00000168242.3	HIST1H2BI	8347	0.530533	-0.309895	7.18022	0.0087954	0.173078	Unchanged
ENSG00000163702.14	IL17RC	84818	0.234359	3.12595	7.17995	0.00879662	0.173078	Unchanged
ENSG00000168481.4	LGI3	203190	-0.276203	6.44965	7.17987	0.00879695	0.173078	Unchanged
ENSG00000002586.13	CD99	4267	0.39981	2.57811	7.17829	0.00880412	0.173078	Unchanged
ENSG00000155324.5	GRAMD3	65983	0.291735	5.33657	7.17405	0.00882334	0.173078	Unchanged
ENSG00000103061.7	SLC7A6OS	84138	0.135697	4.36329	7.1737	0.00882495	0.173078	Unchanged
ENSG00000168710.13	AHCYL1	10768	0.238542	7.77454	7.17195	0.00883288	0.173078	Unchanged
ENSG00000159784.13	FAM131B	9715	-0.192946	7.23495	7.17141	0.00883535	0.173078	Unchanged
ENSG00000162643.8	WDR63	126820	0.40571	-0.602033	7.16748	0.00885324	0.173264	Unchanged
ENSG00000121797.9	CCRL2	9034	0.526056	-0.728263	7.16571	0.00886133	0.173264	Unchanged
ENSG00000184735.5	DDX53	168400	0.384882	-0.651114	7.16074	0.008884	0.173547	Unchanged
ENSG00000270091.1	NA	NA	-0.313522	-0.050817	7.15751	0.00889878	0.17363	Unchanged
ENSG00000118816.5	CCNI	10983	-0.180238	8.31859	7.15621	0.00890475	0.17363	Unchanged
ENSG00000101198.10	NKAIN4	128414	0.375179	3.57122	7.14782	0.00894332	0.174221	Unchanged
ENSG00000105372.2	RPS19	6223	0.188895	6.13942	7.14555	0.00895377	0.174264	Unchanged
ENSG00000105851.6	PIK3CG	5294	0.392398	2.46312	7.13455	0.00900462	0.174527	Unchanged
ENSG00000179833.4	SERTAD2	9792	0.189763	3.89062	7.13414	0.00900653	0.174527	Unchanged
ENSG00000075420.8	FNDC3B	101928615	0.203627	4.70398	7.13275	0.00901298	0.174527	Unchanged
ENSG00000100523.10	DDHD1	80821	-0.135018	5.98534	7.13089	0.00902164	0.174527	Unchanged
ENSG00000233370.1	NA	NA	0.398654	-0.840558	7.13068	0.00902261	0.174527	Unchanged
ENSG00000142945.8	KIF2C	11004	0.413512	-0.519957	7.13063	0.00902282	0.174527	Unchanged
ENSG00000150628.2	SPATA4	132851	0.33563	-0.665737	7.12562	0.00904613	0.174527	Unchanged
ENSG00000270067.1	NA	NA	0.338582	0.284868	7.12403	0.00905355	0.174527	Unchanged
ENSG00000187186.10	NA	NA	-0.27914	2.81741	7.11986	0.00907306	0.174527	Unchanged
ENSG00000066248.10	NGEF	25791	-0.281958	7.93284	7.11913	0.00907647	0.174527	Unchanged
ENSG00000075234.12	TTC38	55020	0.294149	2.55947	7.11896	0.00907726	0.174527	Unchanged
ENSG00000166707.6	ZCCHC18	644353	0.201694	2.51116	7.11837	0.00908003	0.174527	Unchanged
ENSG00000132688.10	NES	10763	0.359647	4.51346	7.11712	0.00908588	0.174527	Unchanged
ENSG00000198203.5	SULT1C2	6819	0.562605	0.138466	7.11701	0.00908636	0.174527	Unchanged
ENSG00000239306.4	RBM14	10432	0.193124	4.8851	7.11591	0.00909151	0.174527	Unchanged
ENSG00000116729.9	WLS	79971	0.174138	5.71112	7.1125	0.00910752	0.174675	Unchanged
ENSG00000168614.13	NBPF9	728912	0.162238	4.14044	7.10719	0.00913247	0.174995	Unchanged
ENSG00000221963.5	APOL6	80830	0.551738	4.37343	7.10431	0.00914606	0.175096	Unchanged
ENSG00000123143.8	PKN1	5585	0.229747	5.33695	7.09712	0.00917999	0.175204	Unchanged
ENSG00000167711.9	SERPINF2	5345	0.395773	-0.805706	7.09481	0.00919094	0.175204	Unchanged
ENSG00000167797.3	CDK2AP2	10263	0.247281	3.0877	7.09442	0.00919278	0.175204	Unchanged
ENSG00000179603.13	GRM8	2918	-0.206191	3.93032	7.09308	0.00919915	0.175204	Unchanged
ENSG00000163823.3	CCR1	1230	0.646251	1.6346	7.09219	0.00920336	0.175204	Unchanged
ENSG00000132510.6	KDM6B	23135	0.471557	3.68444	7.09132	0.00920749	0.175204	Unchanged
ENSG00000213165.2	NA	NA	-0.359376	2.68618	7.09082	0.00920986	0.175204	Unchanged
ENSG00000102287.12	GABRE	574412	0.503843	1.17343	7.08337	0.0092453	0.175358	Unchanged
ENSG00000123643.8	SLC36A1	206358	-0.226341	5.71163	7.08196	0.00925203	0.175358	Unchanged
ENSG00000078177.9	N4BP2	55728	0.250729	4.41266	7.08122	0.00925556	0.175358	Unchanged
ENSG00000270111.1	NA	NA	-0.415625	-0.407883	7.08036	0.00925968	0.175358	Unchanged
ENSG00000132010.11	ZNF20	7568	0.367046	1.38555	7.08005	0.00926117	0.175358	Unchanged
ENSG00000187742.10	SECISBP2	79048	-0.109724	5.74946	7.07864	0.0092679	0.175358	Unchanged
ENSG00000109861.11	CTSC	1075	0.410628	3.37461	7.07548	0.00928303	0.175487	Unchanged
ENSG00000125347.9	IRF1	3659	0.487087	2.99524	7.06931	0.00931259	0.175855	Unchanged
ENSG00000113068.5	PFDN1	5201	-0.167148	5.03413	7.06527	0.00933205	0.175855	Unchanged
ENSG00000173705.4	SUSD5	26032	-0.215524	4.62437	7.06519	0.00933243	0.175855	Unchanged
ENSG00000169180.7	XPO6	23214	-0.117621	6.43399	7.06346	0.00934074	0.175855	Unchanged
ENSG00000160233.6	LRRC3	81543	0.408756	-0.866807	7.06274	0.00934422	0.175855	Unchanged
ENSG00000266964.1	FXYD1	5348	0.306537	3.48426	7.05977	0.00935855	0.175968	Unchanged
ENSG00000167676.3	PLIN4	729359	0.470347	2.67686	7.058	0.00936709	0.175971	Unchanged
ENSG00000090554.8	FLT3LG	2323	0.421238	-0.522401	7.05474	0.00938288	0.176111	Unchanged
ENSG00000196227.6	FAM217B	63939	-0.197087	6.3759	7.05082	0.0094019	0.176122	Unchanged
ENSG00000160791.12	CCR5	1234	0.619686	-0.707821	7.05064	0.00940276	0.176122	Unchanged
ENSG00000158486.9	DNAH3	55567	0.489043	-0.632355	7.04864	0.00941248	0.176122	Unchanged
ENSG00000128285.4	MCHR1	2847	-0.348509	3.66814	7.04772	0.00941693	0.176122	Unchanged
ENSG00000167565.8	SERTAD3	29946	0.315864	1.47778	7.04349	0.00943753	0.176351	Unchanged
ENSG00000145087.8	STXBP5L	9515	-0.289403	7.88808	7.03925	0.00945822	0.176437	Unchanged
ENSG00000183688.4	FAM101B	359845	0.321895	3.05257	7.0389	0.00945988	0.176437	Unchanged
ENSG00000258472.4	NA	NA	0.257916	2.54163	7.03702	0.00946907	0.176437	Unchanged
ENSG00000258429.1	PDF	64146	-0.258982	2.03546	7.03518	0.00947809	0.176437	Unchanged
ENSG00000116918.9	TSNAX	7257	-0.263213	5.58333	7.03183	0.0094945	0.176437	Unchanged
ENSG00000005007.8	UPF1	5976	0.165449	6.25362	7.03102	0.00949849	0.176437	Unchanged
ENSG00000273032.1	DGCR9	25787	-0.276488	4.38216	7.03057	0.00950069	0.176437	Unchanged
ENSG00000176261.11	ZBTB8OS	339487	-0.136602	3.10621	7.02781	0.00951424	0.176533	Unchanged
ENSG00000076248.6	UNG	7374	0.226732	3.47965	7.02578	0.0095242	0.176562	Unchanged
ENSG00000152661.7	GJA1	2697	0.402738	7.60407	7.02116	0.00954696	0.17678	Unchanged
ENSG00000109536.7	FRG1	101930531	-0.234139	4.04535	7.01998	0.00955275	0.17678	Unchanged
ENSG00000227398.3	KIF9-AS1	285352	0.173576	2.49052	7.0067	0.00961853	0.177842	Unchanged
ENSG00000183260.5	ABHD16B	140701	0.337943	1.4944	6.99958	0.00965397	0.17834	Unchanged
ENSG00000144118.9	RALB	5899	-0.208772	5.66326	6.99628	0.00967048	0.178437	Unchanged
ENSG00000077238.9	IL4R	3566	0.604379	2.71101	6.99358	0.00968398	0.178437	Unchanged
ENSG00000110651.7	CD81	975	0.236398	6.81087	6.99346	0.00968457	0.178437	Unchanged
ENSG00000273062.1	NA	646976	0.44783	-1.05357	6.9909	0.00969736	0.178501	Unchanged
ENSG00000182774.6	RPS17L	100505503	0.251182	6.06836	6.98822	0.00971082	0.178501	Unchanged
ENSG00000187778.9	MCRS1	10445	-0.150999	4.89647	6.98769	0.00971347	0.178501	Unchanged
ENSG00000165916.4	PSMC3	5702	-0.176856	5.92702	6.9857	0.00972345	0.178529	Unchanged
ENSG00000232450.1	NA	NA	0.349182	-0.206373	6.98248	0.00973967	0.178671	Unchanged
ENSG00000130368.4	MAS1	4142	-0.400376	2.21065	6.97782	0.00976317	0.178946	Unchanged
ENSG00000100629.12	CEP128	145508	0.230554	3.25127	6.9758	0.00977337	0.178977	Unchanged
ENSG00000151247.8	EIF4E	1977	-0.215241	6.8018	6.97107	0.00979729	0.17926	Unchanged
ENSG00000101191.12	DIDO1	11083	0.127075	6.20571	6.96194	0.00984365	0.179875	Unchanged
ENSG00000188559.9	RALGAPA2	57186	0.160522	5.46916	6.9611	0.00984796	0.179875	Unchanged
ENSG00000177082.8	WDR73	84942	0.132098	4.39793	6.9555	0.00987648	0.18011	Unchanged
ENSG00000103184.7	SEC14L5	9717	-0.255424	6.00533	6.95522	0.00987792	0.18011	Unchanged
ENSG00000131873.5	CHSY1	22856	0.216221	4.58125	6.94735	0.00991824	0.180517	Unchanged
ENSG00000243759.1	ST13P15	NA	0.413871	-0.414863	6.94605	0.00992489	0.180517	Unchanged
ENSG00000103260.4	METRN	79006	0.274712	5.5402	6.94585	0.00992593	0.180517	Unchanged
ENSG00000085788.9	DDHD2	23259	-0.228741	7.12153	6.93683	0.00997236	0.181088	Unchanged
ENSG00000160097.11	FNDC5	252995	-0.223807	4.90324	6.93641	0.00997452	0.181088	Unchanged
ENSG00000153930.6	ANKFN1	101927443	0.27336	1.81486	6.93227	0.00999589	0.18132	Unchanged
ENSG00000112339.10	HBS1L	10767	-0.176186	6.58392	6.93023	0.0100065	0.181355	Unchanged
ENSG00000068024.12	HDAC4	9759	0.165354	6.22577	6.9214	0.0100523	0.18203	Unchanged
ENSG00000138696.6	BMPR1B	658	0.390619	5.01026	6.91546	0.0100833	0.182366	Unchanged
ENSG00000255168.1	NA	NA	0.423193	2.71396	6.91379	0.010092	0.182366	Unchanged
ENSG00000132000.7	PODNL1	101928772	0.490185	-0.752592	6.91286	0.0100968	0.182366	Unchanged
ENSG00000130309.6	COLGALT1	79709	0.194658	4.38519	6.9109	0.0101071	0.182395	Unchanged
ENSG00000153208.12	MERTK	10461	0.276216	4.78906	6.90822	0.0101211	0.182492	Unchanged
ENSG00000100138.9	NHP2L1	4809	-0.20799	5.98345	6.90276	0.0101498	0.18257	Unchanged
ENSG00000086062.8	B4GALT1	2683	0.325455	2.12599	6.9019	0.0101543	0.18257	Unchanged
ENSG00000261360.1	NA	NA	0.354942	0.479341	6.9017	0.0101554	0.18257	Unchanged
ENSG00000001617.7	SEMA3F	6405	0.36614	1.55901	6.90079	0.0101601	0.18257	Unchanged
ENSG00000146469.8	VIP	7432	-0.477514	3.9422	6.89496	0.0101909	0.18257	Unchanged
ENSG00000140798.11	ABCC12	94160	-0.421296	2.70288	6.89169	0.0102081	0.18257	Unchanged
ENSG00000113368.7	LMNB1	4001	0.20842	2.66941	6.88942	0.0102201	0.18257	Unchanged
ENSG00000164674.11	SYTL3	94120	0.351536	0.423607	6.88807	0.0102273	0.18257	Unchanged
ENSG00000254122.1	PCDHGB7	56099	0.245197	3.70926	6.88801	0.0102276	0.18257	Unchanged
ENSG00000163528.8	CHCHD4	131474	-0.216364	3.17407	6.88781	0.0102287	0.18257	Unchanged
ENSG00000163362.6	C1orf106	55765	0.442355	1.37003	6.88473	0.010245	0.18257	Unchanged
ENSG00000135365.11	PHF21A	51317	0.166045	5.41092	6.88085	0.0102657	0.18257	Unchanged
ENSG00000258959.1	NA	NA	0.392364	-0.399527	6.88041	0.010268	0.18257	Unchanged
ENSG00000131941.3	RHPN2	85415	0.44845	3.55799	6.87738	0.0102841	0.18257	Unchanged
ENSG00000112981.3	NME5	8382	-0.345046	3.32127	6.87508	0.0102964	0.18257	Unchanged
ENSG00000101104.8	PABPC1L	80336	0.319249	1.98914	6.87388	0.0103028	0.18257	Unchanged
ENSG00000088826.13	SMOX	54498	0.219443	4.43293	6.8736	0.0103043	0.18257	Unchanged
ENSG00000105612.4	DNASE2	1777	0.221808	3.01746	6.87285	0.0103083	0.18257	Unchanged
ENSG00000225151.6	GOLGA2P7	101929847	0.203057	4.9074	6.87275	0.0103088	0.18257	Unchanged
ENSG00000163472.14	TMEM79	84283	0.337937	1.21779	6.87093	0.0103186	0.18257	Unchanged
ENSG00000189221.5	MAOA	4128	0.229604	5.29538	6.87068	0.0103199	0.18257	Unchanged
ENSG00000231312.2	NA	728730	-0.184825	4.07475	6.87	0.0103235	0.18257	Unchanged
ENSG00000264853.1	NA	NA	0.374964	0.956056	6.86978	0.0103247	0.18257	Unchanged
ENSG00000088992.13	TESC	54997	-0.270093	3.95701	6.86712	0.010339	0.182669	Unchanged
ENSG00000170379.15	FAM115C	101930379	0.41284	2.07674	6.86386	0.0103564	0.182825	Unchanged
ENSG00000182021.5	NA	101929583	0.641096	-0.161872	6.85402	0.0104094	0.183546	Unchanged
ENSG00000178982.5	EIF3K	27335	-0.165553	5.51078	6.85304	0.0104147	0.183546	Unchanged
ENSG00000066739.7	ATG2B	55102	-0.174635	7.12583	6.85032	0.0104294	0.183561	Unchanged
ENSG00000242028.1	HYPK	25764	0.314826	2.90387	6.84965	0.010433	0.183561	Unchanged
ENSG00000273203.1	NA	NA	0.229626	1.07871	6.84743	0.0104451	0.18362	Unchanged
ENSG00000188596.5	C12orf55	101928871	0.303862	2.72342	6.8384	0.0104941	0.184328	Unchanged
ENSG00000147571.3	CRH	1392	-0.599725	2.35485	6.83281	0.0105245	0.184527	Unchanged
ENSG00000117360.8	PRPF3	9129	0.199759	5.00931	6.83105	0.0105342	0.184527	Unchanged
ENSG00000127399.10	LRRC61	65999	0.317892	2.21634	6.83099	0.0105345	0.184527	Unchanged
ENSG00000176834.9	VSIG10	101928274	0.167702	3.13413	6.82991	0.0105404	0.184527	Unchanged
ENSG00000082397.11	EPB41L3	23136	-0.229957	8.03534	6.82711	0.0105557	0.184642	Unchanged
ENSG00000114757.14	PEX5L	51555	-0.219962	8.51333	6.82312	0.0105776	0.184871	Unchanged
ENSG00000128641.13	MYO1B	4430	-0.262232	5.69489	6.81825	0.0106044	0.185185	Unchanged
ENSG00000112759.12	SLC29A1	2030	-0.19217	4.15392	6.81044	0.0106474	0.185783	Unchanged
ENSG00000238230.1	LINC00391	NA	0.436759	-0.149342	6.80503	0.0106773	0.185907	Unchanged
ENSG00000153012.7	LGI2	55203	-0.349204	4.01462	6.80333	0.0106867	0.185907	Unchanged
ENSG00000135437.5	RDH5	5959	0.318865	0.262516	6.8021	0.0106936	0.185907	Unchanged
ENSG00000173421.12	CCDC36	339834	0.428389	-0.0143471	6.80063	0.0107018	0.185907	Unchanged
ENSG00000183914.10	DNAH2	146754	0.313185	2.82257	6.80002	0.0107052	0.185907	Unchanged
ENSG00000140455.12	USP3	9960	0.211592	3.83268	6.79961	0.0107074	0.185907	Unchanged
ENSG00000082805.15	ERC1	23085	0.126275	6.81746	6.79384	0.0107396	0.186229	Unchanged
ENSG00000166710.13	B2M	567	0.487926	7.55696	6.79311	0.0107436	0.186229	Unchanged
ENSG00000113296.10	THBS4	7060	0.172961	4.24249	6.78975	0.0107624	0.186336	Unchanged
ENSG00000114268.7	PFKFB4	5210	0.194439	2.90358	6.7875	0.010775	0.186336	Unchanged
ENSG00000177994.11	C2orf73	129852	0.298002	-0.363292	6.78726	0.0107763	0.186336	Unchanged
ENSG00000162981.12	FAM84A	151354	-0.216285	6.16308	6.78515	0.0107881	0.186387	Unchanged
ENSG00000002549.8	LAP3	51056	0.269574	5.13247	6.77816	0.0108273	0.186658	Unchanged
ENSG00000181284.2	TMEM102	284114	0.42056	-0.471738	6.77783	0.0108292	0.186658	Unchanged
ENSG00000138685.8	FGF2	2247	0.430835	5.59382	6.77763	0.0108304	0.186658	Unchanged
ENSG00000167601.7	AXL	558	0.318797	5.09721	6.76996	0.0108736	0.18725	Unchanged
ENSG00000147432.2	CHRNB3	1142	-0.316657	0.00649347	6.76682	0.0108913	0.187367	Unchanged
ENSG00000171735.14	CAMTA1	23261	-0.195732	7.74885	6.76561	0.0108982	0.187367	Unchanged
ENSG00000160695.10	VPS11	55823	-0.154437	5.43319	6.76216	0.0109177	0.18755	Unchanged
ENSG00000169439.7	SDC2	6383	0.29709	4.8586	6.75727	0.0109455	0.187874	Unchanged
ENSG00000178685.9	PARP10	84875	0.340495	3.35515	6.75483	0.0109594	0.187959	Unchanged
ENSG00000067066.12	SP100	6672	0.324924	3.11524	6.75168	0.0109773	0.18811	Unchanged
ENSG00000066427.17	ATXN3	4287	-0.15731	5.47348	6.74993	0.0109874	0.18811	Unchanged
ENSG00000219607.2	PPP1R3G	648791	0.298358	1.64147	6.7486	0.0109949	0.18811	Unchanged
ENSG00000162734.8	PEA15	8682	0.136133	8.45873	6.7434	0.0110247	0.188185	Unchanged
ENSG00000100219.12	XBP1	7494	0.260131	4.61414	6.74333	0.0110251	0.188185	Unchanged
ENSG00000167220.7	HDHD2	84064	-0.166174	5.28498	6.74315	0.0110261	0.188185	Unchanged
ENSG00000143153.8	ATP1B1	481	-0.298567	9.19315	6.73994	0.0110446	0.188347	Unchanged
ENSG00000168658.14	VWA3B	200403	0.429888	-0.665569	6.73598	0.0110673	0.188583	Unchanged
ENSG00000186297.7	GABRA5	2558	0.37694	6.87969	6.72218	0.011147	0.189787	Unchanged
ENSG00000172500.8	FIBP	9158	-0.20262	5.24753	6.72022	0.0111584	0.189816	Unchanged
ENSG00000141527.12	CARD14	79092	0.37976	0.465154	6.71741	0.0111747	0.189816	Unchanged
ENSG00000254806.1	SYS1-DBNDD2	90196	-0.547899	1.3061	6.71724	0.0111757	0.189816	Unchanged
ENSG00000171763.13	SPATA5L1	79029	0.168064	2.61286	6.7082	0.0112284	0.190557	Unchanged
ENSG00000185201.12	IFITM2	10581	0.578046	1.4152	6.70342	0.0112563	0.190878	Unchanged
ENSG00000120885.15	CLU	1191	0.234547	10.1322	6.69684	0.0112949	0.191323	Unchanged
ENSG00000166173.9	LARP6	55323	-0.235516	5.81591	6.69529	0.0113041	0.191323	Unchanged
ENSG00000182010.6	RTKN2	219790	-0.316621	2.12769	6.69431	0.0113098	0.191323	Unchanged
ENSG00000174516.10	PELI3	246330	-0.236672	5.41807	6.68875	0.0113426	0.19153	Unchanged
ENSG00000132561.9	MATN2	100506558	0.273348	3.87886	6.68818	0.011346	0.19153	Unchanged
ENSG00000152268.8	SPON1	10418	0.265251	5.79989	6.68684	0.0113539	0.19153	Unchanged
ENSG00000056736.5	IL17RB	55540	0.21978	4.00393	6.68402	0.0113706	0.19153	Unchanged
ENSG00000134755.10	DSC2	1824	0.330795	2.36348	6.68363	0.0113729	0.19153	Unchanged
ENSG00000134986.9	NREP	9315	-0.320191	6.48715	6.68244	0.0113799	0.19153	Unchanged
ENSG00000185972.4	CCIN	881	0.558514	-0.365432	6.68147	0.0113857	0.19153	Unchanged
ENSG00000111671.5	SPSB2	84727	0.3435	0.951125	6.67846	0.0114035	0.191677	Unchanged
ENSG00000242931.1	RPL7P49	NA	0.498603	-0.144744	6.67543	0.0114215	0.191822	Unchanged
ENSG00000175183.5	CSRP2	1466	0.281299	2.80488	6.67288	0.0114367	0.191822	Unchanged
ENSG00000271590.1	NA	NA	0.414276	-0.766907	6.67216	0.011441	0.191822	Unchanged
ENSG00000205929.5	C21orf62	56245	0.400403	0.668416	6.67089	0.0114485	0.191822	Unchanged
ENSG00000114784.3	EIF1B	10289	-0.189154	4.6025	6.66817	0.0114648	0.191942	Unchanged
ENSG00000162188.5	GNG3	2785	-0.369961	5.88873	6.66283	0.0114967	0.192274	Unchanged
ENSG00000213424.4	KRT222	125113	-0.315463	5.15642	6.66056	0.0115103	0.192274	Unchanged
ENSG00000123992.14	DNPEP	23549	0.167509	3.86909	6.6586	0.0115221	0.192274	Unchanged
ENSG00000207088.1	SNORA7B	677797	-0.535565	-0.898889	6.6573	0.0115299	0.192274	Unchanged
ENSG00000137073.16	UBAP2	55833	0.122118	5.12041	6.65725	0.0115302	0.192274	Unchanged
ENSG00000153310.14	FAM49B	51571	-0.266061	6.74198	6.65506	0.0115433	0.19234	Unchanged
ENSG00000033030.9	ZCCHC8	55596	0.175261	3.63026	6.65305	0.0115554	0.192389	Unchanged
ENSG00000197147.8	LRRC8B	23507	-0.242026	7.68885	6.64261	0.0116185	0.193216	Unchanged
ENSG00000178718.5	RPP25	54913	-0.239588	3.07357	6.64137	0.011626	0.193216	Unchanged
ENSG00000196542.4	SPTSSB	165679	-0.342412	3.71996	6.64028	0.0116326	0.193216	Unchanged
ENSG00000169871.8	TRIM56	81844	0.373479	2.84504	6.63038	0.0116928	0.194063	Unchanged
ENSG00000130940.10	CASZ1	54897	0.44518	0.840601	6.62723	0.011712	0.19411	Unchanged
ENSG00000101542.5	CDH20	28316	0.183838	5.13784	6.6269	0.011714	0.19411	Unchanged
ENSG00000134247.9	PTGFRN	5738	-0.159736	5.43672	6.61735	0.0117725	0.194926	Unchanged
ENSG00000165209.14	STRBP	55342	-0.238829	6.8174	6.61469	0.0117888	0.195043	Unchanged
ENSG00000076944.10	STXBP2	6813	0.466235	1.20169	6.61122	0.0118101	0.195243	Unchanged
ENSG00000138614.10	VWA9	81556	-0.163436	3.49311	6.60653	0.0118391	0.195568	Unchanged
ENSG00000233597.3	NA	NA	0.60627	-0.962794	6.60273	0.0118626	0.195758	Unchanged
ENSG00000224097.5	NA	401127	0.453364	-0.586396	6.60103	0.0118731	0.195758	Unchanged
ENSG00000183793.9	NPIPA5	101930008	0.479222	2.56515	6.59947	0.0118828	0.195758	Unchanged
ENSG00000249773.3	NA	51373	-0.280401	1.0428	6.5973	0.0118963	0.195758	Unchanged
ENSG00000156170.8	NDUFAF6	100506538	-0.198028	3.83599	6.59372	0.0119185	0.195758	Unchanged
ENSG00000167900.7	TK1	7083	0.432366	0.00404162	6.59342	0.0119203	0.195758	Unchanged
ENSG00000182718.12	ANXA2	302	0.530843	3.4158	6.59273	0.0119246	0.195758	Unchanged
ENSG00000165801.5	ARHGEF40	55701	0.260005	4.89033	6.59269	0.0119249	0.195758	Unchanged
ENSG00000105479.11	CCDC114	93233	0.377519	-0.59506	6.59019	0.0119405	0.195861	Unchanged
ENSG00000137275.9	RIPK1	8737	0.203142	3.66472	6.58282	0.0119865	0.196462	Unchanged
ENSG00000064309.10	CDON	50937	-0.174041	4.23229	6.57454	0.0120384	0.197039	Unchanged
ENSG00000243069.3	ARHGEF26-AS1	100507524	0.290077	3.07022	6.57422	0.0120404	0.197039	Unchanged
ENSG00000261924.1	NA	400627	0.450236	0.22577	6.57234	0.0120522	0.197058	Unchanged
ENSG00000130413.11	STK33	65975	0.257065	2.52187	6.57107	0.0120602	0.197058	Unchanged
ENSG00000124145.5	SDC4	6385	0.435832	4.97691	6.56909	0.0120726	0.197109	Unchanged
ENSG00000182851.2	GPIHBP1	338328	-0.502557	2.14111	6.56652	0.0120889	0.197221	Unchanged
ENSG00000134871.13	COL4A2	1284	0.399344	4.82778	6.56481	0.0120996	0.197244	Unchanged
ENSG00000250687.2	NA	NA	0.469908	0.9275	6.56001	0.01213	0.19752	Unchanged
ENSG00000173011.11	TADA2B	93624	0.123778	4.78097	6.55878	0.0121378	0.19752	Unchanged
ENSG00000205744.5	DENND1C	79958	0.375494	0.250089	6.55769	0.0121447	0.19752	Unchanged
ENSG00000133874.1	RNF122	79845	0.580221	0.150667	6.55395	0.0121684	0.197754	Unchanged
ENSG00000151778.6	SERP2	387923	-0.206638	4.02017	6.55079	0.0121885	0.197928	Unchanged
ENSG00000125144.9	MT1G	4495	0.512992	1.75097	6.54359	0.0122345	0.198321	Unchanged
ENSG00000186326.3	RGS9BP	388531	0.342982	0.69872	6.54064	0.0122534	0.198321	Unchanged
ENSG00000164332.6	UBLCP1	134510	-0.191402	4.82047	6.54002	0.0122573	0.198321	Unchanged
ENSG00000128394.12	APOBEC3F	200316	0.414592	-0.739538	6.53988	0.0122582	0.198321	Unchanged
ENSG00000263934.2	SNORD3A	780851	-0.425404	8.32345	6.53843	0.0122675	0.198321	Unchanged
ENSG00000111679.12	PTPN6	5777	0.480497	1.62599	6.5363	0.0122812	0.198321	Unchanged
ENSG00000228106.1	NA	NA	0.386267	-0.757809	6.536	0.0122831	0.198321	Unchanged
ENSG00000231528.2	FAM225A	286333	0.601769	1.5274	6.53523	0.0122881	0.198321	Unchanged
ENSG00000233452.2	STXBP5-AS1	729178	-0.286575	3.97646	6.53278	0.0123038	0.198331	Unchanged
ENSG00000162437.10	RAVER2	55225	0.166247	4.54037	6.53221	0.0123075	0.198331	Unchanged
ENSG00000163220.10	S100A9	6280	1.11113	1.80605	6.53053	0.0123183	0.198353	Unchanged
ENSG00000102898.7	NUTF2	128322	-0.23286	5.07116	6.52762	0.012337	0.198504	Unchanged
ENSG00000179859.7	NA	284023	0.172665	2.13338	6.51408	0.0124246	0.19976	Unchanged
ENSG00000007171.12	NOS2	4843	-0.316196	2.98885	6.51147	0.0124416	0.199881	Unchanged
ENSG00000132975.6	GPR12	2835	-0.256481	4.44097	6.50663	0.0124731	0.200112	Unchanged
ENSG00000164600.4	NEUROD6	63974	-0.428972	5.60742	6.50505	0.0124834	0.200112	Unchanged
ENSG00000171132.9	PRKCE	5581	-0.245977	7.67255	6.50489	0.0124845	0.200112	Unchanged
ENSG00000269825.1	NA	NA	0.390193	1.60089	6.49616	0.0125416	0.200746	Unchanged
ENSG00000158445.7	KCNB1	3745	-0.229913	8.19861	6.49593	0.0125431	0.200746	Unchanged
ENSG00000223724.1	RAD17P2	NA	0.411043	-0.508539	6.49325	0.0125607	0.200876	Unchanged
ENSG00000163900.6	TMEM41A	90407	0.169645	3.7886	6.49135	0.0125732	0.200888	Unchanged
ENSG00000090776.5	EFNB1	1947	0.271198	2.86103	6.49023	0.0125805	0.200888	Unchanged
ENSG00000164045.7	CDC25A	993	0.250986	0.255653	6.48779	0.0125966	0.200993	Unchanged
ENSG00000154102.6	C16orf74	404550	0.377284	0.0724248	6.48344	0.0126253	0.201195	Unchanged
ENSG00000104894.7	CD37	951	0.412695	1.13269	6.48298	0.0126284	0.201195	Unchanged
ENSG00000117289.7	TXNIP	10628	0.403537	6.01212	6.47908	0.0126542	0.201453	Unchanged
ENSG00000225400.1	NA	NA	0.272281	0.424364	6.47709	0.0126673	0.201511	Unchanged
ENSG00000187513.8	GJA4	2701	0.43142	1.03583	6.47439	0.0126852	0.201565	Unchanged
ENSG00000183010.12	PYCR1	5831	0.247952	2.37942	6.47318	0.0126933	0.201565	Unchanged
ENSG00000173226.12	IQCB1	9657	-0.186821	3.99255	6.47226	0.0126994	0.201565	Unchanged
ENSG00000213073.4	NA	729603	0.326786	0.761189	6.46943	0.0127182	0.201712	Unchanged
ENSG00000153944.6	MSI2	124540	0.22888	6.60138	6.46556	0.012744	0.201849	Unchanged
ENSG00000145979.13	TBC1D7	51256	-0.164076	3.50876	6.46525	0.012746	0.201849	Unchanged
ENSG00000218891.2	ZNF579	163033	0.252081	2.3405	6.46056	0.0127774	0.202148	Unchanged
ENSG00000163545.7	NUAK2	81788	0.530494	0.188457	6.45956	0.0127841	0.202148	Unchanged
ENSG00000186998.11	EMID1	129080	0.253683	3.96924	6.45648	0.0128047	0.202194	Unchanged
ENSG00000090061.13	CCNK	8812	0.156811	3.59875	6.45626	0.0128062	0.202194	Unchanged
ENSG00000168453.10	HR	55806	-0.322488	5.70319	6.45173	0.0128366	0.202523	Unchanged
ENSG00000260578.1	NA	NA	0.325944	1.35799	6.44813	0.0128608	0.202624	Unchanged
ENSG00000135094.6	SDS	10993	0.519625	2.35394	6.44791	0.0128623	0.202624	Unchanged
ENSG00000104671.3	DCTN6	10671	-0.214471	4.96826	6.44537	0.0128794	0.202743	Unchanged
ENSG00000214265.7	SNURF	8926	-0.512803	0.0913483	6.44221	0.0129007	0.202832	Unchanged
ENSG00000236438.2	FAM157A	101928670	0.494638	1.02451	6.44167	0.0129044	0.202832	Unchanged
ENSG00000109846.3	CRYAB	1410	0.571008	6.23048	6.43907	0.012922	0.202958	Unchanged
ENSG00000261794.1	GOLGA8H	728498	0.658757	-0.778584	6.43479	0.012951	0.202986	Unchanged
ENSG00000213240.7	NOTCH2NL	388677	0.23016	5.18307	6.43414	0.0129554	0.202986	Unchanged
ENSG00000137731.9	FXYD2	486	0.437162	0.36342	6.43361	0.012959	0.202986	Unchanged
ENSG00000204241.3	NA	100128239	0.408381	2.12062	6.43313	0.0129623	0.202986	Unchanged
ENSG00000168071.17	CCDC88B	283234	0.304191	3.04206	6.42829	0.0129951	0.203349	Unchanged
ENSG00000136813.10	KIAA0368	23392	-0.134576	7.80416	6.42644	0.0130078	0.203396	Unchanged
ENSG00000130254.7	SAFB2	9667	0.271081	5.80818	6.42194	0.0130385	0.203645	Unchanged
ENSG00000203849.6	NA	NA	0.501087	0.819246	6.42127	0.013043	0.203645	Unchanged
ENSG00000167524.10	NA	124923	0.254565	3.53209	6.41842	0.0130625	0.203725	Unchanged
ENSG00000171700.9	RGS19	10287	0.249356	2.07492	6.41641	0.0130763	0.203725	Unchanged
ENSG00000118965.10	WDR35	57539	-0.176082	4.82245	6.41629	0.0130771	0.203725	Unchanged
ENSG00000267414.1	NA	101927943	-0.35051	0.324566	6.41404	0.0130925	0.203772	Unchanged
ENSG00000187667.6	WHAMMP3	339005	0.164804	3.27252	6.41303	0.0130995	0.203772	Unchanged
ENSG00000228477.1	NA	NA	0.581873	-0.863805	6.41091	0.0131141	0.203776	Unchanged
ENSG00000011304.12	PTBP1	100616459	0.25428	4.2451	6.41017	0.0131191	0.203776	Unchanged
ENSG00000182568.12	SATB1	6304	-0.174655	7.73488	6.40369	0.0131638	0.203927	Unchanged
ENSG00000151322.14	NPAS3	64067	0.188904	5.08936	6.40351	0.013165	0.203927	Unchanged
ENSG00000230982.1	DSTNP1	NA	0.255691	0.839457	6.40233	0.0131731	0.203927	Unchanged
ENSG00000233588.1	CYP51A1P2	NA	0.544746	-0.768291	6.40184	0.0131765	0.203927	Unchanged
ENSG00000176912.3	C18orf56	494514	-0.625155	-0.454947	6.40175	0.0131772	0.203927	Unchanged
ENSG00000167994.7	RAB3IL1	5866	0.33346	2.35593	6.39645	0.0132138	0.204208	Unchanged
ENSG00000103707.5	MTFMT	123263	-0.195174	2.82214	6.39628	0.013215	0.204208	Unchanged
ENSG00000213967.6	ZNF726	730087	0.201054	1.43371	6.39245	0.0132415	0.204208	Unchanged
ENSG00000059378.8	PARP12	64761	0.352995	2.46437	6.3915	0.0132482	0.204208	Unchanged
ENSG00000111961.12	SASH1	23328	0.204727	7.0763	6.39125	0.0132499	0.204208	Unchanged
ENSG00000107968.5	MAP3K8	1326	0.352729	1.60421	6.38916	0.0132644	0.204208	Unchanged
ENSG00000197409.6	HIST1H3D	8968	0.276487	2.21325	6.3891	0.0132648	0.204208	Unchanged
ENSG00000143248.8	RGS5	8490	-0.263559	7.1034	6.38795	0.0132728	0.204208	Unchanged
ENSG00000138135.5	CH25H	9023	0.664541	1.34948	6.3855	0.0132899	0.204321	Unchanged
ENSG00000197170.5	PSMD12	5718	-0.198139	6.35314	6.3813	0.0133192	0.20451	Unchanged
ENSG00000162482.4	AKR7A3	22977	0.28263	1.08656	6.38096	0.0133216	0.20451	Unchanged
ENSG00000106633.11	GCK	2645	0.238106	1.23363	6.37762	0.0133449	0.204719	Unchanged
ENSG00000166016.4	ABTB2	25841	0.346565	3.30168	6.37243	0.0133813	0.204725	Unchanged
ENSG00000103121.4	CMC2	56942	-0.153595	4.10283	6.37205	0.013384	0.204725	Unchanged
ENSG00000260910.1	LINC00565	100861555	0.551422	-0.862254	6.37034	0.013396	0.204725	Unchanged
ENSG00000235012.1	NA	NA	0.464478	-0.0193625	6.37022	0.0133969	0.204725	Unchanged
ENSG00000164512.13	ANKRD55	79722	-0.288831	1.80657	6.36934	0.0134031	0.204725	Unchanged
ENSG00000106610.10	STAG3L4	64940	-0.192649	3.4674	6.36926	0.0134036	0.204725	Unchanged
ENSG00000120278.10	PLEKHG1	57480	0.232332	4.74953	6.36659	0.0134224	0.204864	Unchanged
ENSG00000146535.9	GNA12	2768	0.280861	5.34149	6.35708	0.0134896	0.20574	Unchanged
ENSG00000011295.11	TTC19	54902	-0.16487	6.05312	6.34866	0.0135493	0.206375	Unchanged
ENSG00000138823.8	MTTP	4547	0.354555	0.484336	6.34846	0.0135507	0.206375	Unchanged
ENSG00000134186.7	PRPF38B	55119	0.147797	4.54131	6.34429	0.0135804	0.206677	Unchanged
ENSG00000234709.2	UPF3AP3	NA	0.510516	-0.705155	6.34013	0.0136101	0.20698	Unchanged
ENSG00000050748.13	MAPK9	5601	-0.228773	7.36897	6.33792	0.0136259	0.207071	Unchanged
ENSG00000067900.6	ROCK1	6093	0.190118	5.66319	6.3276	0.0137	0.207679	Unchanged
ENSG00000184254.12	ALDH1A3	220	-0.327349	2.95796	6.32523	0.013717	0.207679	Unchanged
ENSG00000163577.3	EIF5A2	56648	-0.303693	4.73756	6.32503	0.0137185	0.207679	Unchanged
ENSG00000132676.11	DAP3	7818	-0.148329	4.67324	6.32421	0.0137244	0.207679	Unchanged
ENSG00000117245.8	KIF17	57576	-0.227533	4.14361	6.32338	0.0137304	0.207679	Unchanged
ENSG00000214353.3	VAC14-AS1	100130894	0.283364	1.77815	6.32242	0.0137373	0.207679	Unchanged
ENSG00000072571.15	HMMR	3161	0.402122	-0.553831	6.32198	0.0137405	0.207679	Unchanged
ENSG00000128512.15	DOCK4	9732	-0.116869	7.73642	6.31948	0.0137585	0.207679	Unchanged
ENSG00000131094.3	C1QL1	10882	0.266949	2.75637	6.31846	0.0137659	0.207679	Unchanged
ENSG00000168393.8	DTYMK	1841	0.205805	2.12245	6.31741	0.0137735	0.207679	Unchanged
ENSG00000147883.9	CDKN2B	1030	0.266364	1.24717	6.31597	0.0137839	0.207679	Unchanged
ENSG00000187867.4	PALM3	342979	0.411557	-0.105554	6.31594	0.0137842	0.207679	Unchanged
ENSG00000006534.11	ALDH3B1	221	0.336227	0.980643	6.31106	0.0138196	0.208063	Unchanged
ENSG00000111652.5	COPS7A	50813	-0.203202	5.94941	6.30633	0.0138539	0.208353	Unchanged
ENSG00000013364.14	MVP	9961	0.394098	4.28236	6.30569	0.0138586	0.208353	Unchanged
ENSG00000221883.2	ARIH2OS	646450	0.205515	0.656549	6.30336	0.0138756	0.20846	Unchanged
ENSG00000155886.7	SLC24A2	25769	-0.268413	8.76717	6.3015	0.0138891	0.208506	Unchanged
ENSG00000161381.9	PLXDC1	57125	-0.22719	4.54686	6.30023	0.0138984	0.208506	Unchanged
ENSG00000213702.2	NA	NA	-0.342004	2.0528	6.29622	0.0139277	0.208797	Unchanged
ENSG00000184979.9	USP18	11274	0.421288	1.55252	6.29305	0.0139509	0.208883	Unchanged
ENSG00000089053.8	ANAPC5	51433	-0.166021	6.84858	6.29274	0.0139533	0.208883	Unchanged
ENSG00000030419.12	IKZF2	22807	0.271005	4.36671	6.29012	0.0139725	0.209022	Unchanged
ENSG00000267430.1	NA	NA	0.429598	0.222263	6.28611	0.014002	0.209315	Unchanged
ENSG00000239218.2	RPS20P22	NA	0.474968	-0.0274352	6.28449	0.0140139	0.209344	Unchanged
ENSG00000256616.2	NA	NA	0.309857	0.512258	6.28159	0.0140353	0.209515	Unchanged
ENSG00000145725.15	PPIP5K2	23262	-0.188599	6.1591	6.27393	0.0140919	0.209863	Unchanged
ENSG00000120586.4	MRC1	101928757	-0.880962	1.42316	6.27346	0.0140954	0.209863	Unchanged
ENSG00000236714.1	NA	NA	-0.445933	0.74231	6.27191	0.0141069	0.209863	Unchanged
ENSG00000131089.9	ARHGEF9	23229	-0.198233	7.94749	6.2718	0.0141077	0.209863	Unchanged
ENSG00000174842.12	GLMN	11146	-0.229748	3.6327	6.27172	0.0141083	0.209863	Unchanged
ENSG00000273247.1	NA	NA	0.179986	3.05031	6.26571	0.014153	0.210379	Unchanged
ENSG00000230513.1	THAP7-AS1	439931	0.271842	0.736016	6.25889	0.0142039	0.210904	Unchanged
ENSG00000070159.9	PTPN3	5774	-0.25774	4.99453	6.25829	0.0142083	0.210904	Unchanged
ENSG00000206573.4	SETD5-AS1	440944	0.184587	3.93383	6.25245	0.0142521	0.211207	Unchanged
ENSG00000169282.13	KCNAB1	7881	-0.236926	6.13761	6.25047	0.0142669	0.211207	Unchanged
ENSG00000225778.1	PROSER2-AS1	219731	0.393483	-1.10081	6.25031	0.0142681	0.211207	Unchanged
ENSG00000102181.15	CD99L2	83692	-0.200449	7.47765	6.25022	0.0142688	0.211207	Unchanged
ENSG00000167550.6	RHEBL1	121268	-0.370161	1.59406	6.24648	0.0142969	0.2114	Unchanged
ENSG00000116353.11	MECR	51102	-0.141577	3.90354	6.24581	0.014302	0.2114	Unchanged
ENSG00000143578.11	CREB3L4	148327	0.258725	0.52394	6.24158	0.0143338	0.211723	Unchanged
ENSG00000099337.3	KCNK6	9424	0.311542	0.27283	6.23934	0.0143507	0.211802	Unchanged
ENSG00000115310.13	RTN4	57142	-0.236511	9.69086	6.23763	0.0143636	0.211802	Unchanged
ENSG00000273151.1	NA	NA	0.363766	3.12921	6.2364	0.014373	0.211802	Unchanged
ENSG00000261079.1	NA	440386	0.315011	0.707724	6.23556	0.0143794	0.211802	Unchanged
ENSG00000223893.1	NA	NA	-0.340892	-0.807202	6.23353	0.0143947	0.21188	Unchanged
ENSG00000234899.5	SOX9-AS1	400618	0.204532	1.77894	6.2319	0.014407	0.211891	Unchanged
ENSG00000134802.13	SLC43A3	29015	0.41953	1.28109	6.23078	0.0144156	0.211891	Unchanged
ENSG00000131473.12	ACLY	47	-0.181107	6.69595	6.22692	0.0144449	0.212	Unchanged
ENSG00000184083.7	FAM120C	54954	0.14266	5.14736	6.2261	0.0144511	0.212	Unchanged
ENSG00000187049.5	TMEM216	51259	0.20949	1.43386	6.22476	0.0144613	0.212	Unchanged
ENSG00000156486.7	KCNS2	3788	-0.280561	5.39078	6.22451	0.0144632	0.212	Unchanged
ENSG00000054116.7	TRAPPC3	27095	-0.171464	4.5446	6.22315	0.0144736	0.212004	Unchanged
ENSG00000118972.1	FGF23	8074	0.525895	-0.999496	6.21811	0.0145121	0.212332	Unchanged
ENSG00000172728.11	FUT10	84750	0.250239	3.81546	6.21759	0.0145161	0.212332	Unchanged
ENSG00000063177.8	RPL18	6141	0.137506	6.73114	6.21309	0.0145505	0.212687	Unchanged
ENSG00000178623.7	GPR35	2859	0.341168	0.686892	6.20869	0.0145843	0.213034	Unchanged
ENSG00000142627.9	EPHA2	1969	0.487728	1.16945	6.20468	0.0146151	0.213337	Unchanged
ENSG00000011132.7	APBA3	9546	0.271602	2.75373	6.19756	0.01467	0.213633	Unchanged
ENSG00000139998.10	RAB15	376267	-0.223808	6.68857	6.19722	0.0146727	0.213633	Unchanged
ENSG00000258789.1	NA	NA	0.2908	-0.464687	6.19705	0.014674	0.213633	Unchanged
ENSG00000113263.8	ITK	3702	0.566853	-0.441493	6.19679	0.014676	0.213633	Unchanged
ENSG00000165097.9	KDM1B	221656	0.166717	4.90584	6.19409	0.0146969	0.213789	Unchanged
ENSG00000137076.14	TLN1	7094	0.246635	6.94993	6.19073	0.0147229	0.214021	Unchanged
ENSG00000161638.6	ITGA5	3678	0.488815	2.80666	6.18443	0.0147719	0.214072	Unchanged
ENSG00000135423.8	GLS2	27165	-0.222341	4.93017	6.18347	0.0147794	0.214072	Unchanged
ENSG00000077092.14	RARB	5915	-0.272173	4.49181	6.18143	0.0147953	0.214072	Unchanged
ENSG00000270959.1	LPP-AS2	339929	0.278862	0.675847	6.18125	0.0147967	0.214072	Unchanged
ENSG00000206181.4	TCEB3B	51224	0.361461	0.494745	6.18119	0.0147972	0.214072	Unchanged
ENSG00000157193.10	LRP8	7804	-0.179531	5.72801	6.18048	0.0148027	0.214072	Unchanged
ENSG00000254102.1	NA	401463	0.387531	-0.94104	6.17995	0.0148069	0.214072	Unchanged
ENSG00000149269.5	PAK1	5058	-0.278768	8.15906	6.17984	0.0148077	0.214072	Unchanged
ENSG00000174226.4	SNX31	169166	0.58447	-0.298627	6.17482	0.014847	0.214492	Unchanged
ENSG00000126067.7	PSMB2	5690	-0.197146	5.30727	6.1721	0.0148683	0.214587	Unchanged
ENSG00000259319.1	NA	NA	-0.228811	2.95476	6.17139	0.0148738	0.214587	Unchanged
ENSG00000241163.3	LINC00877	285286	0.591929	0.0555042	6.16995	0.0148851	0.214603	Unchanged
ENSG00000239887.3	C1orf226	400793	0.298128	1.42982	6.1676	0.0149036	0.214722	Unchanged
ENSG00000102034.12	ELF4	2000	0.426835	0.383302	6.16237	0.0149448	0.215073	Unchanged
ENSG00000183066.10	WBP2NL	164684	0.290934	1.47221	6.16191	0.0149484	0.215073	Unchanged
ENSG00000170745.7	KCNS3	3790	-0.30801	2.812	6.16001	0.0149634	0.215142	Unchanged
ENSG00000198900.5	TOP1	7150	0.109731	5.81148	6.15809	0.0149786	0.215186	Unchanged
ENSG00000224892.2	RPS4XP16	NA	0.320191	-0.437832	6.15704	0.0149868	0.215186	Unchanged
ENSG00000108395.9	TRIM37	4591	-0.266221	7.69788	6.15519	0.0150015	0.215249	Unchanged
ENSG00000255408.2	PCDHA3	56146	-0.234162	2.87484	6.14681	0.015068	0.216057	Unchanged
ENSG00000141696.8	LEPREL4	10609	0.170762	2.34767	6.14399	0.0150904	0.21623	Unchanged
ENSG00000261423.1	NA	NA	0.283535	0.954538	6.14016	0.0151209	0.216521	Unchanged
ENSG00000271811.1	NA	NA	0.385779	0.595172	6.13659	0.0151495	0.216659	Unchanged
ENSG00000178537.5	SLC25A20	788	0.238335	2.89865	6.13639	0.0151511	0.216659	Unchanged
ENSG00000087245.8	MMP2	4313	0.412003	1.92686	6.13035	0.0151995	0.217203	Unchanged
ENSG00000152760.5	TCTEX1D1	200132	-0.334455	1.11958	6.12814	0.0152172	0.217309	Unchanged
ENSG00000165698.11	C9orf9	11092	0.142228	2.78284	6.12527	0.0152403	0.217378	Unchanged
ENSG00000137628.12	DDX60	55601	0.405083	3.44008	6.12453	0.0152462	0.217378	Unchanged
ENSG00000136950.9	ARPC5L	81873	-0.182657	4.79141	6.12369	0.015253	0.217378	Unchanged
ENSG00000135077.4	HAVCR2	84868	0.444469	2.78462	6.11822	0.0152971	0.217716	Unchanged
ENSG00000017483.10	SLC38A5	92745	-0.419895	2.97097	6.11811	0.015298	0.217716	Unchanged
ENSG00000247400.3	DNAJC3-AS1	100289274	0.198658	2.3807	6.11691	0.0153077	0.217716	Unchanged
ENSG00000218227.3	NA	NA	0.514479	1.67703	6.11423	0.0153293	0.21773	Unchanged
ENSG00000143570.13	SLC39A1	27173	0.249766	3.99534	6.11277	0.0153412	0.21773	Unchanged
ENSG00000154589.2	LY96	23643	0.582738	-0.49368	6.11263	0.0153423	0.21773	Unchanged
ENSG00000077585.9	GPR137B	7107	0.218054	4.23111	6.11169	0.01535	0.21773	Unchanged
ENSG00000105137.8	SYDE1	85360	0.294859	1.58001	6.10703	0.0153878	0.21812	Unchanged
ENSG00000197747.4	S100A10	6281	0.431965	1.42168	6.10223	0.0154268	0.218187	Unchanged
ENSG00000088836.8	SLC4A11	83959	0.48168	0.418472	6.1005	0.015441	0.218187	Unchanged
ENSG00000166900.10	STX3	6809	-0.120099	4.47906	6.10049	0.0154411	0.218187	Unchanged
ENSG00000205060.6	SLC35B4	84912	-0.210966	6.11643	6.10019	0.0154435	0.218187	Unchanged
ENSG00000267469.1	NA	NA	-0.255508	3.62719	6.10005	0.0154446	0.218187	Unchanged
ENSG00000205730.5	ITPRIPL2	162073	0.260358	3.89313	6.0981	0.0154606	0.218187	Unchanged
ENSG00000174083.13	PIK3R6	146850	0.485905	-0.458681	6.09538	0.0154828	0.218187	Unchanged
ENSG00000116120.8	FARSB	10056	-0.230385	4.86937	6.09514	0.0154848	0.218187	Unchanged
ENSG00000110057.3	UNC93B1	81622	0.343724	2.29905	6.09503	0.0154857	0.218187	Unchanged
ENSG00000231752.1	EMBP1	NA	-0.332508	0.0881076	6.09249	0.0155065	0.218334	Unchanged
ENSG00000106635.3	BCL7B	9275	-0.198607	4.26662	6.09023	0.015525	0.218361	Unchanged
ENSG00000232274.2	NA	NA	0.464807	2.16114	6.08973	0.0155291	0.218361	Unchanged
ENSG00000261505.1	NA	NA	0.410518	1.45011	6.08598	0.0155599	0.218627	Unchanged
ENSG00000131435.8	PDLIM4	8572	0.40674	1.68719	6.0849	0.0155688	0.218627	Unchanged
ENSG00000058091.12	CDK14	5218	-0.274391	7.51386	6.08277	0.0155863	0.218728	Unchanged
ENSG00000144407.5	PTH2R	5746	-0.459016	2.48391	6.07826	0.0156235	0.219104	Unchanged
ENSG00000259881.1	NA	NA	0.458796	-0.657233	6.07657	0.0156375	0.219154	Unchanged
ENSG00000155465.14	SLC7A7	9056	0.452586	0.944317	6.06431	0.0157392	0.220433	Unchanged
ENSG00000158710.10	TAGLN2	8407	0.345795	3.79997	6.06255	0.0157538	0.22049	Unchanged
ENSG00000129270.11	MMP28	79148	0.28683	3.08978	6.05591	0.0158092	0.22049	Unchanged
ENSG00000076662.5	ICAM3	3385	0.241816	1.78596	6.05506	0.0158164	0.22049	Unchanged
ENSG00000116117.13	PARD3B	117583	0.239456	3.68928	6.0544	0.0158219	0.22049	Unchanged
ENSG00000155660.6	PDIA4	9601	0.269658	4.99802	6.05362	0.0158284	0.22049	Unchanged
ENSG00000137101.8	CD72	971	0.353723	-0.638698	6.05361	0.0158285	0.22049	Unchanged
ENSG00000260006.1	NA	NA	-0.305404	3.14842	6.05273	0.0158359	0.22049	Unchanged
ENSG00000234685.1	NUS1P2	NA	0.417658	0.0200411	6.05194	0.0158425	0.22049	Unchanged
ENSG00000269614.1	NA	NA	0.311577	2.79959	6.05187	0.0158431	0.22049	Unchanged
ENSG00000105711.6	SCN1B	6324	-0.35693	5.59364	6.05094	0.0158509	0.22049	Unchanged
ENSG00000174238.10	PITPNA	5306	-0.17017	6.44331	6.04809	0.0158748	0.22049	Unchanged
ENSG00000187653.10	TMSB4XP8	NA	0.294815	0.601507	6.04681	0.0158855	0.22049	Unchanged
ENSG00000144285.11	SCN1A	6323	-0.321872	7.96172	6.04653	0.0158879	0.22049	Unchanged
ENSG00000136111.8	TBC1D4	9882	-0.151179	5.37672	6.04631	0.0158898	0.22049	Unchanged
ENSG00000142252.6	GEMIN7	79760	-0.200118	2.00441	6.04282	0.0159192	0.220708	Unchanged
ENSG00000267519.2	MIR24-2	407013	0.508109	0.250149	6.04025	0.0159408	0.220708	Unchanged
ENSG00000055609.13	KMT2C	58508	0.148698	7.96227	6.04	0.0159429	0.220708	Unchanged
ENSG00000072682.14	P4HA2	101927705	0.234141	3.94205	6.03948	0.0159473	0.220708	Unchanged
ENSG00000139946.5	PELI2	57161	0.194367	4.14096	6.03251	0.0160062	0.221377	Unchanged
ENSG00000058262.5	SEC61A1	29927	0.155005	5.99689	6.02838	0.0160413	0.221716	Unchanged
ENSG00000214376.5	VSTM5	387804	-0.274116	2.39146	6.02527	0.0160677	0.221806	Unchanged
ENSG00000181381.9	DDX60L	91351	0.430303	3.00059	6.02514	0.0160688	0.221806	Unchanged
ENSG00000169733.7	RFNG	5986	0.169637	3.97178	6.02171	0.016098	0.221981	Unchanged
ENSG00000120533.8	ENY2	56943	-0.157246	4.60664	6.02118	0.0161025	0.221981	Unchanged
ENSG00000272068.1	NA	NA	0.366724	-0.399247	6.01992	0.0161133	0.221984	Unchanged
ENSG00000178803.6	ADORA2A-AS1	646023	0.444665	-0.532957	6.01549	0.0161511	0.222343	Unchanged
ENSG00000113369.4	ARRDC3	57561	0.406672	5.82631	6.01209	0.0161802	0.222343	Unchanged
ENSG00000130208.5	APOC1	341	0.696657	2.59806	6.01186	0.0161822	0.222343	Unchanged
ENSG00000265479.1	DTX2P1-UPK3BP1-PMS2P11	441263	0.421418	0.477616	6.01183	0.0161824	0.222343	Unchanged
ENSG00000260081.1	NA	NA	0.223246	0.233764	6.01071	0.0161921	0.222343	Unchanged
ENSG00000224411.2	NA	NA	0.45775	-0.892962	6.00841	0.0162118	0.22236	Unchanged
ENSG00000268654.1	MIMT1	100073347	-0.321229	0.733756	6.00811	0.0162144	0.22236	Unchanged
ENSG00000233954.4	NA	NA	-0.2691	1.54802	6.00308	0.0162576	0.222807	Unchanged
ENSG00000178904.14	DPY19L3	147991	0.211854	5.33587	5.99836	0.0162984	0.223129	Unchanged
ENSG00000105329.5	TGFB1	7040	0.377352	2.27708	5.99791	0.0163022	0.223129	Unchanged
ENSG00000171621.9	SPSB1	80176	0.343581	2.79738	5.99586	0.0163199	0.223226	Unchanged
ENSG00000234026.1	NA	101927063	-0.385165	-0.971769	5.98491	0.0164149	0.224286	Unchanged
ENSG00000010327.6	STAB1	23166	0.50695	4.92599	5.98447	0.0164187	0.224286	Unchanged
ENSG00000237036.4	ZEB1-AS1	101930234	0.16757	1.42271	5.98036	0.0164545	0.22463	Unchanged
ENSG00000119927.9	GPAM	57678	0.30865	5.45256	5.97839	0.0164717	0.224658	Unchanged
ENSG00000260495.1	NA	NA	0.259404	1.85414	5.97753	0.0164792	0.224658	Unchanged
ENSG00000198538.6	ZNF28	7576	0.169531	3.35607	5.97646	0.0164886	0.224658	Unchanged
ENSG00000204390.8	HSPA1L	3305	0.334266	2.23238	5.97346	0.0165148	0.224871	Unchanged
ENSG00000187634.6	SAMD11	148398	0.465225	0.108012	5.97096	0.0165367	0.225023	Unchanged
ENSG00000101654.13	RNMT	8731	-0.199486	6.56774	5.96959	0.0165487	0.225041	Unchanged
ENSG00000235280.2	MCF2L-AS1	NA	0.37052	-0.265145	5.96599	0.0165804	0.22523	Unchanged
ENSG00000078369.13	GNB1	2782	-0.189425	8.61024	5.96558	0.016584	0.22523	Unchanged
ENSG00000261455.1	LINC01003	100128822	-0.272381	2.07629	5.96108	0.0166236	0.225337	Unchanged
ENSG00000085377.9	PREP	5550	-0.210026	5.2607	5.96107	0.0166237	0.225337	Unchanged
ENSG00000173660.7	UQCRH	440567	-0.248852	6.10812	5.96056	0.0166282	0.225337	Unchanged
ENSG00000134569.5	LRP4	4038	0.26415	7.19104	5.9576	0.0166543	0.225337	Unchanged
ENSG00000272476.1	NA	NA	0.45202	-0.173176	5.95724	0.0166575	0.225337	Unchanged
ENSG00000075151.15	EIF4G3	8672	-0.144369	7.74224	5.95612	0.0166674	0.225337	Unchanged
ENSG00000157764.8	BRAF	673	-0.176165	7.30405	5.95546	0.0166732	0.225337	Unchanged
ENSG00000129691.11	ASH2L	9070	-0.171571	4.90777	5.95499	0.0166774	0.225337	Unchanged
ENSG00000171793.9	CTPS1	1503	-0.160656	4.06446	5.95314	0.0166937	0.225414	Unchanged
ENSG00000197766.3	CFD	1675	0.396468	0.210506	5.9514	0.0167092	0.225443	Unchanged
ENSG00000111110.7	PPM1H	57460	-0.218718	6.98089	5.94808	0.0167386	0.225443	Unchanged
ENSG00000116141.11	MARK1	4139	-0.203376	5.87333	5.94488	0.0167671	0.225443	Unchanged
ENSG00000254894.1	NAV2-AS1	NA	0.791409	-0.980529	5.94467	0.016769	0.225443	Unchanged
ENSG00000103740.5	ACSBG1	23205	0.302291	6.08798	5.94412	0.0167738	0.225443	Unchanged
ENSG00000232630.1	PRPS1P2	NA	0.273962	0.529615	5.94238	0.0167894	0.225443	Unchanged
ENSG00000077782.15	FGFR1	2260	0.21675	5.60454	5.94208	0.016792	0.225443	Unchanged
ENSG00000015532.5	XYLT2	64132	0.12839	4.27707	5.94112	0.0168006	0.225443	Unchanged
ENSG00000251485.1	NA	NA	0.295104	0.75642	5.9403	0.0168079	0.225443	Unchanged
ENSG00000226439.3	NA	NA	0.457089	-0.951442	5.94022	0.0168085	0.225443	Unchanged
ENSG00000214626.2	POLR3DP1	NA	0.4415	-0.447725	5.93966	0.0168136	0.225443	Unchanged
ENSG00000186517.9	ARHGAP30	257106	0.365551	1.99465	5.93653	0.0168415	0.22555	Unchanged
ENSG00000226976.1	COX6A1P2	NA	0.441541	-0.291594	5.93637	0.016843	0.22555	Unchanged
ENSG00000132170.15	PPARG	5468	0.23885	2.37033	5.93439	0.0168607	0.225643	Unchanged
ENSG00000108946.10	PRKAR1A	5573	-0.238506	8.9272	5.93143	0.0168871	0.225643	Unchanged
ENSG00000257727.1	CNPY2	10330	-0.141177	4.35484	5.93091	0.0168918	0.225643	Unchanged
ENSG00000189409.8	MMP23B	8510	0.451767	-1.00065	5.93028	0.0168975	0.225643	Unchanged
ENSG00000164970.10	FAM219A	203259	-0.153222	6.30472	5.92909	0.0169081	0.225643	Unchanged
ENSG00000178425.9	NT5DC1	221294	-0.222426	4.72663	5.92842	0.0169141	0.225643	Unchanged
ENSG00000124942.9	AHNAK	79026	0.305859	8.97097	5.92543	0.016941	0.225859	Unchanged
ENSG00000165195.9	PIGA	5277	0.324146	3.12538	5.91889	0.017	0.226401	Unchanged
ENSG00000110852.4	CLEC2B	9976	0.494615	0.608297	5.91853	0.0170032	0.226401	Unchanged
ENSG00000248863.2	NA	NA	0.379354	-0.215014	5.9122	0.0170605	0.22702	Unchanged
ENSG00000261556.4	NA	100506060	0.217691	2.90714	5.90966	0.0170834	0.227071	Unchanged
ENSG00000258056.1	NA	NA	0.237149	2.25072	5.9094	0.0170858	0.227071	Unchanged
ENSG00000128228.4	SDF2L1	23753	0.2973	1.21048	5.90365	0.0171381	0.227567	Unchanged
ENSG00000159267.10	HLCS	3141	-0.0995156	4.94686	5.90292	0.0171447	0.227567	Unchanged
ENSG00000129566.8	TEP1	7011	0.238463	4.13005	5.89952	0.0171757	0.227835	Unchanged
ENSG00000229808.1	NA	NA	0.308231	0.183408	5.89469	0.0172199	0.228277	Unchanged
ENSG00000138587.5	MNS1	55329	0.280283	2.38735	5.89229	0.0172418	0.228338	Unchanged
ENSG00000115556.9	PLCD4	84812	0.23206	2.31964	5.89032	0.0172599	0.228338	Unchanged
ENSG00000076706.10	MCAM	102465453	-0.274109	5.03746	5.88787	0.0172824	0.228338	Unchanged
ENSG00000130164.7	LDLR	3949	0.441186	4.5999	5.88771	0.0172838	0.228338	Unchanged
ENSG00000266456.1	NA	NA	-0.314319	0.758871	5.88567	0.0173026	0.228338	Unchanged
ENSG00000147439.7	BIN3	55909	0.186828	3.23463	5.88554	0.0173038	0.228338	Unchanged
ENSG00000170579.10	DLGAP1	9229	-0.205847	8.28927	5.8834	0.0173235	0.228338	Unchanged
ENSG00000177606.5	JUN	3725	0.303856	6.57213	5.88078	0.0173477	0.228338	Unchanged
ENSG00000181804.10	SLC9A9	285195	0.246187	3.92866	5.88039	0.0173512	0.228338	Unchanged
ENSG00000078900.10	TP73	7161	0.379812	0.534103	5.87994	0.0173554	0.228338	Unchanged
ENSG00000240065.3	PSMB9	5698	0.413207	1.19613	5.8796	0.0173585	0.228338	Unchanged
ENSG00000154803.8	FLCN	201163	0.187968	5.92248	5.87903	0.0173637	0.228338	Unchanged
ENSG00000164112.8	TMEM155	132332	-0.361943	5.73228	5.8751	0.0174001	0.228338	Unchanged
ENSG00000150457.7	LATS2	26524	0.350298	2.28003	5.87494	0.0174015	0.228338	Unchanged
ENSG00000165714.6	LOH12CR1	118426	-0.133517	4.22012	5.87432	0.0174073	0.228338	Unchanged
ENSG00000186787.7	SPIN2B	474343	-0.214422	2.594	5.87431	0.0174074	0.228338	Unchanged
ENSG00000010704.14	HFE	3077	0.274198	1.0264	5.87306	0.017419	0.228338	Unchanged
ENSG00000136235.11	GPNMB	10457	0.523305	4.1093	5.87221	0.0174268	0.228338	Unchanged
ENSG00000181722.11	ZBTB20	26137	0.24302	5.40895	5.87184	0.0174303	0.228338	Unchanged
ENSG00000227242.2	NBPF13P	728989	0.323741	0.652681	5.86956	0.0174514	0.228472	Unchanged
ENSG00000111731.8	C2CD5	9847	-0.173497	6.55632	5.86814	0.0174645	0.228503	Unchanged
ENSG00000123243.10	ITIH5	80760	-0.34059	4.52138	5.86155	0.0175259	0.229163	Unchanged
ENSG00000131669.5	NINJ1	4814	0.190462	3.44283	5.85881	0.0175515	0.229252	Unchanged
ENSG00000139579.8	NABP2	79035	-0.181395	4.36655	5.85806	0.0175585	0.229252	Unchanged
ENSG00000110107.4	PRPF19	27339	-0.188812	6.41944	5.85732	0.0175654	0.229252	Unchanged
ENSG00000271086.1	NAMA	100996569	0.369764	-0.286854	5.85218	0.0176135	0.229738	Unchanged
ENSG00000185477.4	GPRIN3	285513	0.260277	5.32253	5.84615	0.01767	0.230234	Unchanged
ENSG00000157778.4	PSMG3	84262	-0.234235	3.96476	5.84501	0.0176808	0.230234	Unchanged
ENSG00000028277.16	POU2F2	5452	0.297993	2.24259	5.84464	0.0176843	0.230234	Unchanged
ENSG00000214226.4	C17orf67	339210	0.297426	0.889206	5.8427	0.0177024	0.230329	Unchanged
ENSG00000198483.8	ANKRD35	148741	0.218559	2.69761	5.83241	0.0177997	0.231153	Unchanged
ENSG00000119402.12	FBXW2	26190	-0.134627	6.28512	5.8324	0.0177998	0.231153	Unchanged
ENSG00000156599.6	ZDHHC5	25921	-0.152201	5.14426	5.8309	0.017814	0.231153	Unchanged
ENSG00000168398.5	BDKRB2	624	0.421711	1.27112	5.83021	0.0178205	0.231153	Unchanged
ENSG00000181104.6	F2R	2149	0.269372	1.55614	5.83007	0.0178219	0.231153	Unchanged
ENSG00000160218.8	TRAPPC10	7109	-0.118144	6.46705	5.82732	0.0178479	0.231153	Unchanged
ENSG00000225273.3	UBE2Q2P2	101929193	0.411827	-0.303697	5.82709	0.0178501	0.231153	Unchanged
ENSG00000139239.6	RPL14P1	NA	0.335573	-0.196348	5.8247	0.0178729	0.231153	Unchanged
ENSG00000173193.9	PARP14	54625	0.416124	5.51694	5.82453	0.0178745	0.231153	Unchanged
ENSG00000115216.9	NRBP1	29959	-0.118743	5.3298	5.82443	0.0178755	0.231153	Unchanged
ENSG00000164961.11	KIAA0196	9897	-0.14178	5.08338	5.82182	0.0179003	0.231331	Unchanged
ENSG00000185222.7	WBP5	51186	0.306113	3.34522	5.82019	0.0179159	0.231367	Unchanged
ENSG00000113240.8	CLK4	57396	-0.16864	5.60588	5.81924	0.0179249	0.231367	Unchanged
ENSG00000258315.1	C17orf49	124944	-0.182503	2.91756	5.81561	0.0179596	0.231553	Unchanged
ENSG00000247157.2	NA	338817	-0.251025	2.62042	5.81347	0.01798	0.231553	Unchanged
ENSG00000261641.2	NA	NA	0.477056	2.13563	5.81326	0.017982	0.231553	Unchanged
ENSG00000167600.9	CYP2S1	29785	0.370166	-0.793478	5.81144	0.0179995	0.231553	Unchanged
ENSG00000067992.8	PDK3	5165	-0.250775	5.09175	5.81111	0.0180027	0.231553	Unchanged
ENSG00000198300.8	PEG3	5178	-0.229731	9.41973	5.81084	0.0180053	0.231553	Unchanged
ENSG00000117625.9	RCOR3	55758	-0.129182	5.31999	5.80588	0.0180528	0.231835	Unchanged
ENSG00000077348.4	EXOSC5	56915	-0.222613	2.57252	5.80433	0.0180678	0.231835	Unchanged
ENSG00000185641.5	NA	NA	0.667521	-0.319802	5.80317	0.018079	0.231835	Unchanged
ENSG00000214293.4	RSBN1L-AS1	100505854	0.225251	1.69207	5.80197	0.0180905	0.231835	Unchanged
ENSG00000020577.9	SAMD4A	23034	0.190731	6.19516	5.80039	0.0181057	0.231835	Unchanged
ENSG00000233393.1	NA	NA	0.445007	0.956424	5.79886	0.0181205	0.231835	Unchanged
ENSG00000152348.11	ATG10	83734	-0.176984	2.96495	5.79877	0.0181214	0.231835	Unchanged
ENSG00000173905.4	GOLIM4	27333	0.21401	5.82233	5.79874	0.0181217	0.231835	Unchanged
ENSG00000167074.10	TEF	7008	0.17222	6.77754	5.79772	0.0181315	0.231835	Unchanged
ENSG00000203805.6	PPAPDC1A	196051	0.247685	1.90598	5.79652	0.0181431	0.231835	Unchanged
ENSG00000186918.9	ZNF395	55893	0.196919	4.71279	5.79392	0.0181683	0.231835	Unchanged
ENSG00000183941.8	HIST2H4A	554313	0.261606	3.85336	5.79262	0.0181808	0.231835	Unchanged
ENSG00000177337.3	DLGAP1-AS1	649446	0.385559	2.34986	5.79169	0.0181899	0.231835	Unchanged
ENSG00000091436.12	NA	51776	0.200398	4.26568	5.79073	0.0181992	0.231835	Unchanged
ENSG00000204657.2	OR2H2	7932	0.462961	0.227997	5.79068	0.0181996	0.231835	Unchanged
ENSG00000112319.13	EYA4	2070	-0.252334	1.94216	5.7894	0.0182121	0.231835	Unchanged
ENSG00000120053.9	GOT1	2805	-0.25755	7.09087	5.78908	0.0182151	0.231835	Unchanged
ENSG00000135744.7	AGT	183	0.321211	6.7571	5.78805	0.0182252	0.231835	Unchanged
ENSG00000026103.15	FAS	355	0.343438	2.50338	5.78602	0.0182449	0.231836	Unchanged
ENSG00000185267.5	CDNF	441549	-0.364261	-0.98167	5.78578	0.0182473	0.231836	Unchanged
ENSG00000141385.5	AFG3L2	10939	-0.170524	6.14428	5.78408	0.0182638	0.231906	Unchanged
ENSG00000172889.11	EGFL7	51162	-0.178303	4.91743	5.78123	0.0182915	0.232024	Unchanged
ENSG00000006432.11	MAP3K9	4293	-0.201419	6.96834	5.77927	0.0183107	0.232024	Unchanged
ENSG00000172638.8	EFEMP2	30008	0.218953	3.21351	5.77844	0.0183187	0.232024	Unchanged
ENSG00000261675.1	NA	NA	-0.214538	4.0399	5.77745	0.0183284	0.232024	Unchanged
ENSG00000121039.5	RDH10	157506	0.443576	2.76167	5.77464	0.0183559	0.232024	Unchanged
ENSG00000196476.7	C20orf96	140680	0.230086	1.9714	5.77364	0.0183657	0.232024	Unchanged
ENSG00000163110.10	PDLIM5	10611	0.231031	5.58603	5.77049	0.0183966	0.232024	Unchanged
ENSG00000164976.8	KIAA1161	57462	0.303253	5.86988	5.76874	0.0184137	0.232024	Unchanged
ENSG00000182557.3	SPNS3	201305	-0.464821	-0.929524	5.76846	0.0184165	0.232024	Unchanged
ENSG00000222009.4	BTBD19	149478	0.377599	0.635796	5.76814	0.0184196	0.232024	Unchanged
ENSG00000176714.9	CCDC121	79635	0.290069	2.24087	5.76628	0.0184379	0.232024	Unchanged
ENSG00000151704.11	KCNJ1	3758	0.332642	-0.967438	5.76487	0.0184518	0.232024	Unchanged
ENSG00000169891.13	REPS2	9185	-0.237194	7.60756	5.76448	0.0184556	0.232024	Unchanged
ENSG00000099953.5	MMP11	4320	0.373107	-0.511397	5.76327	0.0184675	0.232024	Unchanged
ENSG00000102572.10	STK24	8428	-0.141422	6.03432	5.76303	0.0184699	0.232024	Unchanged
ENSG00000166340.10	TPP1	1200	0.264508	5.55752	5.76302	0.01847	0.232024	Unchanged
ENSG00000082701.10	GSK3B	2932	-0.192437	7.30119	5.76286	0.0184716	0.232024	Unchanged
ENSG00000254835.1	RNF185-AS1	NA	0.398848	0.258826	5.76178	0.0184822	0.232024	Unchanged
ENSG00000070495.10	JMJD6	23210	0.244655	4.67609	5.76178	0.0184822	0.232024	Unchanged
ENSG00000253882.2	NA	154761	0.446063	0.991844	5.75306	0.0185683	0.23286	Unchanged
ENSG00000232586.1	NA	NA	0.461282	-0.315232	5.7528	0.0185709	0.23286	Unchanged
ENSG00000112293.10	GPLD1	2822	-0.153684	3.74494	5.75085	0.0185902	0.232942	Unchanged
ENSG00000178404.5	NA	100653515	0.464452	1.4099	5.74989	0.0185998	0.232942	Unchanged
ENSG00000133863.2	TEX15	56154	0.271338	2.65158	5.7488	0.0186106	0.232942	Unchanged
ENSG00000116455.9	WDR77	79084	-0.150004	3.95053	5.74744	0.0186241	0.232973	Unchanged
ENSG00000131480.4	AOC2	314	0.339665	0.946692	5.74493	0.018649	0.233006	Unchanged
ENSG00000151025.9	GPR158	57512	-0.264018	7.31926	5.74354	0.0186629	0.233006	Unchanged
ENSG00000167766.14	ZNF83	55769	0.21008	5.12752	5.74297	0.0186685	0.233006	Unchanged
ENSG00000006007.7	GDE1	51573	-0.175173	6.10278	5.74273	0.018671	0.233006	Unchanged
ENSG00000163864.10	NMNAT3	349565	0.149456	2.7991	5.73622	0.0187359	0.233569	Unchanged
ENSG00000178460.13	MCMDC2	157777	0.226333	1.53919	5.73599	0.0187382	0.233569	Unchanged
ENSG00000230528.3	NOS2P3	NA	0.586059	-0.794392	5.7283	0.0188153	0.23439	Unchanged
ENSG00000067082.10	KLF6	1316	0.20937	5.21971	5.726	0.0188384	0.23454	Unchanged
ENSG00000106571.8	GLI3	2737	0.323842	3.52703	5.72359	0.0188626	0.234703	Unchanged
ENSG00000196372.8	ASB13	79754	-0.207202	4.26149	5.71908	0.0189082	0.235131	Unchanged
ENSG00000109062.5	SLC9A3R1	9368	0.298459	4.45234	5.7167	0.0189322	0.235248	Unchanged
ENSG00000235888.1	NA	NA	0.42663	-0.385243	5.71593	0.01894	0.235248	Unchanged
ENSG00000076351.8	SLC46A1	113235	0.144091	4.32556	5.71285	0.0189711	0.235348	Unchanged
ENSG00000119541.5	VPS4B	9525	-0.182088	5.31734	5.7104	0.0189959	0.235348	Unchanged
ENSG00000102900.8	NUP93	9688	-0.14287	5.33995	5.7098	0.0190021	0.235348	Unchanged
ENSG00000093010.7	COMT	1312	0.158577	5.15323	5.70787	0.0190216	0.235348	Unchanged
ENSG00000010810.13	FYN	2534	0.113118	6.73636	5.70753	0.0190251	0.235348	Unchanged
ENSG00000134817.9	APLNR	187	0.512004	3.63694	5.70748	0.0190256	0.235348	Unchanged
ENSG00000168209.4	DDIT4	54541	0.441427	4.85804	5.70743	0.0190262	0.235348	Unchanged
ENSG00000099949.14	LZTR1	8216	0.135556	5.76883	5.70383	0.0190628	0.23541	Unchanged
ENSG00000145901.10	TNIP1	10318	0.178504	5.02835	5.7036	0.0190651	0.23541	Unchanged
ENSG00000260339.1	HEXA-AS1	80072	0.298547	-0.630271	5.70331	0.019068	0.23541	Unchanged
ENSG00000134504.8	KCTD1	284252	-0.182359	5.7749	5.70254	0.0190758	0.23541	Unchanged
ENSG00000177465.4	ACOT4	122970	-0.192681	1.94574	5.70145	0.019087	0.23541	Unchanged
ENSG00000106799.8	TGFBR1	7046	0.344893	4.65035	5.69591	0.0191435	0.235846	Unchanged
ENSG00000134744.9	ZCCHC11	23318	0.167936	5.90003	5.69579	0.0191447	0.235846	Unchanged
ENSG00000084652.11	TXLNA	200081	0.103149	5.62305	5.69083	0.0191956	0.236334	Unchanged
ENSG00000224117.1	PTPN2P2	NA	0.481618	-0.00963673	5.68945	0.0192098	0.236371	Unchanged
ENSG00000091482.5	SMPX	23676	-0.450361	-0.260506	5.68802	0.0192245	0.236414	Unchanged
ENSG00000204839.4	MROH6	642475	0.395371	-0.0212696	5.68597	0.0192455	0.236535	Unchanged
ENSG00000206560.6	ANKRD28	23243	-0.164159	6.70911	5.68204	0.019286	0.236673	Unchanged
ENSG00000109670.9	FBXW7	55294	-0.245045	8.5772	5.68191	0.0192873	0.236673	Unchanged
ENSG00000160224.12	AIRE	326	0.546447	-0.149897	5.6816	0.0192905	0.236673	Unchanged
ENSG00000158373.7	HIST1H2BD	3017	0.190787	3.49531	5.68028	0.0193041	0.236703	Unchanged
ENSG00000163638.9	ADAMTS9	56999	0.512479	4.18487	5.67889	0.0193185	0.236741	Unchanged
ENSG00000079263.14	SP140	101928789	0.272544	0.927862	5.67501	0.0193586	0.237095	Unchanged
ENSG00000092850.7	TEKT2	27285	0.331283	0.0332864	5.67362	0.0193729	0.237133	Unchanged
ENSG00000214253.4	FIS1	51024	-0.168757	5.63645	5.67005	0.01941	0.237247	Unchanged
ENSG00000188732.6	FAM221A	340277	-0.221875	3.03823	5.66896	0.0194213	0.237247	Unchanged
ENSG00000189007.11	ADAT2	134637	-0.147836	2.28723	5.66858	0.0194252	0.237247	Unchanged
ENSG00000239672.3	NME1	4830	-0.253946	5.14542	5.66785	0.0194328	0.237247	Unchanged
ENSG00000152926.10	ZNF117	51351	0.191271	5.0332	5.6673	0.0194386	0.237247	Unchanged
ENSG00000261578.1	NA	NA	0.362039	-0.441059	5.66488	0.0194637	0.237417	Unchanged
ENSG00000134470.15	IL15RA	3601	0.422232	-0.112818	5.6622	0.0194916	0.237528	Unchanged
ENSG00000160563.9	MED27	9442	-0.139941	3.35761	5.66086	0.0195055	0.237528	Unchanged
ENSG00000156113.16	KCNMA1	3778	-0.185592	8.36253	5.66076	0.0195066	0.237528	Unchanged
ENSG00000111371.11	SLC38A1	81539	-0.24479	7.68425	5.6557	0.0195595	0.238003	Unchanged
ENSG00000102007.6	PLP2	5355	0.43691	-0.584684	5.65486	0.0195682	0.238003	Unchanged
ENSG00000223573.2	TINCR	257000	0.281284	2.45682	5.65313	0.0195864	0.238086	Unchanged
ENSG00000164211.8	STARD4	134429	-0.280507	5.74056	5.64854	0.0196346	0.238499	Unchanged
ENSG00000169599.8	NFU1	27247	-0.218169	3.89965	5.6471	0.0196497	0.238499	Unchanged
ENSG00000241112.1	RPL29P14	NA	0.368081	-0.693671	5.64613	0.0196599	0.238499	Unchanged
ENSG00000254087.3	LYN	4067	0.400337	3.47134	5.6437	0.0196855	0.238499	Unchanged
ENSG00000182704.6	TSKU	25987	0.32735	1.24737	5.6419	0.0197044	0.238499	Unchanged
ENSG00000087157.14	PGS1	9489	0.11635	4.72293	5.64142	0.0197095	0.238499	Unchanged
ENSG00000169432.10	SCN9A	6335	0.259584	3.83858	5.64133	0.0197105	0.238499	Unchanged
ENSG00000065615.9	CYB5R4	51167	-0.142906	4.30026	5.64015	0.0197229	0.238499	Unchanged
ENSG00000230793.1	SMARCE1P5	NA	0.50822	0.559508	5.63925	0.0197324	0.238499	Unchanged
ENSG00000259529.1	NA	10379	0.34579	1.52269	5.63843	0.0197411	0.238499	Unchanged
ENSG00000256463.4	SALL3	27164	0.34681	3.17608	5.63808	0.0197448	0.238499	Unchanged
ENSG00000111981.4	ULBP1	80329	0.774086	0.0559828	5.63499	0.0197774	0.238687	Unchanged
ENSG00000212951.4	NA	100126582	0.385803	0.460841	5.63402	0.0197877	0.238687	Unchanged
ENSG00000258708.1	SLC25A21-AS1	NA	0.319528	0.316625	5.63307	0.0197977	0.238687	Unchanged
ENSG00000229847.4	EMX2OS	196047	0.299254	3.90151	5.63107	0.019819	0.238687	Unchanged
ENSG00000160325.10	CACFD1	11094	0.196654	3.20159	5.6303	0.0198272	0.238687	Unchanged
ENSG00000145386.5	CCNA2	890	0.299104	1.29861	5.63019	0.0198283	0.238687	Unchanged
ENSG00000205869.2	KRTAP5-1	387264	0.498597	0.278776	5.62839	0.0198475	0.238776	Unchanged
ENSG00000105289.10	TJP3	27134	0.54354	0.313782	5.62736	0.0198583	0.238776	Unchanged
ENSG00000253767.1	PCDHGA8	9708	0.270371	2.06544	5.61639	0.0199754	0.240046	Unchanged
ENSG00000251615.3	NA	NA	-0.176241	2.54492	5.61238	0.0200183	0.240425	Unchanged
ENSG00000260285.1	NA	NA	0.244886	1.54802	5.6107	0.0200363	0.240503	Unchanged
ENSG00000228998.3	NA	NA	-0.179529	3.61844	5.6064	0.0200825	0.240577	Unchanged
ENSG00000233038.1	NA	100506585	0.471965	1.99981	5.60599	0.0200869	0.240577	Unchanged
ENSG00000260822.1	NA	NA	-0.309148	6.6122	5.60555	0.0200916	0.240577	Unchanged
ENSG00000138814.12	PPP3CA	5530	-0.251542	9.05699	5.60513	0.0200962	0.240577	Unchanged
ENSG00000167258.9	CDK12	51755	0.161905	5.77157	5.60391	0.0201093	0.240577	Unchanged
ENSG00000115896.11	PLCL1	5334	-0.164182	6.39164	5.60334	0.0201155	0.240577	Unchanged
ENSG00000248909.1	HMGB1P21	NA	0.411149	-0.962596	5.60236	0.020126	0.240577	Unchanged
ENSG00000204856.7	FAM216A	29902	-0.23086	4.40333	5.60165	0.0201337	0.240577	Unchanged
ENSG00000134874.13	DZIP1	22873	0.153747	6.48687	5.60026	0.0201486	0.240619	Unchanged
ENSG00000136100.8	VPS36	51028	-0.19754	6.24752	5.59832	0.0201696	0.240733	Unchanged
ENSG00000130762.10	ARHGEF16	27237	0.362895	0.37835	5.5922	0.0202359	0.241388	Unchanged
ENSG00000232825.1	NA	100129620	-0.300516	-0.370191	5.59024	0.0202572	0.241409	Unchanged
ENSG00000183963.14	SMTN	6525	0.340482	3.15497	5.58992	0.0202606	0.241409	Unchanged
ENSG00000070087.9	PFN2	5217	-0.248558	8.0662	5.58851	0.020276	0.241456	Unchanged
ENSG00000114654.6	EFCC1	79825	-0.346664	0.579357	5.58713	0.0202909	0.241495	Unchanged
ENSG00000267882.1	NA	NA	0.474707	1.02206	5.5861	0.0203021	0.241495	Unchanged
ENSG00000261308.1	NA	NA	0.328319	0.163923	5.58407	0.0203242	0.241524	Unchanged
ENSG00000163389.6	POGLUT1	56983	-0.138715	3.52555	5.58318	0.0203339	0.241524	Unchanged
ENSG00000244734.2	HBB	3043	0.666792	5.854	5.58272	0.0203389	0.241524	Unchanged
ENSG00000089123.11	TASP1	55617	-0.1705	3.98258	5.57744	0.0203966	0.241955	Unchanged
ENSG00000175984.10	DENND2C	163259	0.197119	1.91447	5.57684	0.0204032	0.241955	Unchanged
ENSG00000142583.13	SLC2A5	6518	0.450015	3.41287	5.5696	0.0204825	0.241955	Unchanged
ENSG00000164904.11	ALDH7A1	501	0.208305	5.72975	5.56877	0.0204916	0.241955	Unchanged
ENSG00000260837.1	NA	NA	-0.299143	3.7224	5.56788	0.0205014	0.241955	Unchanged
ENSG00000131791.6	PRKAB2	5565	0.231583	5.10632	5.56729	0.0205079	0.241955	Unchanged
ENSG00000123104.7	ITPR2	3709	0.177189	7.01348	5.56681	0.0205132	0.241955	Unchanged
ENSG00000069849.6	ATP1B3	483	-0.156515	5.013	5.56552	0.0205274	0.241955	Unchanged
ENSG00000225697.6	SLC26A6	102465495	0.218108	2.32423	5.5645	0.0205386	0.241955	Unchanged
ENSG00000235257.4	NA	101928187	0.153462	2.77622	5.56431	0.0205407	0.241955	Unchanged
ENSG00000145555.10	MYO10	4651	0.242364	6.94401	5.56422	0.0205417	0.241955	Unchanged
ENSG00000266967.2	AARSD1	80755	-0.165606	4.19943	5.564	0.0205441	0.241955	Unchanged
ENSG00000270141.2	TERC	7012	0.248726	3.47937	5.56387	0.0205456	0.241955	Unchanged
ENSG00000252835.1	SCARNA21	677763	0.579499	-0.613263	5.56284	0.0205569	0.241955	Unchanged
ENSG00000188693.7	NA	NA	0.333334	-0.0901911	5.5627	0.0205584	0.241955	Unchanged
ENSG00000178031.11	ADAMTSL1	92949	-0.256051	2.41676	5.56125	0.0205744	0.241955	Unchanged
ENSG00000101846.6	STS	412	-0.238052	5.79563	5.56018	0.0205863	0.241955	Unchanged
ENSG00000167483.13	FAM129C	199786	0.39813	-0.77195	5.55982	0.0205902	0.241955	Unchanged
ENSG00000065911.7	MTHFD2	10797	0.457098	2.64416	5.55731	0.020618	0.241955	Unchanged
ENSG00000071127.12	WDR1	9948	0.173565	6.18033	5.55442	0.02065	0.241955	Unchanged
ENSG00000125844.11	RRBP1	6238	0.275741	5.67936	5.55423	0.020652	0.241955	Unchanged
ENSG00000248725.3	NA	NA	0.405343	-0.862988	5.55311	0.0206644	0.241955	Unchanged
ENSG00000264364.2	DYNLL2	140735	-0.16011	7.60203	5.55148	0.0206825	0.241955	Unchanged
ENSG00000144306.9	SCRN3	79634	-0.194458	4.76564	5.55144	0.020683	0.241955	Unchanged
ENSG00000145779.7	TNFAIP8	25816	0.356831	0.296484	5.55119	0.0206858	0.241955	Unchanged
ENSG00000179954.10	SSC5D	284297	0.354788	1.18021	5.55063	0.020692	0.241955	Unchanged
ENSG00000180488.10	FAM73A	374986	-0.182907	6.51522	5.54938	0.0207059	0.241955	Unchanged
ENSG00000176340.3	COX8A	1351	-0.223184	5.44881	5.54903	0.0207097	0.241955	Unchanged
ENSG00000090104.7	RGS1	5996	0.935328	3.453	5.5478	0.0207234	0.241955	Unchanged
ENSG00000158793.9	NIT1	4817	-0.099929	3.69596	5.54728	0.0207292	0.241955	Unchanged
ENSG00000066629.12	EML1	2009	-0.17134	5.12715	5.54711	0.0207311	0.241955	Unchanged
ENSG00000122862.4	SRGN	5552	0.582413	4.04267	5.54485	0.0207562	0.242114	Unchanged
ENSG00000177432.6	NAP1L5	266812	-0.249703	6.50567	5.54017	0.0208084	0.242495	Unchanged
ENSG00000112514.11	CUTA	51596	-0.162897	5.10149	5.53784	0.0208344	0.242495	Unchanged
ENSG00000102886.10	GDPD3	79153	0.344463	-0.365484	5.53693	0.0208446	0.242495	Unchanged
ENSG00000007866.14	TEAD3	7005	0.406501	0.360548	5.53691	0.0208449	0.242495	Unchanged
ENSG00000158815.6	FGF17	8822	0.416214	2.39936	5.53677	0.0208464	0.242495	Unchanged
ENSG00000143028.7	SYPL2	284612	0.367608	0.267953	5.5327	0.020892	0.242892	Unchanged
ENSG00000119688.16	ABCD4	5826	0.199168	4.32246	5.52975	0.0209251	0.242984	Unchanged
ENSG00000246334.2	PRR7-AS1	340037	0.282683	-0.703524	5.52864	0.0209376	0.242984	Unchanged
ENSG00000149346.10	SLX4IP	128710	0.176739	1.59631	5.52807	0.020944	0.242984	Unchanged
ENSG00000215452.3	ZNF663P	NA	0.332569	0.808478	5.52788	0.0209461	0.242984	Unchanged
ENSG00000132824.9	SERINC3	10955	-0.235919	7.76558	5.52445	0.0209847	0.243112	Unchanged
ENSG00000108264.12	TADA2A	6871	-0.12865	4.86542	5.52424	0.0209871	0.243112	Unchanged
ENSG00000177084.12	POLE	5426	0.293432	4.24179	5.52383	0.0209917	0.243112	Unchanged
ENSG00000136404.11	TM6SF1	53346	-0.263875	4.45103	5.52279	0.0210035	0.243115	Unchanged
ENSG00000140403.8	DNAJA4	55466	0.328725	6.68763	5.52149	0.0210182	0.243118	Unchanged
ENSG00000164404.4	GDF9	2661	0.25484	0.225497	5.52072	0.0210268	0.243118	Unchanged
ENSG00000087053.14	MTMR2	8898	-0.193856	5.79705	5.518	0.0210576	0.243213	Unchanged
ENSG00000153107.7	ANAPC1	730268	-0.171594	6.08492	5.51795	0.0210582	0.243213	Unchanged
ENSG00000230267.3	HERC2P4	100289574	0.688801	1.47593	5.51469	0.021095	0.243505	Unchanged
ENSG00000171722.7	C1orf111	284680	0.318492	0.0762974	5.51213	0.021124	0.243707	Unchanged
ENSG00000160336.10	ZNF761	NA	0.225654	3.2905	5.51047	0.021143	0.243792	Unchanged
ENSG00000183943.5	PRKX	5613	0.249557	3.27264	5.50553	0.021199	0.244217	Unchanged
ENSG00000174132.8	FAM174A	345757	-0.23926	4.10889	5.50314	0.0212263	0.244217	Unchanged
ENSG00000087095.8	NLK	51701	-0.219275	7.40774	5.50182	0.0212413	0.244217	Unchanged
ENSG00000164576.7	SAP30L	79685	-0.142612	5.76714	5.50128	0.0212476	0.244217	Unchanged
ENSG00000260260.1	NA	100507303	0.289074	0.503766	5.50124	0.021248	0.244217	Unchanged
ENSG00000139910.15	NOVA1	4857	-0.168288	6.55734	5.50112	0.0212494	0.244217	Unchanged
ENSG00000089639.6	GMIP	51291	0.280673	2.4996	5.49958	0.021267	0.244286	Unchanged
ENSG00000269501.1	NA	728855	0.194705	4.00456	5.49758	0.0212898	0.244415	Unchanged
ENSG00000091483.6	FH	2271	-0.225366	5.10864	5.49413	0.0213294	0.244462	Unchanged
ENSG00000229833.5	PET100	100131801	-0.21241	2.8602	5.49325	0.0213394	0.244462	Unchanged
ENSG00000254615.2	NA	NA	0.198592	3.19694	5.49303	0.0213419	0.244462	Unchanged
ENSG00000115561.10	CHMP3	100526767	-0.180538	6.81595	5.49227	0.0213507	0.244462	Unchanged
ENSG00000144810.11	COL8A1	1295	0.402108	1.0313	5.49217	0.0213518	0.244462	Unchanged
ENSG00000214106.3	PAXIP1-AS2	NA	0.217496	1.55964	5.48775	0.0214026	0.244716	Unchanged
ENSG00000119917.9	IFIT3	3437	0.49368	4.69517	5.48606	0.021422	0.244716	Unchanged
ENSG00000009780.11	FAM76A	199870	-0.157853	3.81061	5.48604	0.0214223	0.244716	Unchanged
ENSG00000156219.12	ART3	419	-0.271998	2.14371	5.48492	0.0214352	0.244716	Unchanged
ENSG00000138741.6	TRPC3	7222	-0.268029	2.86785	5.48451	0.0214399	0.244716	Unchanged
ENSG00000158014.10	SLC30A2	7780	0.547635	-0.399552	5.48418	0.0214437	0.244716	Unchanged
ENSG00000233013.4	FAM157B	100996541	0.872932	0.178308	5.48125	0.0214775	0.24496	Unchanged
ENSG00000165458.9	INPPL1	3636	0.18976	5.18809	5.47895	0.0215041	0.24496	Unchanged
ENSG00000169246.12	NPIPB3	100288332	0.504333	5.22494	5.47877	0.0215061	0.24496	Unchanged
ENSG00000148153.9	INIP	58493	-0.159961	5.14764	5.47722	0.0215241	0.24496	Unchanged
ENSG00000105246.5	EBI3	10148	0.556694	-0.801998	5.47635	0.0215342	0.24496	Unchanged
ENSG00000170638.5	TRABD	80305	0.210251	3.3022	5.47629	0.0215349	0.24496	Unchanged
ENSG00000175197.6	DDIT3	1649	0.275282	3.81817	5.47521	0.0215474	0.244971	Unchanged
ENSG00000136732.10	GYPC	2995	0.358587	1.35561	5.47262	0.0215774	0.245088	Unchanged
ENSG00000016391.6	CHDH	55349	0.231643	4.6581	5.47231	0.0215809	0.245088	Unchanged
ENSG00000175395.11	ZNF25	219749	-0.264636	6.71514	5.47125	0.0215933	0.245096	Unchanged
ENSG00000150995.13	ITPR1	3708	-0.226226	9.11559	5.46781	0.0216333	0.245344	Unchanged
ENSG00000267520.2	NA	NA	0.232637	2.49584	5.46737	0.0216384	0.245344	Unchanged
ENSG00000185432.10	METTL7A	25840	0.259486	6.56221	5.46113	0.0217112	0.245946	Unchanged
ENSG00000148848.10	ADAM12	8038	0.290422	1.89014	5.45946	0.0217306	0.245946	Unchanged
ENSG00000176273.10	SLC35G1	159371	-0.299474	2.04738	5.45944	0.0217309	0.245946	Unchanged
ENSG00000159445.8	THEM4	117145	-0.117887	3.16034	5.45882	0.0217382	0.245946	Unchanged
ENSG00000168724.10	DNAJC21	134218	-0.137171	5.48217	5.45778	0.0217503	0.245951	Unchanged
ENSG00000144355.10	DLX1	1745	-0.272658	2.97995	5.45331	0.0218026	0.246411	Unchanged
ENSG00000178726.6	THBD	7056	0.471252	1.52156	5.44621	0.0218862	0.247222	Unchanged
ENSG00000188315.3	C3orf62	100422952	0.122915	2.77366	5.44368	0.0219159	0.247426	Unchanged
ENSG00000249855.1	EEF1A1P19	NA	0.306204	0.0415338	5.43949	0.0219654	0.247851	Unchanged
ENSG00000259804.1	NA	NA	0.350066	-0.3566	5.43694	0.0219956	0.248038	Unchanged
ENSG00000181915.3	ADO	84890	-0.19646	5.60304	5.4347	0.0220222	0.248038	Unchanged
ENSG00000064547.9	LPAR2	9170	0.258382	0.603399	5.43426	0.0220274	0.248038	Unchanged
ENSG00000267107.2	NA	100505495	0.436994	0.213239	5.43412	0.022029	0.248038	Unchanged
ENSG00000138658.11	C4orf21	55345	-0.200551	4.21472	5.42887	0.0220914	0.248357	Unchanged
ENSG00000257017.4	HP	3240	0.407395	0.223624	5.42753	0.0221073	0.248357	Unchanged
ENSG00000230069.3	LRRC37A15P	NA	0.287661	1.22294	5.42745	0.0221083	0.248357	Unchanged
ENSG00000196876.9	SCN8A	6334	-0.229732	8.50693	5.42702	0.0221134	0.248357	Unchanged
ENSG00000144136.6	SLC20A1	6574	-0.162022	5.96514	5.42549	0.0221316	0.248357	Unchanged
ENSG00000166411.9	IDH3A	3419	-0.212733	6.62907	5.42489	0.0221387	0.248357	Unchanged
ENSG00000127507.13	EMR2	30817	0.610757	1.0071	5.42182	0.0221754	0.248357	Unchanged
ENSG00000231584.4	FAHD2CP	729234	-0.206785	3.49273	5.42045	0.0221918	0.248357	Unchanged
ENSG00000265100.1	NA	NA	0.319563	0.976697	5.42018	0.022195	0.248357	Unchanged
ENSG00000135930.9	EIF4E2	9470	-0.175169	5.51001	5.41947	0.0222035	0.248357	Unchanged
ENSG00000272485.1	NA	NA	0.353007	-0.484603	5.41893	0.0222099	0.248357	Unchanged
ENSG00000119922.7	IFIT2	3433	0.391365	4.19373	5.4181	0.0222199	0.248357	Unchanged
ENSG00000104321.6	TRPA1	8989	-0.292286	0.484064	5.41767	0.022225	0.248357	Unchanged
ENSG00000163032.7	VSNL1	7447	-0.250074	9.26293	5.4167	0.0222367	0.248357	Unchanged
ENSG00000220749.3	RPL21P28	NA	-0.553816	-0.432925	5.41527	0.0222538	0.248357	Unchanged
ENSG00000248455.1	NA	NA	-0.30842	0.767717	5.41498	0.0222573	0.248357	Unchanged
ENSG00000225855.2	RUSC1-AS1	NA	0.230942	1.78929	5.4143	0.0222654	0.248357	Unchanged
ENSG00000019186.5	CYP24A1	1591	-0.521904	0.212614	5.41397	0.0222694	0.248357	Unchanged
ENSG00000135083.10	CCNJL	79616	0.323892	0.761812	5.40962	0.0223216	0.24875	Unchanged
ENSG00000066405.8	CLDN18	51208	0.393722	-0.857278	5.40906	0.0223283	0.24875	Unchanged
ENSG00000232677.2	LINC00665	100506930	0.130273	3.74182	5.40612	0.0223637	0.249013	Unchanged
ENSG00000157184.5	CPT2	1376	0.180484	3.14447	5.40353	0.022395	0.24923	Unchanged
ENSG00000132517.10	SLC52A1	55065	0.48402	-0.563681	5.39756	0.0224672	0.249835	Unchanged
ENSG00000272501.1	NA	NA	0.347377	2.17658	5.39707	0.0224731	0.249835	Unchanged
ENSG00000119203.9	CPSF3	51692	-0.160177	4.12912	5.39291	0.0225235	0.250234	Unchanged
ENSG00000151967.14	SCHIP1	29970	-0.183141	5.87981	5.39216	0.0225327	0.250234	Unchanged
ENSG00000182858.9	ALG12	79087	0.131977	4.15968	5.38975	0.0225619	0.250387	Unchanged
ENSG00000152952.7	PLOD2	5352	0.27054	4.48474	5.38907	0.0225702	0.250387	Unchanged
ENSG00000177943.9	MAMDC4	158056	0.295516	2.50231	5.38719	0.0225931	0.250509	Unchanged
ENSG00000163659.8	TIPARP	25976	0.357096	4.80519	5.38201	0.0226562	0.250974	Unchanged
ENSG00000223477.3	LINC00842	643650	0.357446	-0.40879	5.3818	0.0226589	0.250974	Unchanged
ENSG00000175356.8	SCUBE2	57758	0.187954	2.24159	5.37957	0.022686	0.251093	Unchanged
ENSG00000012779.6	ALOX5	240	0.405499	2.32784	5.37897	0.0226934	0.251093	Unchanged
ENSG00000264895.1	NA	NA	0.311109	1.58188	5.37657	0.0227229	0.251287	Unchanged
ENSG00000178741.7	COX5A	9377	-0.203624	4.97953	5.37442	0.0227492	0.251357	Unchanged
ENSG00000251596.1	HADHAP1	NA	0.290751	2.37032	5.37405	0.0227538	0.251357	Unchanged
ENSG00000167515.6	TRAPPC2L	51693	-0.160483	4.47461	5.37313	0.022765	0.251357	Unchanged
ENSG00000187147.13	RNF220	55182	-0.1627	6.50609	5.37161	0.0227837	0.251432	Unchanged
ENSG00000257954.1	NA	100335030	0.551708	0.571459	5.36895	0.0228164	0.251499	Unchanged
ENSG00000164056.6	SPRY1	10252	0.242377	3.04709	5.36889	0.0228172	0.251499	Unchanged
ENSG00000198729.4	PPP1R14C	81706	-0.281724	4.04456	5.36821	0.0228256	0.251499	Unchanged
ENSG00000104870.8	FCGRT	2217	0.291598	3.48638	5.36588	0.0228542	0.251644	Unchanged
ENSG00000151364.11	KCTD14	100532726	0.328195	-0.24702	5.3652	0.0228627	0.251644	Unchanged
ENSG00000273281.1	NA	NA	-0.293887	-0.428402	5.36367	0.0228814	0.25172	Unchanged
ENSG00000078808.12	SDF4	51150	0.157869	5.42271	5.36018	0.0229247	0.252064	Unchanged
ENSG00000168993.10	CPLX1	10815	-0.277953	5.87865	5.35511	0.0229874	0.252539	Unchanged
ENSG00000246731.2	NA	85001	0.28956	2.08664	5.35436	0.0229967	0.252539	Unchanged
ENSG00000154144.8	TBRG1	84897	-0.177516	6.79225	5.35373	0.0230045	0.252539	Unchanged
ENSG00000139174.6	PRICKLE1	144165	-0.232769	5.43615	5.35282	0.0230158	0.252539	Unchanged
ENSG00000186660.14	ZFP91	80829	-0.147932	6.7651	5.34786	0.0230775	0.253084	Unchanged
ENSG00000173511.5	VEGFB	7423	0.173736	4.38717	5.3455	0.023107	0.253275	Unchanged
ENSG00000256092.2	NA	102466877	0.231425	0.132688	5.34375	0.0231287	0.253382	Unchanged
ENSG00000269356.1	NA	NA	0.407218	-0.772215	5.34166	0.0231549	0.253477	Unchanged
ENSG00000259924.1	NA	NA	0.335183	2.11836	5.34077	0.0231661	0.253477	Unchanged
ENSG00000269699.1	ZIM2	23619	-0.193959	3.75083	5.34017	0.0231735	0.253477	Unchanged
ENSG00000260368.1	NA	NA	0.320796	0.47051	5.33613	0.0232241	0.2539	Unchanged
ENSG00000135605.8	TEC	7006	0.377402	0.641673	5.33269	0.0232674	0.254046	Unchanged
ENSG00000162373.8	BEND5	79656	-0.180033	3.6855	5.33118	0.0232863	0.254046	Unchanged
ENSG00000261402.1	NA	NA	-0.312641	1.22768	5.33078	0.0232914	0.254046	Unchanged
ENSG00000268218.1	NA	NA	0.352968	1.53881	5.32911	0.0233123	0.254046	Unchanged
ENSG00000165169.6	DYNLT3	6990	-0.32712	5.9025	5.32836	0.0233218	0.254046	Unchanged
ENSG00000173611.13	SCAI	286205	-0.241542	7.2859	5.32748	0.0233328	0.254046	Unchanged
ENSG00000106278.7	PTPRZ1	5803	0.215291	8.46147	5.32743	0.0233336	0.254046	Unchanged
ENSG00000110079.12	MS4A4A	51338	0.615223	0.214507	5.32739	0.023334	0.254046	Unchanged
ENSG00000189180.11	ZNF33A	7581	-0.165384	5.74503	5.32451	0.0233703	0.254311	Unchanged
ENSG00000110074.6	FOXRED1	55572	-0.128626	4.66875	5.32135	0.0234103	0.254614	Unchanged
ENSG00000197536.6	C5orf56	NA	0.222132	2.11633	5.31948	0.0234339	0.254739	Unchanged
ENSG00000136827.11	TOR1A	1861	-0.161552	4.55549	5.31761	0.0234576	0.254865	Unchanged
ENSG00000243649.4	CFB	629	0.397449	1.95043	5.31627	0.0234746	0.254919	Unchanged
ENSG00000181826.5	RELL1	768211	0.283692	3.00383	5.31126	0.0235382	0.255478	Unchanged
ENSG00000253485.1	PCDHGA5	56110	0.254541	3.00012	5.30903	0.0235667	0.255551	Unchanged
ENSG00000245937.3	NA	101930640	-0.115563	4.05879	5.30809	0.0235786	0.255551	Unchanged
ENSG00000152767.11	FARP1	10160	0.118557	7.27891	5.30693	0.0235933	0.255551	Unchanged
ENSG00000148411.3	NACC2	138151	0.213309	7.03588	5.30617	0.0236031	0.255551	Unchanged
ENSG00000261033.1	NA	NA	-0.249302	0.56809	5.30597	0.0236056	0.255551	Unchanged
ENSG00000158869.6	FCER1G	2207	0.626629	0.116608	5.3045	0.0236243	0.255621	Unchanged
ENSG00000236233.3	NA	NA	0.265613	3.14908	5.30357	0.0236362	0.255621	Unchanged
ENSG00000140854.8	KATNB1	10300	-0.161247	5.3937	5.30136	0.0236645	0.255714	Unchanged
ENSG00000061337.11	LZTS1	11178	-0.218375	6.07658	5.301	0.0236692	0.255714	Unchanged
ENSG00000172738.7	TMEM217	221468	0.291977	-0.920474	5.29986	0.0236837	0.255731	Unchanged
ENSG00000268471.3	MIR4453	100616193	0.146797	2.15692	5.29885	0.0236967	0.255731	Unchanged
ENSG00000137691.8	C11orf70	85016	0.332865	-0.921667	5.29804	0.0237071	0.255731	Unchanged
ENSG00000160213.5	CSTB	1476	0.166596	3.18241	5.29493	0.0237469	0.255902	Unchanged
ENSG00000183856.6	IQGAP3	128239	0.534577	0.7516	5.29401	0.0237588	0.255902	Unchanged
ENSG00000260359.1	NA	NA	-0.373376	0.299441	5.29396	0.0237594	0.255902	Unchanged
ENSG00000182551.9	ADI1	55256	0.125285	4.57826	5.2916	0.0237897	0.256008	Unchanged
ENSG00000237720.1	NA	NA	-0.244795	1.71434	5.28995	0.0238109	0.256008	Unchanged
ENSG00000138678.6	AGPAT9	84803	-0.326233	1.64684	5.28942	0.0238177	0.256008	Unchanged
ENSG00000092203.9	TOX4	9878	-0.134532	5.90309	5.28891	0.0238243	0.256008	Unchanged
ENSG00000248115.1	NA	NA	-0.181824	0.791015	5.28847	0.0238299	0.256008	Unchanged
ENSG00000139132.10	FGD4	121512	0.174533	5.89792	5.28684	0.023851	0.256104	Unchanged
ENSG00000253457.1	SMIM18	100507341	-0.301299	1.1611	5.28441	0.0238824	0.256311	Unchanged
ENSG00000257298.1	NA	NA	0.297595	0.402248	5.28104	0.023926	0.256548	Unchanged
ENSG00000119328.7	FAM206A	54942	-0.158276	3.02857	5.28081	0.0239289	0.256548	Unchanged
ENSG00000166579.11	NDEL1	81565	-0.157786	5.69942	5.2765	0.0239848	0.257017	Unchanged
ENSG00000260328.1	NA	NA	-0.245723	4.06442	5.27456	0.0240099	0.257056	Unchanged
ENSG00000139351.10	SYCP3	50511	0.26609	1.95971	5.27263	0.024035	0.257056	Unchanged
ENSG00000136895.14	GARNL3	84253	-0.115932	5.92972	5.27188	0.0240448	0.257056	Unchanged
ENSG00000242687.2	NA	101927550	0.250008	2.25254	5.27014	0.0240675	0.257056	Unchanged
ENSG00000182318.5	ZSCAN22	342945	0.178647	2.64314	5.26999	0.0240694	0.257056	Unchanged
ENSG00000169084.8	DHRSX	207063	0.195101	1.86421	5.26965	0.0240738	0.257056	Unchanged
ENSG00000236184.1	TCEA1P4	NA	0.289089	-0.105963	5.2676	0.0241005	0.257056	Unchanged
ENSG00000116750.9	UCHL5	51377	-0.216265	5.88502	5.26736	0.0241037	0.257056	Unchanged
ENSG00000110887.3	DAO	1610	0.503181	-0.0269452	5.26645	0.0241155	0.257056	Unchanged
ENSG00000101463.5	SYNDIG1	79953	-0.18025	5.38109	5.26436	0.0241429	0.257056	Unchanged
ENSG00000151849.10	CENPJ	55835	0.251207	4.25182	5.26399	0.0241477	0.257056	Unchanged
ENSG00000101557.10	USP14	9097	-0.184153	6.37856	5.26363	0.0241524	0.257056	Unchanged
ENSG00000166159.6	LRTM2	654429	-0.243573	4.70591	5.26328	0.024157	0.257056	Unchanged
ENSG00000014641.13	MDH1	4190	-0.287548	8.22249	5.26311	0.0241592	0.257056	Unchanged
ENSG00000243695.1	NA	NA	0.501458	-0.609009	5.26021	0.0241971	0.257285	Unchanged
ENSG00000170522.5	ELOVL6	79071	-0.181156	5.45577	5.2596	0.0242052	0.257285	Unchanged
ENSG00000166855.5	CLPX	10845	-0.131481	5.56099	5.25678	0.0242421	0.257452	Unchanged
ENSG00000145675.10	PIK3R1	5295	-0.178523	8.74657	5.25654	0.0242453	0.257452	Unchanged
ENSG00000273164.1	DGCR10	26222	-0.376489	-0.118476	5.2538	0.0242812	0.257704	Unchanged
ENSG00000182916.7	TCEAL7	56849	-0.266889	5.87674	5.24708	0.0243698	0.258358	Unchanged
ENSG00000100330.11	MTMR3	8897	0.0852643	6.42759	5.24667	0.0243751	0.258358	Unchanged
ENSG00000111666.6	CHPT1	56994	0.192306	5.23119	5.24427	0.0244068	0.258358	Unchanged
ENSG00000204347.3	BTBD17	388419	0.461371	1.43399	5.24417	0.0244081	0.258358	Unchanged
ENSG00000143443.9	C1orf56	54964	0.193534	1.32438	5.24371	0.0244142	0.258358	Unchanged
ENSG00000111707.7	SUDS3	64426	-0.153926	6.19873	5.2428	0.0244263	0.258358	Unchanged
ENSG00000101670.7	LIPG	9388	0.51445	0.475246	5.24208	0.0244358	0.258358	Unchanged
ENSG00000185122.6	HSF1	3297	0.172988	4.58106	5.24141	0.0244447	0.258358	Unchanged
ENSG00000225880.4	LINC00115	101927535	0.295813	0.279511	5.23992	0.0244644	0.258358	Unchanged
ENSG00000146376.6	ARHGAP18	93663	0.204983	2.78257	5.23826	0.0244864	0.258358	Unchanged
ENSG00000240370.2	RPL13P5	283345	0.228962	1.6156	5.23799	0.02449	0.258358	Unchanged
ENSG00000120334.11	CENPL	91687	0.203029	1.7859	5.23753	0.0244961	0.258358	Unchanged
[truncated: 19,080 more rows]

## Sheet: C
Supplementary table 2 (C): This sheet contains information of the Gene Ontology terms (FDR <0.05) enriched from the differentially expressed genes (P value < 0.05 and logFC 0.5) in the ASD dataset.
ID	Description	GeneRatio	BgRatio	pvalue	p.adjust	qvalue	geneID	Count
GO:0006959	humoral immune response	14/200	105/13596	3.99374e-10	1.2744e-06	1.04636e-06	IL1B/FOXJ1/C1QB/CXCL5/H2BC21/C1QC/CCL2/CXCL8/H2BC11/C1R/LTF/C1S/TRAF3IP2/C2	14
GO:0002443	leukocyte mediated immunity	20/200	268/13596	2.61527e-09	4.17266e-06	3.426e-06	IL1B/FOXJ1/ICAM1/SPI1/C1QB/HMOX1/BST2/IRF7/C1QC/TLR8/MR1/LGALS9/C1R/BTN3A2/MICA/C1S/FCGR3A/MYO1G/TRAF3IP2/C2	20
GO:0002449	lymphocyte mediated immunity	17/200	197/13596	4.92761e-09	5.24133e-06	4.30344e-06	IL1B/FOXJ1/ICAM1/C1QB/IRF7/C1QC/TLR8/MR1/LGALS9/C1R/BTN3A2/MICA/C1S/FCGR3A/MYO1G/TRAF3IP2/C2	17
GO:0002252	immune effector process	24/200	422/13596	1.40177e-08	8.94608e-06	7.34526e-06	IL1B/FOXJ1/CD180/ICAM1/SPI1/C1QB/MDK/HMOX1/BST2/IRF7/C1QC/TLR8/MR1/LGALS9/C1R/BTN3A2/MICA/LGALS3/ITGAL/C1S/FCGR3A/MYO1G/TRAF3IP2/C2	24
GO:0002460	adaptive immune response based on somatic recombination of immune receptors built from immunoglobulin superfamily domains	17/200	210/13596	1.29247e-08	8.94608e-06	7.34526e-06	IL1B/FOXJ1/ICAM1/C1QB/NFKB2/IRF7/C1QC/TLR8/MR1/C1R/BTN3A2/MICA/C1S/FCGR3A/MYO1G/TRAF3IP2/C2	17
GO:0050900	leukocyte migration	19/200	273/13596	2.08153e-08	1.10703e-05	9.08936e-06	IL1B/FOXJ1/SELE/ICAM1/SPI1/MDK/CXCL5/HSD3B7/HMOX1/THBS1/C5AR1/CCL2/CXCL8/LGALS9/ARHGEF5/LGALS3/ITGAL/MMP14/MYO1G	19
GO:0002250	adaptive immune response	19/200	296/13596	7.57787e-08	3.45443e-05	2.83629e-05	IL1B/FOXJ1/ICAM1/FCGR1BP/C1QB/NFKB2/IRF7/C1QC/TLR8/BTN3A1/MR1/C1R/BTN3A2/MICA/C1S/FCGR3A/MYO1G/TRAF3IP2/C2	19
GO:0009617	response to bacterium	22/200	400/13596	1.05803e-07	4.22022e-05	3.46505e-05	IL1B/SELE/CD180/CD14/SPI1/ISG15/CXCL5/H2BC21/C5AR1/GBP2/CCL2/MR1/CXCL8/ABCA1/LGALS9/H2BC11/GSDMD/VIM/HAMP/MICA/LTF/C2	22
GO:0071674	mononuclear cell migration	12/200	134/13596	6.47712e-07	0.00022965	0.000188556	ICAM1/SPI1/MDK/HSD3B7/THBS1/C5AR1/CCL2/LGALS9/ARHGEF5/LGALS3/ITGAL/MYO1G	12
GO:0071396	cellular response to lipid	22/200	451/13596	8.24698e-07	0.000263161	0.000216071	IL1B/NPAS4/HSPA1B/CD180/CD14/SPI1/SPP1/ELK1/CXCL5/AKR1C3/FAM107A/SMO/CCL2/CXCL8/ABCA1/SOX9/PIM1/MYC/VIM/HAMP/LTF/MGARP	22
GO:0016064	immunoglobulin mediated immune response	10/200	94/13596	1.17133e-06	0.000287518	0.000236069	FOXJ1/C1QB/IRF7/C1QC/TLR8/C1R/C1S/FCGR3A/TRAF3IP2/C2	10
GO:0019724	B cell mediated immunity	10/200	94/13596	1.17133e-06	0.000287518	0.000236069	FOXJ1/C1QB/IRF7/C1QC/TLR8/C1R/C1S/FCGR3A/TRAF3IP2/C2	10
GO:0070555	response to interleukin-1	10/200	94/13596	1.17133e-06	0.000287518	0.000236069	IL1B/SELE/CHI3L1/GBP2/CCL2/CXCL8/LGALS9/GBP3/SOX9/MYC	10
GO:0002237	response to molecule of bacterial origin	15/200	247/13596	3.73912e-06	0.000701855	0.000576265	IL1B/SELE/CD180/CD14/SPI1/CXCL5/C5AR1/CCL2/CXCL8/ABCA1/LGALS9/VIM/HAMP/LTF/C2	15
GO:0060326	cell chemotaxis	14/200	215/13596	3.54733e-06	0.000701855	0.000576265	IL1B/RAB13/HSPB1/SPI1/MDK/CXCL5/HSD3B7/THBS1/C5AR1/CCL2/CXCL8/LGALS9/ARHGEF5/LGALS3	14
GO:0034612	response to tumor necrosis factor	13/200	186/13596	3.6754e-06	0.000701855	0.000576265	SELE/HSPA1B/CD14/CHI3L1/THBS1/GBP2/CASP4/CCL2/CXCL8/GBP3/H2BC11/HAMP/TRAF3IP2	13
GO:0030595	leukocyte chemotaxis	12/200	157/13596	3.48276e-06	0.000701855	0.000576265	IL1B/SPI1/MDK/CXCL5/HSD3B7/THBS1/C5AR1/CCL2/CXCL8/LGALS9/ARHGEF5/LGALS3	12
GO:1903706	regulation of hemopoiesis	16/200	282/13596	4.23673e-06	0.000711548	0.000584223	FOXJ1/HSPA1B/SCIN/SPI1/MDK/ISG15/IRF7/C1QC/TMEM176A/LGALS9/MYC/H4C15/MYSM1/LTF/MMP14/HCLS1	16
GO:0002685	regulation of leukocyte migration	12/200	164/13596	5.47611e-06	0.000873713	0.00071737	SELE/ICAM1/SPI1/MDK/HMOX1/THBS1/C5AR1/CCL2/CXCL8/LGALS9/LGALS3/MMP14	12
GO:0006935	chemotaxis	21/200	472/13596	6.30858e-06	0.000915031	0.000751294	IL1B/PLAUR/RAB13/HSPB1/SPI1/MDK/CXCL5/HSD3B7/THBS1/LSP1/C5AR1/LHX2/SMO/CCL2/PALLD/CXCL8/FPR1/LGALS9/VASP/ARHGEF5/LGALS3	21
GO:0019058	viral life cycle	15/200	257/13596	6.06549e-06	0.000915031	0.000751294	HSPA1B/TOP2A/ICAM1/CDHR3/ISG15/SIGLEC1/ZC3HAV1/BST2/CCL2/CXCL8/LGALS9/TRIM25/PCSK5/LTF/ATG16L1	15
GO:0042330	taxis	21/200	476/13596	7.18143e-06	0.000954831	0.000783973	IL1B/PLAUR/RAB13/HSPB1/SPI1/MDK/CXCL5/HSD3B7/THBS1/LSP1/C5AR1/LHX2/SMO/CCL2/PALLD/CXCL8/FPR1/LGALS9/VASP/ARHGEF5/LGALS3	21
GO:0032496	response to lipopolysaccharide	14/200	233/13596	8.97416e-06	0.0010653	0.000874671	IL1B/SELE/CD180/CD14/SPI1/CXCL5/CCL2/CXCL8/ABCA1/LGALS9/VIM/HAMP/LTF/C2	14
GO:0071222	cellular response to lipopolysaccharide	11/200	144/13596	9.01379e-06	0.0010653	0.000874671	IL1B/CD180/CD14/SPI1/CXCL5/CCL2/CXCL8/ABCA1/VIM/HAMP/LTF	11
GO:0097529	myeloid leukocyte migration	11/200	149/13596	1.24761e-05	0.00132705	0.00108958	IL1B/SPI1/MDK/CXCL5/THBS1/C5AR1/CCL2/CXCL8/ARHGEF5/LGALS3/MMP14	11
GO:0050778	positive regulation of immune response	18/200	381/13596	1.34289e-05	0.00138231	0.00113495	IL1B/SPI1/C1QB/IRF7/C5AR1/C1QC/TLR8/BTN3A1/MR1/FPR1/LGALS9/C1R/BTN2A3P/BTN3A2/LGALS3/C1S/MYO1G/C2	18
GO:0002683	negative regulation of immune system process	16/200	312/13596	1.51387e-05	0.00143273	0.00117636	FOXJ1/SPI1/MDK/ISG15/HMOX1/THBS1/BST2/C1QC/TMEM176A/CCL2/LGALS9/SOX9/MYC/MICA/LGALS3/LTF	16
GO:0071219	cellular response to molecule of bacterial origin	11/200	152/13596	1.50658e-05	0.00143273	0.00117636	IL1B/CD180/CD14/SPI1/CXCL5/CCL2/CXCL8/ABCA1/VIM/HAMP/LTF	11
GO:0051272	positive regulation of cellular component movement	20/200	463/13596	1.63142e-05	0.00148739	0.00122124	IL1B/HSPB1/ICAM1/SPI1/MDK/HMOX1/THBS1/FAM107A/C5AR1/FERMT3/SMO/CXCL8/LGALS9/SOX9/MYC/RREB1/ATP2A1/LGALS3/S100A11/MMP14	20
GO:0042742	defense response to bacterium	10/200	129/13596	2.04064e-05	0.0018088	0.00148514	ISG15/H2BC21/C5AR1/GBP2/MR1/H2BC11/GSDMD/HAMP/MICA/LTF	10
GO:0030335	positive regulation of cell migration	19/200	438/13596	2.53106e-05	0.00187828	0.00154218	IL1B/HSPB1/ICAM1/SPI1/MDK/HMOX1/THBS1/FAM107A/C5AR1/FERMT3/SMO/CXCL8/LGALS9/SOX9/MYC/RREB1/LGALS3/S100A11/MMP14	19
GO:0051607	defense response to virus	13/200	222/13596	2.47903e-05	0.00187828	0.00154218	IL1B/IFI6/ISG15/ZC3HAV1/BST2/IRF7/TLR8/GBP3/TRIM25/MLKL/MICA/ATG16L1/TRAF3IP2	13
GO:0140546	defense response to symbiont	13/200	222/13596	2.47903e-05	0.00187828	0.00154218	IL1B/IFI6/ISG15/ZC3HAV1/BST2/IRF7/TLR8/GBP3/TRIM25/MLKL/MICA/ATG16L1/TRAF3IP2	13
GO:0043123	positive regulation of I-kappaB kinase/NF-kappaB signaling	11/200	165/13596	3.24285e-05	0.00222808	0.00182938	IL1B/HMOX1/BST2/NEK6/ALPK1/LGALS9/TRIM25/LTBR/LTF/TRAF3IP2/SECTM1	11
GO:0009615	response to virus	15/200	299/13596	3.63047e-05	0.00236425	0.00194119	IL1B/IFI6/HSPB1/ISG15/ZC3HAV1/BST2/IRF7/TLR8/LGALS9/GBP3/TRIM25/MLKL/MICA/ATG16L1/TRAF3IP2	15
GO:2000147	positive regulation of cell motility	19/200	451/13596	3.77483e-05	0.00239573	0.00196703	IL1B/HSPB1/ICAM1/SPI1/MDK/HMOX1/THBS1/FAM107A/C5AR1/FERMT3/SMO/CXCL8/LGALS9/SOX9/MYC/RREB1/LGALS3/S100A11/MMP14	19
GO:0071356	cellular response to tumor necrosis factor	11/200	168/13596	3.82896e-05	0.00239573	0.00196703	HSPA1B/CHI3L1/THBS1/GBP2/CASP4/CCL2/CXCL8/GBP3/H2BC11/HAMP/TRAF3IP2	11
GO:0001819	positive regulation of cytokine production	16/200	342/13596	4.62739e-05	0.00283962	0.00233149	IL1B/HSPA1B/HSPB1/CD14/CHI3L1/MDK/ISG15/HMOX1/THBS1/IRF7/C5AR1/TLR8/BTN3A1/LGALS9/GSDMD/BTN3A2	16
GO:0002253	activation of immune response	13/200	237/13596	4.89618e-05	0.00284067	0.00233236	IL1B/C1QB/C5AR1/C1QC/BTN3A1/FPR1/C1R/BTN2A3P/BTN3A2/LGALS3/C1S/MYO1G/C2	13
GO:0040017	positive regulation of locomotion	19/200	462/13596	5.22615e-05	0.00296748	0.00243648	IL1B/HSPB1/ICAM1/SPI1/MDK/HMOX1/THBS1/FAM107A/C5AR1/FERMT3/SMO/CXCL8/LGALS9/SOX9/MYC/RREB1/LGALS3/S100A11/MMP14	19
GO:0016032	viral process	16/200	346/13596	5.3159e-05	0.00296748	0.00243648	HSPA1B/TOP2A/ICAM1/CDHR3/ISG15/SIGLEC1/ZC3HAV1/BST2/IRF7/CCL2/CXCL8/LGALS9/TRIM25/PCSK5/LTF/ATG16L1	16
GO:0071216	cellular response to biotic stimulus	11/200	178/13596	6.48983e-05	0.00334017	0.00274248	IL1B/CD180/CD14/SPI1/CXCL5/CCL2/CXCL8/ABCA1/VIM/HAMP/LTF	11
GO:0002764	immune response-regulating signaling pathway	15/200	319/13596	7.58326e-05	0.00361167	0.00296539	HSPA1B/CD14/FCGR1BP/IRF7/C5AR1/TLR8/BTN3A1/ALPK1/FPR1/BTN2A3P/BTN3A2/LGALS3/LTF/FCGR3A/MYO1G	15
GO:0007249	I-kappaB kinase/NF-kappaB signaling	13/200	247/13596	7.47275e-05	0.00361167	0.00296539	IL1B/HSPB1/HMOX1/BST2/NEK6/TLR8/ALPK1/LGALS9/TRIM25/LTBR/LTF/TRAF3IP2/SECTM1	13
GO:0043122	regulation of I-kappaB kinase/NF-kappaB signaling	12/200	218/13596	9.2622e-05	0.00410496	0.00337041	IL1B/HSPB1/HMOX1/BST2/NEK6/ALPK1/LGALS9/TRIM25/LTBR/LTF/TRAF3IP2/SECTM1	12
GO:0009266	response to temperature stimulus	10/200	156/13596	0.000103196	0.00451093	0.00370374	HSPA1B/HSPB1/CD14/PIRT/HMOX1/THBS1/BAG3/ZNF516/UCP2/MICA	10
GO:0008544	epidermis development	12/200	222/13596	0.000110081	0.00468359	0.0038455	MCOLN3/AKR1C3/LHX2/SMO/PALLD/EMP1/MAFF/PLAAT4/MYCL/SOX9/MYSM1/ST14	12
GO:0045637	regulation of myeloid cell differentiation	10/200	158/13596	0.000114715	0.00481653	0.00395466	HSPA1B/SCIN/SPI1/ISG15/IRF7/C1QC/MYC/H4C15/LTF/HCLS1	10
GO:0097190	apoptotic signaling pathway	19/200	500/13596	0.000147961	0.00599968	0.00492609	IL1B/PLAUR/HSPA1B/IFI6/HSPB1/ICAM1/SPI1/CDKN1A/HMOX1/THBS1/BAG3/CD44/CASP4/NUPR1/PPP1R15A/MYC/ATP2A1/LTBR/LGALS3	19
GO:0048872	homeostasis of number of cells	12/200	233/13596	0.000173377	0.00635915	0.00522124	HSPA1B/SPI1/ISG15/HMOX1/SMO/LGALS9/SOX9/HAMP/ARHGEF5/HCLS1/ALAS2/TRAF3IP2	12
GO:0002064	epithelial cell development	10/200	166/13596	0.000172298	0.00635915	0.00522124	IL1B/FOXJ1/RAB13/ICAM1/SMO/PALLD/SOX9/SDC1/VIM/ST14	10
GO:0009612	response to mechanical stimulus	10/200	168/13596	0.000189994	0.00681204	0.00559309	IL1B/CHI3L1/MDK/THBS1/BAG3/TLR8/FOSB/SOX9/LTBR/MMP14	10
GO:0061448	connective tissue development	11/200	204/13596	0.000217492	0.00762657	0.00626187	SCIN/SPI1/CHI3L1/MDK/PBXIP1/SMAD1/CD44/ZNF516/SERPINH1/SOX9/CHST11	11
GO:0097191	extrinsic apoptotic signaling pathway	10/200	184/13596	0.000394744	0.0124715	0.0102399	IL1B/HSPA1B/IFI6/ICAM1/SPI1/HMOX1/THBS1/BAG3/LTBR/LGALS3	10
GO:2001234	negative regulation of apoptotic signaling pathway	10/200	190/13596	0.000508364	0.0147472	0.0121083	IL1B/PLAUR/HSPA1B/IFI6/HSPB1/ICAM1/HMOX1/THBS1/CD44/LGALS3	10
GO:0030855	epithelial cell differentiation	17/200	468/13596	0.000556662	0.0158599	0.0130219	IL1B/FOXJ1/RAB13/ICAM1/MCOLN3/AKR1C3/SMO/PALLD/MAFF/PLAAT4/MYCL/CNN3/SOX9/SDC1/VIM/ST14/LGALS3	17
GO:0071496	cellular response to external stimulus	12/200	266/13596	0.000578177	0.0161839	0.0132879	IL1B/CDKN1A/HMOX1/AKR1C3/FAM107A/BAG3/TLR8/SOX9/PIM1/GSDMD/UCP2/LTBR	12
GO:0006338	chromatin remodeling	10/200	196/13596	0.000647892	0.0171651	0.0140935	H3C13/H1-2/H3C7/H2BC21/H2BC18/SOX9/H2BC11/MYC/H4C15/MYSM1	10
GO:2001233	regulation of apoptotic signaling pathway	13/200	310/13596	0.000682995	0.017719	0.0145483	IL1B/PLAUR/HSPA1B/IFI6/HSPB1/ICAM1/HMOX1/THBS1/CD44/NUPR1/MYC/LTBR/LGALS3	13
GO:0010942	positive regulation of cell death	17/200	480/13596	0.000738956	0.0190162	0.0156134	NQO1/GADD45G/SCIN/TOP2A/ELK1/CDKN1A/HMOX1/THBS1/AKR1C3/CCL2/NUPR1/OSGIN1/LGALS9/MYC/HEBP2/UCP2/LTBR	17
GO:0051346	negative regulation of hydrolase activity	11/200	243/13596	0.000949013	0.0221044	0.018149	PLAUR/IFI6/SERPINA1/THBS1/BST2/CD44/SERPINH1/PPP1R15A/LGALS3/LTF/SERPINA3	11
GO:0042110	T cell activation	14/200	367/13596	0.0010765	0.0243625	0.0200031	IL1B/FOXJ1/ICAM1/SPI1/MDK/CD44/BTN3A1/CCL2/MR1/LGALS9/MICA/LGALS3/ITGAL/TRAF3IP2	14
GO:0002521	leukocyte differentiation	15/200	417/13596	0.00129573	0.0270241	0.0221884	IL1B/FOXJ1/SPI1/MDK/IRF7/C1QC/TMEM176A/MR1/LGALS9/MYC/LTBR/LTF/MMP14/HCLS1/TRAF3IP2	15
GO:0097193	intrinsic apoptotic signaling pathway	11/200	255/13596	0.00140017	0.0288255	0.0236674	PLAUR/IFI6/HSPB1/CDKN1A/HMOX1/CD44/CASP4/NUPR1/PPP1R15A/MYC/ATP2A1	11
GO:0052548	regulation of endopeptidase activity	12/200	296/13596	0.00145937	0.0296614	0.0243538	PLAUR/IFI6/SERPINA1/THBS1/BST2/CD44/LGALS9/SERPINH1/MYC/SOX2/LTF/SERPINA3	12
GO:1902105	regulation of leukocyte differentiation	10/200	218/13596	0.00145621	0.0296614	0.0243538	FOXJ1/MDK/IRF7/C1QC/TMEM176A/LGALS9/MYC/LTF/MMP14/HCLS1	10
GO:0043410	positive regulation of MAPK cascade	14/200	380/13596	0.00149662	0.0298482	0.0245071	IL1B/GADD45G/ICAM1/SPI1/CHI3L1/THBS1/CD44/C5AR1/CCL2/LGALS9/MID1/SOX2/ARHGEF5/LTBR	14
GO:0071407	cellular response to organic cyclic compound	16/200	478/13596	0.00188875	0.03444	0.0282772	IL1B/NPAS4/HSPA1B/SPP1/ELK1/SMAD1/AKR1C3/FAM107A/SMO/MSR1/CCL2/PIM1/MYC/HAMP/HTR3B/MGARP	16
GO:0031589	cell-substrate adhesion	12/200	310/13596	0.0021484	0.0379072	0.0311241	MDK/THBS1/SIGLEC1/FAM107A/CD44/FERMT3/PARVG/RREB1/ARHGAP6/ITGAL/MMP14/MYO1G	12
GO:0030099	myeloid cell differentiation	12/200	312/13596	0.00226563	0.0389078	0.0319456	HSPA1B/SCIN/SPI1/ISG15/IRF7/C1QC/MYC/H4C15/LTBR/LTF/HCLS1/ALAS2	12
GO:0050678	regulation of epithelial cell proliferation	11/200	272/13596	0.00232782	0.0395111	0.0324409	MDK/HMOX1/THBS1/C5AR1/SMO/CCL2/NUPR1/SOX9/MYC/SOX2/RREB1	11
GO:0051051	negative regulation of transport	13/200	356/13596	0.00237034	0.0400199	0.0328587	IL1B/SPI1/RRAD/GEM/HMOX1/THBS1/KCNE4/BAG3/LGALS9/MYC/HAMP/UCP2/LGALS3	13
GO:0048545	response to steroid hormone	11/200	275/13596	0.00253418	0.041577	0.0341372	NPAS4/HSPA1B/MDK/SPP1/HSD11B2/THBS1/AKR1C3/FAM107A/FOSB/SDC1/MGARP	11
GO:0002831	regulation of response to biotic stimulus	11/200	276/13596	0.00260617	0.0422147	0.0346608	IL1B/CD180/SPI1/ISG15/IRF7/TLR8/MR1/LGALS9/MICA/LTF/TRAF3IP2	11
GO:1903131	mononuclear cell differentiation	12/200	318/13596	0.00264913	0.0424793	0.034878	IL1B/FOXJ1/SPI1/MDK/IRF7/TMEM176A/MR1/LGALS9/MYC/LTBR/MMP14/TRAF3IP2	12
GO:0009611	response to wounding	15/200	450/13596	0.00271022	0.043063	0.0353573	PLAUR/HSPB1/MDK/SPP1/CDKN1A/SERPINA1/HMOX1/THBS1/CD44/FERMT3/SDC1/MYC/CLIC1/SOX2/RREB1	15
GO:0007159	leukocyte cell-cell adhesion	11/200	278/13596	0.00275512	0.0433083	0.0355587	IL1B/FOXJ1/SELE/ICAM1/MDK/CD44/FERMT3/CCL2/LGALS9/LGALS3/ITGAL	11
GO:0052547	regulation of peptidase activity	12/200	320/13596	0.00278813	0.0436124	0.0358084	PLAUR/IFI6/SERPINA1/THBS1/BST2/CD44/LGALS9/SERPINH1/MYC/SOX2/LTF/SERPINA3	12
GO:0050673	epithelial cell proliferation	12/200	321/13596	0.00285983	0.0445157	0.03655	MDK/HMOX1/THBS1/C5AR1/SMO/CCL2/NUPR1/SOX9/MYC/SOX2/RREB1/MMP14	12
GO:0051090	regulation of DNA-binding transcription factor activity	13/200	366/13596	0.00300938	0.0455112	0.0373674	IL1B/FOXJ1/HSPA1B/SPI1/HMOX1/SMO/NUPR1/LGALS9/TRIM25/PIM1/ARHGEF5/LTF/HCLS1	13
GO:0032103	positive regulation of response to external stimulus	12/200	325/13596	0.00316177	0.0473672	0.0388912	IL1B/HSPB1/CD180/SPI1/MDK/THBS1/IRF7/C5AR1/TLR8/NUPR1/CXCL8/LGALS9	12

## Sheet: D
Supplementary table 2 (D): This sheet contains information of the KEGG pathways (FDR <0.05) enriched from the differentially expressed genes (FDR < 0.05) in the ASD dataset.
ID	Description	GeneRatio	BgRatio	pvalue	p.adjust	qvalue	geneID	Count
hsa05322	Systemic lupus erythematosus	15/121	61/6200	3.12312e-13	6.62101e-11	5.45724e-11	H3C13/H2AC12/H3C7/C1QB/H2BC21/H2AC4/H2BC18/C1QC/H2BC11/C1R/H4C15/FCGR2A/C1S/FCGR3A/C2	15
hsa04613	Neutrophil extracellular trap formation	18/121	125/6200	1.9783e-11	2.097e-09	1.72841e-09	H3C13/H2AC12/H3C7/SIGLEC9/H2BC21/H2AC4/H2BC18/C5AR1/TLR8/CASP4/FPR1/H2BC11/GSDMD/PLCB3/H4C15/FCGR2A/ITGAL/FCGR3A	18
hsa05150	Staphylococcus aureus infection	11/121	43/6200	3.35918e-10	2.37382e-08	1.95658e-08	ICAM1/C1QB/C5AR1/C1QC/FPR1/C1R/FCGR2A/ITGAL/C1S/FCGR3A/C2	11
hsa05171	Coronavirus disease - COVID-19	12/121	166/6200	8.49456e-05	0.00257264	0.00212045	IL1B/C1QB/ISG15/C5AR1/C1QC/TLR8/CCL2/CXCL8/C1R/FCGR2A/C1S/C2	12
hsa05202	Transcriptional misregulation in cancer	10/121	139/6200	0.000352642	0.00792017	0.00652804	H3C13/GADD45G/H3C7/CD14/SPI1/CDKN1A/SMAD1/NUPR1/CXCL8/MYC	10
hsa04621	NOD-like receptor signaling pathway	10/121	140/6200	0.000373593	0.00792017	0.00652804	IL1B/IRF7/GBP2/CASP4/CCL2/CXCL8/GBP3/GSDMD/PLCB3/ATG16L1	10
hsa05131	Shigellosis	12/121	216/6200	0.000966933	0.013666	0.0112639	IL1B/H3C13/H3C7/CD14/PLCD1/CD44/CASP4/CXCL8/PLCB3/ACTR3C/ATG16L1/HCLS1	12
hsa05169	Epstein-Barr virus infection	10/121	164/6200	0.00128862	0.0143783	0.011851	GADD45G/ICAM1/ISG15/NFKB2/CDKN1A/CD44/IRF7/MYC/VIM/ITGAL	10
hsa05417	Lipid and atherosclerosis	10/121	168/6200	0.0015463	0.0156103	0.0128665	IL1B/SELE/HSPA1B/ICAM1/CD14/IRF7/CCL2/CXCL8/ABCA1/PLCB3	10

## Sheet: E
Supplementary table 2 (E): This sheet contains information of the Reactome pathways (FDR <0.05) enriched from the differentially expressed genes (FDR < 0.05) in the ASD dataset.
ID	Description	GeneRatio	BgRatio	pvalue	p.adjust	qvalue	geneID	Count
R-HSA-6785807	Interleukin-4 and Interleukin-13 signaling	12/144	72/8608	1.9704e-09	1.09752e-06	8.89793e-07	IL1B/ICAM1/CDKN1A/HMOX1/CCL2/CEBPD/CXCL8/PIM1/MYC/VIM/SOCS3/SOX2	12
R-HSA-449147	Signaling by Interleukins	21/144	349/8608	2.98752e-07	5.54683e-05	4.497e-05	IL1B/H3C13/H3C7/ICAM1/ELK1/NFKB2/CDKN1A/HMOX1/CCL2/CEBPD/CXCL8/FPR1/LGALS9/SDC1/PIM1/GSDMD/MYC/VIM/SOCS3/SOX2/CISH	21
R-HSA-913531	Interferon Signaling	13/144	163/8608	3.06858e-06	0.000177422	0.000143842	IFI6/ICAM1/ISG15/BST2/CD44/IRF7/GBP2/UBE2L6/IFI30/GBP3/TRIM25/SOCS3/MID1	13
R-HSA-9609646	HCMV Infection	11/144	114/8608	2.887e-06	0.000177422	0.000143842	H3C13/H2AC12/H3C7/ELK1/H2BC21/H2AC4/H2BC18/CEBPD/H2BC11/H4C15/TUBB1	11
R-HSA-9609690	HCMV Early Events	10/144	91/8608	2.53823e-06	0.000177422	0.000143842	H3C13/H2AC12/H3C7/ELK1/H2BC21/H2AC4/H2BC18/H2BC11/H4C15/TUBB1	10
R-HSA-6798695	Neutrophil degranulation	20/144	393/8608	7.80005e-06	0.000271539	0.000220146	PLAUR/HSPA1B/CD14/CHI3L1/SERPINA1/SIGLEC9/BST2/CD44/C5AR1/FTL/FPR1/GSDMD/ACTR1B/HEBP2/FCGR2A/LGALS3/LTF/ITGAL/S100A11/SERPINA3	20
R-HSA-8939211	ESR-mediated signaling	11/144	166/8608	0.000100645	0.00186865	0.00151498	H3C13/HSPB1/H3C7/ELK1/H2BC21/H2AC4/FOSB/H2BC11/MYC/H4C15/ZNF217	11
R-HSA-9006931	Signaling by Nuclear Receptors	13/144	233/8608	0.000136326	0.00244947	0.00198587	H3C13/HSPB1/H3C7/ELK1/AKR1C3/H2BC21/H2AC4/ABCA1/FOSB/H2BC11/MYC/H4C15/ZNF217	13
R-HSA-8878171	Transcriptional regulation by RUNX1	10/144	184/8608	0.00100716	0.0107882	0.00874637	H3C13/H3C7/SPI1/THBS1/H2BC21/H2AC4/H2BC11/SOCS3/H4C15/LGALS3	10
