# Supplementary material for: Common targetable inflammatory pathways in brain transcriptome of autism spectrum disorders and Tourette syndrome
Source: Front Neurosci. 2022 Dec 15;16:999346. doi: 10.3389/fnins.2022.999346 (PMC9799059; doi:10.3389/fnins.2022.999346)
Supplement: Supplementary file 8 [file Table_3.XLSX]

## Sheet: A
Supplementary table 3 (A): This sheet contains information of the differentially expressed genes (FDR < 0.05) in the TS dataset.
	symbol	ENTREZID	logFC	logCPM	F	PValue	FDR	Expression
NM_182614.2	TMEM255B	348013	1.44715	2.60301	44.6676	6.97181e-08	0.000316799	Up-regulated
NM_002965.3	S100A9	6280	2.87576	5.83517	44.5184	7.21885e-08	0.000316799	Up-regulated
NM_000578.3	SLC11A1	6556	2.08251	3.69019	42.4266	1.1845e-07	0.000346544	Up-regulated
NM_016354.3	SLCO4A1	28231	3.32216	7.15229	40.3408	1.9673e-07	0.000431674	Up-regulated
NM_005720.3	ARPC1B	10095	1.205	6.60191	36.864	4.73334e-07	0.00083089	Up-regulated
NM_001565.3	CXCL10	3627	6.10428	5.34467	35.508	6.74467e-07	0.000966015	Up-regulated
NM_025194.2	ITPKC	80271	1.03745	5.52508	34.8135	8.10733e-07	0.000966015	Up-regulated
NM_000450.2	SELE	6401	4.41327	4.28554	34.0395	9.97495e-07	0.000966015	Up-regulated
NM_003955.4	SOCS3	9021	3.3856	7.00521	33.3996	1.18609e-06	0.000966015	Up-regulated
NM_000064.3	C3	718	2.31523	8.95057	33.3053	1.21694e-06	0.000966015	Up-regulated
NM_007286.5	SYNPO	11346	0.775175	6.32343	33.1649	1.26441e-06	0.000966015	Up-regulated
NM_015474.3	SAMHD1	25939	1.08788	6.68325	33.0053	1.32074e-06	0.000966015	Up-regulated
NM_001085.4	SERPINA3	12	3.33317	8.49705	32.6724	1.44697e-06	0.000976927	Up-regulated
NM_005022.3	PFN1	5216	0.432002	8.66402	32.1336	1.67898e-06	0.00101535	Up-regulated
NM_000624.5	SERPINA5	5104	3.06887	3.78078	32.0148	1.73525e-06	0.00101535	Up-regulated
NM_014358.3	CLEC4E	26253	2.476	2.36875	31.6816	1.90383e-06	0.00104437	Up-regulated
NM_021175.3	HAMP	57817	2.43046	3.79346	28.6459	4.53236e-06	0.00234003	Up-regulated
NM_032827.6	ATOH8	84913	1.41092	5.91018	28.0026	5.47666e-06	0.00267048	Up-regulated
NM_005178.4	BCL3	602	1.91035	5.11044	27.4372	6.47819e-06	0.00298864	Up-regulated
NM_014505.5	KCNMB4	27345	0.623619	8.56335	27.0373	7.30236e-06	0.00298864	Up-regulated
NM_005621.1	S100A12	6283	2.90592	2.77734	26.9869	7.41384e-06	0.00298864	Up-regulated
NR_002798.1	NAPSB	256236	2.35791	3.7782	26.9524	7.49117e-06	0.00298864	Up-regulated
NM_017506.1	OR7A5	26659	2.29295	2.37469	26.6417	8.22712e-06	0.00304433	Up-regulated
NM_003004.2	SECTM1	6398	1.87129	2.63193	26.3879	8.88509e-06	0.00304433	Up-regulated
NM_002982.3	CCL2	6347	3.13578	4.81939	26.3442	9.00364e-06	0.00304433	Up-regulated
NM_003890.2	FCGBP	8857	2.77136	5.58401	26.3266	9.052e-06	0.00304433	Up-regulated
NM_006332.4	IFI30	10437	1.94163	5.00794	26.2149	9.36504e-06	0.00304433	Up-regulated
NM_000215.3	JAK3	3718	1.03008	4.33824	25.9442	1.01718e-05	0.00312484	Up-regulated
NM_000201.2	ICAM1	3383	1.77192	5.94315	25.8955	1.03247e-05	0.00312484	Up-regulated
NM_004417.3	DUSP1	1843	-1.27518	8.73333	25.1156	1.31308e-05	0.00384164	Down-regulated
NM_005860.2	FSTL3	10272	0.799043	4.87952	24.9808	1.36928e-05	0.00384554	Up-regulated
NR_135116.1	LINC01736	101927532	1.59506	3.03604	24.9048	1.40204e-05	0.00384554	Up-regulated
NM_000491.4	C1QB	713	2.09578	7.88995	24.7127	1.48866e-05	0.00395939	Up-regulated
NM_002467.4	MYC	4609	1.48223	3.31698	24.4066	1.63852e-05	0.00422979	Up-regulated
NM_002198.2	IRF1	3659	1.86208	5.78078	24.1114	1.79821e-05	0.00438633	Up-regulated
NM_000270.3	PNP	4860	1.29193	5.89714	24.1098	1.79911e-05	0.00438633	Up-regulated
NM_005282.2	GPR4	2828	1.99725	5.99897	23.128	2.45982e-05	0.0058351	Up-regulated
NM_003042.3	SLC6A1	6529	-0.461805	9.94636	22.8157	2.72039e-05	0.0062473	Down-regulated
NM_000602.4	SERPINE1	5054	2.24286	4.36001	22.7531	2.77594e-05	0.0062473	Up-regulated
NM_002318.2	LOXL2	4017	0.987373	3.64127	22.5761	2.93994e-05	0.00645096	Up-regulated
NR_003662.3	RPSAP58	388524	0.72406	3.4303	22.2542	3.26469e-05	0.00682772	Up-regulated
NM_005952.3	MT1X	4501	1.53049	7.54977	22.2519	3.26722e-05	0.00682772	Up-regulated
NM_003897.3	IER3	8870	1.23784	5.70979	21.9696	3.5836e-05	0.00731472	Up-regulated
NM_002124.3	HLA-DRB1	3123	1.72618	6.13637	21.5585	4.1034e-05	0.00817762	Up-regulated
NM_003764.3	STX11	8676	1.71834	3.22152	21.4935	4.1927e-05	0.00817762	Up-regulated
NM_022371.3	TOR3A	64222	0.372613	6.20291	21.1674	4.67227e-05	0.00890589	Up-regulated
NM_002068.3	GNA15	2769	1.59237	3.23197	21.0838	4.80433e-05	0.00890589	Up-regulated
NM_032648.2	FAM167B	84734	2.10516	2.73429	21.0429	4.87049e-05	0.00890589	Up-regulated
NR_132114.1	SNHG19	100507303	0.86162	5.32804	20.778	5.32226e-05	0.00945052	Up-regulated
NR_026656.1	LOC400043	NA	1.27358	2.41097	20.7438	5.38369e-05	0.00945052	Up-regulated
NM_020179.2	SMCO4	56935	0.803169	3.48404	20.2685	6.32009e-05	0.0108767	Up-regulated
NM_033054.2	MYO1G	64005	1.72265	1.69342	20.2078	6.45154e-05	0.0108894	Up-regulated
NM_013376.3	SERTAD1	29950	1.01677	5.48796	19.7121	7.63956e-05	0.0126514	Up-regulated
NM_012335.3	MYO1F	4542	1.27367	4.51807	19.5464	8.08636e-05	0.0131433	Up-regulated
NM_173558.3	FGD2	221472	1.45596	2.96176	19.3176	8.7497e-05	0.0138499	Up-regulated
NM_016639.2	TNFRSF12A	51330	1.41586	2.90711	19.2889	8.83664e-05	0.0138499	Up-regulated
NR_002174.2	CMAHP	8418	1.41316	2.66764	19.2153	9.06442e-05	0.0139576	Up-regulated
NM_005620.1	S100A11	6282	1.22921	5.65684	19.0931	9.45627e-05	0.0139695	Up-regulated
NM_033409.3	SLC52A3	113278	1.44223	5.5821	19.0905	9.46507e-05	0.0139695	Up-regulated
NM_144590.2	ANKRD22	118932	3.03429	2.66068	19.0648	9.54962e-05	0.0139695	Up-regulated
NM_019058.3	DDIT4	54541	1.00628	8.19984	18.6788	0.000109242	0.0156676	Up-regulated
NM_003124.4	SPR	6697	0.781621	5.7387	18.631	0.000111081	0.0156676	Up-regulated
NM_138441.2	MB21D1	NA	1.41619	2.4178	18.5958	0.00011246	0.0156676	Up-regulated
NM_001276.2	CHI3L1	1116	1.98535	8.93492	18.4161	0.000119779	0.0164066	Up-regulated
NM_012072.3	CD93	22918	1.58548	5.78483	18.3755	0.000121502	0.0164066	Up-regulated
NM_000660.6	TGFB1	7040	0.81527	6.82085	18.2275	0.000128004	0.0169235	Up-regulated
NM_130446.2	KLHL6	89857	1.61429	1.93582	18.1882	0.000129792	0.0169235	Up-regulated
NM_014957.2	DENND3	22898	0.999278	5.7166	18.1217	0.000132881	0.0169235	Up-regulated
NM_007021.3	C10orf10	NA	1.88921	8.14551	18.1182	0.000133044	0.0169235	Up-regulated
NM_022904.2	RASAL3	64926	1.30737	2.20607	18.0297	0.000137279	0.0172128	Up-regulated
NM_003730.4	RNASET2	8635	0.807354	6.65335	17.8341	0.000147146	0.0181901	Up-regulated
NM_018557.2	LRP1B	53353	-0.457142	6.767	17.6374	0.000157835	0.0192405	Down-regulated
NM_173833.5	SCARA5	286133	-1.49113	1.16587	17.5477	0.000162978	0.0193287	Down-regulated
NM_000377.2	WAS	7454	1.22003	3.93474	17.5313	0.000163936	0.0193287	Up-regulated
NM_002205.4	ITGA5	3678	1.18291	5.58349	17.5104	0.000165165	0.0193287	Up-regulated
NM_018990.3	SASH3	54440	1.53206	3.98534	17.4562	0.000168403	0.0194193	Up-regulated
NM_003840.4	TNFRSF10D	8793	2.00377	3.605	17.4239	0.000170364	0.0194193	Up-regulated
NM_002872.4	RAC2	5880	1.43411	3.44209	17.2539	0.000181101	0.0201245	Up-regulated
NM_001185.3	AZGP1	563	1.35824	5.64744	17.2533	0.000181136	0.0201245	Up-regulated
NM_005946.2	MT1A	4489	2.06809	2.86573	17.2039	0.000184387	0.0202296	Up-regulated
NM_014220.2	TM4SF1	4071	1.42772	7.61058	17.169	0.000186725	0.0202331	Up-regulated
NM_145256.2	LRRC25	126364	1.46954	2.7963	17.1135	0.000190502	0.0203907	Up-regulated
NM_001540.3	HSPB1	3315	1.15029	8.77198	17.0503	0.000194898	0.0204412	Up-regulated
NM_153209.3	KIF19	124602	1.1438	6.13881	17.0399	0.000195632	0.0204412	Up-regulated
NM_021978.3	ST14	6768	1.35883	1.973	16.9336	0.000203312	0.0209937	Up-regulated
NM_207361.5	FREM2	341640	-1.44926	3.99279	16.7631	0.000216292	0.0220743	Down-regulated
NM_005755.2	EBI3	10148	1.58223	2.8934	16.7186	0.000219819	0.0221765	Up-regulated
NM_004979.5	KCND1	3750	0.833236	4.76087	16.5681	0.000232218	0.0231611	Up-regulated
NM_006418.4	OLFM4	10562	-1.56954	1.74311	16.4056	0.000246441	0.0243035	Down-regulated
NM_178859.3	SLC51B	123264	1.19932	3.64897	16.3453	0.000251952	0.0245709	Up-regulated
NM_006762.2	LAPTM5	7805	1.36336	7.69006	16.2551	0.00026044	0.0251196	Up-regulated
NM_182854.3	SNX20	124460	1.97801	1.97352	15.978	0.000288455	0.0273885	Up-regulated
NM_001855.4	COL15A1	1306	-0.976593	3.43092	15.9617	0.000290205	0.0273885	Down-regulated
NM_005630.2	SLCO2A1	6578	1.41626	3.21709	15.913	0.000295482	0.0275898	Up-regulated
NM_003761.4	VAMP8	8673	1.16858	4.56699	15.8356	0.000304089	0.0280333	Up-regulated
NM_006509.3	RELB	5971	0.731773	4.16902	15.8132	0.000306619	0.0280333	Up-regulated
NM_001289922.2	C22orf34	348645	1.5353	2.50156	15.7127	0.000318295	0.0288007	Up-regulated
NM_024575.4	TNFAIP8L2	79626	1.42988	2.73611	15.6078	0.000330971	0.0296421	Up-regulated
NM_032193.3	RNASEH2C	84153	0.358803	6.289	15.3161	0.000369124	0.0327253	Up-regulated
NM_004441.4	EPHB1	2047	-0.630092	7.33039	15.2084	0.000384371	0.0337363	Down-regulated
NM_004106.1	FCER1G	2207	1.5926	5.32958	15.1809	0.000388363	0.0337491	Up-regulated
NM_004095.3	EIF4EBP1	1978	0.737676	4.08903	15.1154	0.000398068	0.0339827	Up-regulated
NR_040599.1	CARD8-AS1	100505812	0.992077	2.10094	15.1105	0.000398794	0.0339827	Up-regulated
NM_002664.2	PLEK	5341	1.06387	4.62776	15.0517	0.000407746	0.0340977	Up-regulated
NM_181724.2	TMEM119	338773	1.26216	5.14679	15.0299	0.000411114	0.0340977	Up-regulated
NM_001066.2	TNFRSF1B	7133	0.888249	6.37124	14.9934	0.00041682	0.0340977	Up-regulated
NR_027011.1	YBX3P1	440359	1.18533	4.11545	14.9635	0.000421566	0.0340977	Up-regulated
NM_003844.3	TNFRSF10A	8797	1.43879	2.27089	14.9327	0.000426494	0.0340977	Up-regulated
NM_002298.4	LCP1	3936	1.40356	5.76714	14.9283	0.000427208	0.0340977	Up-regulated
NM_032152.4	PRAM1	84106	1.29654	2.84972	14.9275	0.000427339	0.0340977	Up-regulated
NM_032881.2	LSM10	84967	0.358871	6.58507	14.8605	0.000438326	0.0346594	Up-regulated
NM_006169.2	NNMT	4837	1.72008	2.48212	14.8156	0.00044586	0.0349403	Up-regulated
NM_001067.3	TOP2A	7153	2.40202	2.08611	14.7357	0.000459583	0.0353425	Up-regulated
NM_000593.5	TAP1	6890	0.769966	4.01003	14.7254	0.000461395	0.0353425	Up-regulated
NM_000623.3	BDKRB2	624	1.1243	2.33951	14.6976	0.000466295	0.0353425	Up-regulated
NM_002133.2	HMOX1	3162	1.1034	5.86582	14.6931	0.000467099	0.0353425	Up-regulated
NM_001015.4	RPS11	6205	0.361247	9.30619	14.6591	0.000473172	0.035496	Up-regulated
NM_005253.3	FOSL2	2355	1.12337	6.91846	14.6133	0.000481508	0.0357096	Up-regulated
NM_005628.2	SLC1A5	6510	1.31335	1.85455	14.5989	0.000484156	0.0357096	Up-regulated
NM_006435.2	IFITM2	10581	1.20272	7.70298	14.5086	0.000501138	0.036357	Up-regulated
NM_001232.3	CASQ2	845	-0.956081	4.20987	14.4892	0.000504871	0.036357	Down-regulated
NM_003254.2	TIMP1	7076	0.992666	6.99304	14.4866	0.000505361	0.036357	Up-regulated
NR_024031.2	DANCR	57291	0.411012	6.57555	14.4611	0.000510324	0.0364156	Up-regulated
NM_001004323.1	C7orf61	402573	0.965763	3.34337	14.3442	0.000533699	0.0377764	Up-regulated
NM_005779.2	LHFPL2	10184	0.604991	6.69279	14.2034	0.000563356	0.0394566	Up-regulated
NM_030915.3	LBH	81606	-0.761235	6.24253	14.1892	0.000566427	0.0394566	Down-regulated
NM_006186.3	NR4A2	4929	-1.31101	4.42053	14.1585	0.000573166	0.0396116	Down-regulated
NM_001012.1	RPS8	6202	0.38313	8.30986	14.051	0.000597433	0.0406666	Up-regulated
NM_017817.2	RAB20	55647	1.10194	3.58145	14.0498	0.000597698	0.0406666	Up-regulated
NM_024869.2	FAM110D	79927	1.24009	4.22424	14.0273	0.000602915	0.040706	Up-regulated
NM_019043.3	APBB1IP	54518	1.26167	5.00241	13.9268	0.000626816	0.0419966	Up-regulated
NM_006120.3	HLA-DMA	3108	1.07879	5.02268	13.8879	0.000636349	0.0423124	Up-regulated
NM_152445.2	FAM161B	145483	-0.376314	5.86404	13.8012	0.00065811	0.0431219	Down-regulated
NM_020945.1	WDFY4	57705	1.30149	3.28049	13.8003	0.00065835	0.0431219	Up-regulated
NM_003830.3	SIGLEC5	8778	1.25104	1.32705	13.7517	0.000670881	0.0433135	Up-regulated
NM_005856.2	RAMP3	10268	1.07868	5.59263	13.7478	0.000671902	0.0433135	Up-regulated
NM_002119.3	HLA-DOA	3111	1.25448	4.09282	13.7319	0.000676079	0.0433135	Up-regulated
NM_003355.2	UCP2	7351	0.94608	5.96275	13.7086	0.000682241	0.0433915	Up-regulated
NM_003651.4	YBX3	8531	1.28258	2.39147	13.6252	0.000704769	0.0445018	Up-regulated
NM_000584.3	CXCL8	3576	2.31788	3.93544	13.5939	0.000713426	0.0447267	Up-regulated
NM_000984.5	RPL23A	6147	0.384824	4.84468	13.5694	0.00072029	0.0448368	Up-regulated
NM_014442.2	SIGLEC8	27181	1.21273	4.16468	13.4807	0.000745698	0.0456431	Up-regulated
NM_148961.3	OTOS	150677	1.36457	3.825	13.4804	0.000745778	0.0456431	Up-regulated
NM_005582.2	CD180	4064	1.36692	2.12286	13.4678	0.00074945	0.0456431	Up-regulated
NM_003370.3	VASP	7408	0.743803	6.41266	13.4386	0.000758068	0.0456431	Up-regulated
NM_003596.3	TPST1	8460	0.450469	6.07294	13.4126	0.000765841	0.0456431	Up-regulated
NM_020992.3	PDLIM1	9124	1.44524	4.90209	13.4048	0.000768182	0.0456431	Up-regulated
NM_052864.2	TIFA	92610	0.87216	3.98801	13.4	0.000769646	0.0456431	Up-regulated
NM_001164407.1	TLCD2	727910	1.16606	3.6248	13.3771	0.000776568	0.0457446	Up-regulated
NM_015559.2	SETBP1	26040	-0.538674	5.43119	13.2939	0.000802374	0.0469496	Down-regulated
NM_005615.4	RNASE6	6039	1.33233	3.51566	13.2293	0.000823001	0.0477944	Up-regulated
NM_004271.3	LY86	9450	1.2217	3.95809	13.2001	0.000832542	0.0477944	Up-regulated
NM_014918.4	CHSY1	22856	0.770012	6.89425	13.1798	0.000839205	0.0477944	Up-regulated
NM_012396.4	PHLDA3	23612	0.561938	3.24968	13.1715	0.000841968	0.0477944	Up-regulated
NM_005565.4	LCP2	3937	1.08179	4.60825	13.1653	0.000844038	0.0477944	Up-regulated
NM_153006.2	NAGS	162417	0.990109	2.85036	13.1467	0.000850239	0.0478368	Up-regulated

## Sheet: B
Supplementary table 3 (B): This sheet contains information of all genes utilised in the analysis of the TS dataset.
	symbol	ENTREZID	logFC	logCPM	F	PValue	FDR	Expression
NM_182614.2	TMEM255B	348013	1.44715	2.60301	44.6676	6.97181e-08	0.000316799	Up-regulated
NM_002965.3	S100A9	6280	2.87576	5.83517	44.5184	7.21885e-08	0.000316799	Up-regulated
NM_000578.3	SLC11A1	6556	2.08251	3.69019	42.4266	1.1845e-07	0.000346544	Up-regulated
NM_016354.3	SLCO4A1	28231	3.32216	7.15229	40.3408	1.9673e-07	0.000431674	Up-regulated
NM_005720.3	ARPC1B	10095	1.205	6.60191	36.864	4.73334e-07	0.00083089	Up-regulated
NM_001565.3	CXCL10	3627	6.10428	5.34467	35.508	6.74467e-07	0.000966015	Up-regulated
NM_025194.2	ITPKC	80271	1.03745	5.52508	34.8135	8.10733e-07	0.000966015	Up-regulated
NM_000450.2	SELE	6401	4.41327	4.28554	34.0395	9.97495e-07	0.000966015	Up-regulated
NM_003955.4	SOCS3	9021	3.3856	7.00521	33.3996	1.18609e-06	0.000966015	Up-regulated
NM_000064.3	C3	718	2.31523	8.95057	33.3053	1.21694e-06	0.000966015	Up-regulated
NM_007286.5	SYNPO	11346	0.775175	6.32343	33.1649	1.26441e-06	0.000966015	Up-regulated
NM_015474.3	SAMHD1	25939	1.08788	6.68325	33.0053	1.32074e-06	0.000966015	Up-regulated
NM_001085.4	SERPINA3	12	3.33317	8.49705	32.6724	1.44697e-06	0.000976927	Up-regulated
NM_005022.3	PFN1	5216	0.432002	8.66402	32.1336	1.67898e-06	0.00101535	Up-regulated
NM_000624.5	SERPINA5	5104	3.06887	3.78078	32.0148	1.73525e-06	0.00101535	Up-regulated
NM_014358.3	CLEC4E	26253	2.476	2.36875	31.6816	1.90383e-06	0.00104437	Up-regulated
NM_021175.3	HAMP	57817	2.43046	3.79346	28.6459	4.53236e-06	0.00234003	Up-regulated
NM_032827.6	ATOH8	84913	1.41092	5.91018	28.0026	5.47666e-06	0.00267048	Up-regulated
NM_005178.4	BCL3	602	1.91035	5.11044	27.4372	6.47819e-06	0.00298864	Up-regulated
NM_014505.5	KCNMB4	27345	0.623619	8.56335	27.0373	7.30236e-06	0.00298864	Up-regulated
NM_005621.1	S100A12	6283	2.90592	2.77734	26.9869	7.41384e-06	0.00298864	Up-regulated
NR_002798.1	NAPSB	256236	2.35791	3.7782	26.9524	7.49117e-06	0.00298864	Up-regulated
NM_017506.1	OR7A5	26659	2.29295	2.37469	26.6417	8.22712e-06	0.00304433	Up-regulated
NM_003004.2	SECTM1	6398	1.87129	2.63193	26.3879	8.88509e-06	0.00304433	Up-regulated
NM_002982.3	CCL2	6347	3.13578	4.81939	26.3442	9.00364e-06	0.00304433	Up-regulated
NM_003890.2	FCGBP	8857	2.77136	5.58401	26.3266	9.052e-06	0.00304433	Up-regulated
NM_006332.4	IFI30	10437	1.94163	5.00794	26.2149	9.36504e-06	0.00304433	Up-regulated
NM_000215.3	JAK3	3718	1.03008	4.33824	25.9442	1.01718e-05	0.00312484	Up-regulated
NM_000201.2	ICAM1	3383	1.77192	5.94315	25.8955	1.03247e-05	0.00312484	Up-regulated
NM_004417.3	DUSP1	1843	-1.27518	8.73333	25.1156	1.31308e-05	0.00384164	Down-regulated
NM_005860.2	FSTL3	10272	0.799043	4.87952	24.9808	1.36928e-05	0.00384554	Up-regulated
NR_135116.1	LINC01736	101927532	1.59506	3.03604	24.9048	1.40204e-05	0.00384554	Up-regulated
NM_000491.4	C1QB	713	2.09578	7.88995	24.7127	1.48866e-05	0.00395939	Up-regulated
NM_002467.4	MYC	4609	1.48223	3.31698	24.4066	1.63852e-05	0.00422979	Up-regulated
NM_002198.2	IRF1	3659	1.86208	5.78078	24.1114	1.79821e-05	0.00438633	Up-regulated
NM_000270.3	PNP	4860	1.29193	5.89714	24.1098	1.79911e-05	0.00438633	Up-regulated
NM_005282.2	GPR4	2828	1.99725	5.99897	23.128	2.45982e-05	0.0058351	Up-regulated
NM_003042.3	SLC6A1	6529	-0.461805	9.94636	22.8157	2.72039e-05	0.0062473	Down-regulated
NM_000602.4	SERPINE1	5054	2.24286	4.36001	22.7531	2.77594e-05	0.0062473	Up-regulated
NM_002318.2	LOXL2	4017	0.987373	3.64127	22.5761	2.93994e-05	0.00645096	Up-regulated
NR_003662.3	RPSAP58	388524	0.72406	3.4303	22.2542	3.26469e-05	0.00682772	Up-regulated
NM_005952.3	MT1X	4501	1.53049	7.54977	22.2519	3.26722e-05	0.00682772	Up-regulated
NM_003897.3	IER3	8870	1.23784	5.70979	21.9696	3.5836e-05	0.00731472	Up-regulated
NM_002124.3	HLA-DRB1	3123	1.72618	6.13637	21.5585	4.1034e-05	0.00817762	Up-regulated
NM_003764.3	STX11	8676	1.71834	3.22152	21.4935	4.1927e-05	0.00817762	Up-regulated
NM_022371.3	TOR3A	64222	0.372613	6.20291	21.1674	4.67227e-05	0.00890589	Up-regulated
NM_002068.3	GNA15	2769	1.59237	3.23197	21.0838	4.80433e-05	0.00890589	Up-regulated
NM_032648.2	FAM167B	84734	2.10516	2.73429	21.0429	4.87049e-05	0.00890589	Up-regulated
NR_132114.1	SNHG19	100507303	0.86162	5.32804	20.778	5.32226e-05	0.00945052	Up-regulated
NR_026656.1	LOC400043	NA	1.27358	2.41097	20.7438	5.38369e-05	0.00945052	Up-regulated
NM_020179.2	SMCO4	56935	0.803169	3.48404	20.2685	6.32009e-05	0.0108767	Up-regulated
NM_033054.2	MYO1G	64005	1.72265	1.69342	20.2078	6.45154e-05	0.0108894	Up-regulated
NM_013376.3	SERTAD1	29950	1.01677	5.48796	19.7121	7.63956e-05	0.0126514	Up-regulated
NM_012335.3	MYO1F	4542	1.27367	4.51807	19.5464	8.08636e-05	0.0131433	Up-regulated
NM_173558.3	FGD2	221472	1.45596	2.96176	19.3176	8.7497e-05	0.0138499	Up-regulated
NM_016639.2	TNFRSF12A	51330	1.41586	2.90711	19.2889	8.83664e-05	0.0138499	Up-regulated
NR_002174.2	CMAHP	8418	1.41316	2.66764	19.2153	9.06442e-05	0.0139576	Up-regulated
NM_005620.1	S100A11	6282	1.22921	5.65684	19.0931	9.45627e-05	0.0139695	Up-regulated
NM_033409.3	SLC52A3	113278	1.44223	5.5821	19.0905	9.46507e-05	0.0139695	Up-regulated
NM_144590.2	ANKRD22	118932	3.03429	2.66068	19.0648	9.54962e-05	0.0139695	Up-regulated
NM_019058.3	DDIT4	54541	1.00628	8.19984	18.6788	0.000109242	0.0156676	Up-regulated
NM_003124.4	SPR	6697	0.781621	5.7387	18.631	0.000111081	0.0156676	Up-regulated
NM_138441.2	MB21D1	NA	1.41619	2.4178	18.5958	0.00011246	0.0156676	Up-regulated
NM_001276.2	CHI3L1	1116	1.98535	8.93492	18.4161	0.000119779	0.0164066	Up-regulated
NM_012072.3	CD93	22918	1.58548	5.78483	18.3755	0.000121502	0.0164066	Up-regulated
NM_000660.6	TGFB1	7040	0.81527	6.82085	18.2275	0.000128004	0.0169235	Up-regulated
NM_130446.2	KLHL6	89857	1.61429	1.93582	18.1882	0.000129792	0.0169235	Up-regulated
NM_014957.2	DENND3	22898	0.999278	5.7166	18.1217	0.000132881	0.0169235	Up-regulated
NM_007021.3	C10orf10	NA	1.88921	8.14551	18.1182	0.000133044	0.0169235	Up-regulated
NM_022904.2	RASAL3	64926	1.30737	2.20607	18.0297	0.000137279	0.0172128	Up-regulated
NM_003730.4	RNASET2	8635	0.807354	6.65335	17.8341	0.000147146	0.0181901	Up-regulated
NM_018557.2	LRP1B	53353	-0.457142	6.767	17.6374	0.000157835	0.0192405	Down-regulated
NM_173833.5	SCARA5	286133	-1.49113	1.16587	17.5477	0.000162978	0.0193287	Down-regulated
NM_000377.2	WAS	7454	1.22003	3.93474	17.5313	0.000163936	0.0193287	Up-regulated
NM_002205.4	ITGA5	3678	1.18291	5.58349	17.5104	0.000165165	0.0193287	Up-regulated
NM_018990.3	SASH3	54440	1.53206	3.98534	17.4562	0.000168403	0.0194193	Up-regulated
NM_003840.4	TNFRSF10D	8793	2.00377	3.605	17.4239	0.000170364	0.0194193	Up-regulated
NM_002872.4	RAC2	5880	1.43411	3.44209	17.2539	0.000181101	0.0201245	Up-regulated
NM_001185.3	AZGP1	563	1.35824	5.64744	17.2533	0.000181136	0.0201245	Up-regulated
NM_005946.2	MT1A	4489	2.06809	2.86573	17.2039	0.000184387	0.0202296	Up-regulated
NM_014220.2	TM4SF1	4071	1.42772	7.61058	17.169	0.000186725	0.0202331	Up-regulated
NM_145256.2	LRRC25	126364	1.46954	2.7963	17.1135	0.000190502	0.0203907	Up-regulated
NM_001540.3	HSPB1	3315	1.15029	8.77198	17.0503	0.000194898	0.0204412	Up-regulated
NM_153209.3	KIF19	124602	1.1438	6.13881	17.0399	0.000195632	0.0204412	Up-regulated
NM_021978.3	ST14	6768	1.35883	1.973	16.9336	0.000203312	0.0209937	Up-regulated
NM_207361.5	FREM2	341640	-1.44926	3.99279	16.7631	0.000216292	0.0220743	Down-regulated
NM_005755.2	EBI3	10148	1.58223	2.8934	16.7186	0.000219819	0.0221765	Up-regulated
NM_004979.5	KCND1	3750	0.833236	4.76087	16.5681	0.000232218	0.0231611	Up-regulated
NM_006418.4	OLFM4	10562	-1.56954	1.74311	16.4056	0.000246441	0.0243035	Down-regulated
NM_178859.3	SLC51B	123264	1.19932	3.64897	16.3453	0.000251952	0.0245709	Up-regulated
NM_006762.2	LAPTM5	7805	1.36336	7.69006	16.2551	0.00026044	0.0251196	Up-regulated
NM_182854.3	SNX20	124460	1.97801	1.97352	15.978	0.000288455	0.0273885	Up-regulated
NM_001855.4	COL15A1	1306	-0.976593	3.43092	15.9617	0.000290205	0.0273885	Down-regulated
NM_005630.2	SLCO2A1	6578	1.41626	3.21709	15.913	0.000295482	0.0275898	Up-regulated
NM_003761.4	VAMP8	8673	1.16858	4.56699	15.8356	0.000304089	0.0280333	Up-regulated
NM_006509.3	RELB	5971	0.731773	4.16902	15.8132	0.000306619	0.0280333	Up-regulated
NM_001289922.2	C22orf34	348645	1.5353	2.50156	15.7127	0.000318295	0.0288007	Up-regulated
NM_024575.4	TNFAIP8L2	79626	1.42988	2.73611	15.6078	0.000330971	0.0296421	Up-regulated
NM_032193.3	RNASEH2C	84153	0.358803	6.289	15.3161	0.000369124	0.0327253	Up-regulated
NM_004441.4	EPHB1	2047	-0.630092	7.33039	15.2084	0.000384371	0.0337363	Down-regulated
NM_004106.1	FCER1G	2207	1.5926	5.32958	15.1809	0.000388363	0.0337491	Up-regulated
NM_004095.3	EIF4EBP1	1978	0.737676	4.08903	15.1154	0.000398068	0.0339827	Up-regulated
NR_040599.1	CARD8-AS1	100505812	0.992077	2.10094	15.1105	0.000398794	0.0339827	Up-regulated
NM_002664.2	PLEK	5341	1.06387	4.62776	15.0517	0.000407746	0.0340977	Up-regulated
NM_181724.2	TMEM119	338773	1.26216	5.14679	15.0299	0.000411114	0.0340977	Up-regulated
NM_001066.2	TNFRSF1B	7133	0.888249	6.37124	14.9934	0.00041682	0.0340977	Up-regulated
NR_027011.1	YBX3P1	440359	1.18533	4.11545	14.9635	0.000421566	0.0340977	Up-regulated
NM_003844.3	TNFRSF10A	8797	1.43879	2.27089	14.9327	0.000426494	0.0340977	Up-regulated
NM_002298.4	LCP1	3936	1.40356	5.76714	14.9283	0.000427208	0.0340977	Up-regulated
NM_032152.4	PRAM1	84106	1.29654	2.84972	14.9275	0.000427339	0.0340977	Up-regulated
NM_032881.2	LSM10	84967	0.358871	6.58507	14.8605	0.000438326	0.0346594	Up-regulated
NM_006169.2	NNMT	4837	1.72008	2.48212	14.8156	0.00044586	0.0349403	Up-regulated
NM_001067.3	TOP2A	7153	2.40202	2.08611	14.7357	0.000459583	0.0353425	Up-regulated
NM_000593.5	TAP1	6890	0.769966	4.01003	14.7254	0.000461395	0.0353425	Up-regulated
NM_000623.3	BDKRB2	624	1.1243	2.33951	14.6976	0.000466295	0.0353425	Up-regulated
NM_002133.2	HMOX1	3162	1.1034	5.86582	14.6931	0.000467099	0.0353425	Up-regulated
NM_001015.4	RPS11	6205	0.361247	9.30619	14.6591	0.000473172	0.035496	Up-regulated
NM_005253.3	FOSL2	2355	1.12337	6.91846	14.6133	0.000481508	0.0357096	Up-regulated
NM_005628.2	SLC1A5	6510	1.31335	1.85455	14.5989	0.000484156	0.0357096	Up-regulated
NM_006435.2	IFITM2	10581	1.20272	7.70298	14.5086	0.000501138	0.036357	Up-regulated
NM_001232.3	CASQ2	845	-0.956081	4.20987	14.4892	0.000504871	0.036357	Down-regulated
NM_003254.2	TIMP1	7076	0.992666	6.99304	14.4866	0.000505361	0.036357	Up-regulated
NR_024031.2	DANCR	57291	0.411012	6.57555	14.4611	0.000510324	0.0364156	Up-regulated
NM_001004323.1	C7orf61	402573	0.965763	3.34337	14.3442	0.000533699	0.0377764	Up-regulated
NM_005779.2	LHFPL2	10184	0.604991	6.69279	14.2034	0.000563356	0.0394566	Up-regulated
NM_030915.3	LBH	81606	-0.761235	6.24253	14.1892	0.000566427	0.0394566	Down-regulated
NM_006186.3	NR4A2	4929	-1.31101	4.42053	14.1585	0.000573166	0.0396116	Down-regulated
NM_001012.1	RPS8	6202	0.38313	8.30986	14.051	0.000597433	0.0406666	Up-regulated
NM_017817.2	RAB20	55647	1.10194	3.58145	14.0498	0.000597698	0.0406666	Up-regulated
NM_024869.2	FAM110D	79927	1.24009	4.22424	14.0273	0.000602915	0.040706	Up-regulated
NM_019043.3	APBB1IP	54518	1.26167	5.00241	13.9268	0.000626816	0.0419966	Up-regulated
NM_006120.3	HLA-DMA	3108	1.07879	5.02268	13.8879	0.000636349	0.0423124	Up-regulated
NM_152445.2	FAM161B	145483	-0.376314	5.86404	13.8012	0.00065811	0.0431219	Down-regulated
NM_020945.1	WDFY4	57705	1.30149	3.28049	13.8003	0.00065835	0.0431219	Up-regulated
NM_003830.3	SIGLEC5	8778	1.25104	1.32705	13.7517	0.000670881	0.0433135	Up-regulated
NM_005856.2	RAMP3	10268	1.07868	5.59263	13.7478	0.000671902	0.0433135	Up-regulated
NM_002119.3	HLA-DOA	3111	1.25448	4.09282	13.7319	0.000676079	0.0433135	Up-regulated
NM_003355.2	UCP2	7351	0.94608	5.96275	13.7086	0.000682241	0.0433915	Up-regulated
NM_003651.4	YBX3	8531	1.28258	2.39147	13.6252	0.000704769	0.0445018	Up-regulated
NM_000584.3	CXCL8	3576	2.31788	3.93544	13.5939	0.000713426	0.0447267	Up-regulated
NM_000984.5	RPL23A	6147	0.384824	4.84468	13.5694	0.00072029	0.0448368	Up-regulated
NM_014442.2	SIGLEC8	27181	1.21273	4.16468	13.4807	0.000745698	0.0456431	Up-regulated
NM_148961.3	OTOS	150677	1.36457	3.825	13.4804	0.000745778	0.0456431	Up-regulated
NM_005582.2	CD180	4064	1.36692	2.12286	13.4678	0.00074945	0.0456431	Up-regulated
NM_003370.3	VASP	7408	0.743803	6.41266	13.4386	0.000758068	0.0456431	Up-regulated
NM_003596.3	TPST1	8460	0.450469	6.07294	13.4126	0.000765841	0.0456431	Up-regulated
NM_020992.3	PDLIM1	9124	1.44524	4.90209	13.4048	0.000768182	0.0456431	Up-regulated
NM_052864.2	TIFA	92610	0.87216	3.98801	13.4	0.000769646	0.0456431	Up-regulated
NM_001164407.1	TLCD2	727910	1.16606	3.6248	13.3771	0.000776568	0.0457446	Up-regulated
NM_015559.2	SETBP1	26040	-0.538674	5.43119	13.2939	0.000802374	0.0469496	Down-regulated
NM_005615.4	RNASE6	6039	1.33233	3.51566	13.2293	0.000823001	0.0477944	Up-regulated
NM_004271.3	LY86	9450	1.2217	3.95809	13.2001	0.000832542	0.0477944	Up-regulated
NM_014918.4	CHSY1	22856	0.770012	6.89425	13.1798	0.000839205	0.0477944	Up-regulated
NM_012396.4	PHLDA3	23612	0.561938	3.24968	13.1715	0.000841968	0.0477944	Up-regulated
NM_005565.4	LCP2	3937	1.08179	4.60825	13.1653	0.000844038	0.0477944	Up-regulated
NM_153006.2	NAGS	162417	0.990109	2.85036	13.1467	0.000850239	0.0478368	Up-regulated
NM_006581.3	FUT9	10690	-0.446696	8.29501	12.9812	0.000907722	0.0505427	Unchanged
NM_005461.4	MAFB	9935	0.936879	5.2005	12.9752	0.00090985	0.0505427	Unchanged
NM_032782.4	HAVCR2	84868	1.12721	5.04054	12.93	0.0009263	0.0511329	Unchanged
NM_181712.4	KANK4	163782	-1.03707	1.12717	12.8753	0.000946635	0.0517549	Unchanged
NR_026951.1	LINC00324	284029	0.578887	2.01495	12.8593	0.00095267	0.0517549	Unchanged
NM_022131.2	CLSTN2	64084	-1.23052	4.30098	12.8524	0.000955257	0.0517549	Unchanged
NM_000442.4	PECAM1	5175	1.07208	7.44975	12.8301	0.000963768	0.0518957	Unchanged
NM_002216.2	ITIH2	3698	-0.974735	4.59948	12.7926	0.000978245	0.052354	Unchanged
NM_014059.2	RGCC	28984	0.5977	8.45284	12.7465	0.000996375	0.0526529	Unchanged
NM_053050.4	MRPL53	116540	0.299176	6.19482	12.7444	0.000997219	0.0526529	Unchanged
NM_001785.2	CDA	978	1.21142	3.4027	12.7328	0.00100183	0.0526529	Unchanged
NM_000840.2	GRM3	2913	-0.45735	9.45515	12.6897	0.00101917	0.0532455	Unchanged
NM_173648.3	CCDC141	285025	-0.866204	2.30157	12.6604	0.00103118	0.0534382	Unchanged
NM_182565.3	UBALD2	283991	0.513327	6.76654	12.651	0.00103503	0.0534382	Unchanged
NM_015312.3	KIAA1109	84162	-0.448095	8.73219	12.6233	0.00104655	0.0537168	Unchanged
NM_002003.4	FCN1	2219	2.02428	2.50332	12.6035	0.00105485	0.053828	Unchanged
NM_004557.3	NOTCH4	4855	1.26767	1.51599	12.5483	0.00107841	0.0544361	Unchanged
NM_033261.2	IDI2	91734	0.435269	3.45128	12.5465	0.00107917	0.0544361	Unchanged
NM_016332.3	MSRB1	51734	0.379866	6.33698	12.4645	0.00111523	0.0552914	Unchanged
NM_006160.3	NEUROD2	4761	-2.11449	2.68337	12.4626	0.00111605	0.0552914	Unchanged
NM_002155.4	HSPA6	3310	1.78725	2.35004	12.4603	0.0011171	0.0552914	Unchanged
NM_003673.3	TCAP	8557	1.19353	3.87247	12.4509	0.00112132	0.0552914	Unchanged
NM_001423.2	EMP1	2012	1.33805	6.83199	12.403	0.00114311	0.0560505	Unchanged
NM_000189.4	HK2	3099	0.790935	4.55017	12.3622	0.00116199	0.0563964	Unchanged
NM_020650.2	RCN3	57333	0.537653	3.53535	12.3573	0.00116425	0.0563964	Unchanged
NM_181844.3	BCL6B	255877	1.16711	4.53509	12.3463	0.00116944	0.0563964	Unchanged
NM_031310.2	PLVAP	83483	1.18867	2.76366	12.3285	0.00117782	0.0564901	Unchanged
NM_018142.2	INTS10	55174	0.281341	6.7837	12.2661	0.00120781	0.0576136	Unchanged
NM_000416.2	IFNGR1	3459	0.618621	7.59807	12.2289	0.00122603	0.058167	Unchanged
NM_005195.3	CEBPD	1052	1.23803	7.57086	12.1344	0.00127374	0.0599837	Unchanged
NM_004273.4	CHST3	9469	0.531913	6.48429	12.1177	0.00128239	0.0599837	Unchanged
NM_015675.3	GADD45B	4616	0.888733	7.29689	12.108	0.00128743	0.0599837	Unchanged
NM_007191.4	WIF1	11197	-0.982594	8.98454	12.0861	0.00129885	0.0599837	Unchanged
NM_004946.2	DOCK2	1794	1.38653	3.94263	12.0724	0.00130609	0.0599837	Unchanged
NM_002053.2	GBP1	2633	1.34386	5.46586	12.0644	0.00131036	0.0599837	Unchanged
NM_152914.2	NATD1	256302	0.371242	5.7292	12.0609	0.00131216	0.0599837	Unchanged
NR_027040.1	ATP6V0E2-AS1	401431	-0.443811	4.47527	12.0357	0.00132567	0.0602743	Unchanged
NM_005044.4	PRKX	5613	1.02545	5.43735	12.0234	0.00133226	0.0602743	Unchanged
NM_015175.2	NBEAL2	23218	0.818429	4.30967	11.99	0.00135048	0.0607853	Unchanged
NM_002055.4	GFAP	2670	1.17635	14.2101	11.9763	0.00135799	0.0608118	Unchanged
NM_000980.3	RPL18A	6142	0.545207	1.74879	11.8854	0.00140909	0.0622202	Unchanged
NM_000756.3	CRH	1392	-1.3737	3.15349	11.8826	0.0014107	0.0622202	Unchanged
NM_176870.2	MT1M	4499	1.05356	6.86829	11.8825	0.00141071	0.0622202	Unchanged
NM_021149.3	COTL1	23406	0.591642	8.31357	11.7754	0.00147368	0.0646726	Unchanged
NM_001099409.1	EHBP1L1	254102	0.546867	6.40191	11.7595	0.00148327	0.0647694	Unchanged
NM_006764.4	IFRD2	7866	0.360378	5.28833	11.7236	0.00150517	0.0654002	Unchanged
NM_004120.4	GBP2	2634	1.17857	5.62165	11.6041	0.00158055	0.0683374	Unchanged
NM_015136.2	STAB1	23166	1.02603	5.32633	11.5635	0.00160706	0.068942	Unchanged
NM_001348107.1	LINC00961	NA	0.969961	3.24283	11.5251	0.00163263	0.068942	Unchanged
NM_052943.3	FAM46B	NA	0.80693	1.70937	11.525	0.00163271	0.068942	Unchanged
NM_032587.3	CARD6	84674	0.986576	4.09949	11.518	0.00163738	0.068942	Unchanged
NM_004454.2	ETV5	2119	-0.449011	7.58887	11.5157	0.00163894	0.068942	Unchanged
NM_001007595.2	C2CD4B	388125	1.7705	3.21488	11.5116	0.00164166	0.068942	Unchanged
NM_005161.4	APLNR	187	1.82321	6.6802	11.47	0.00167002	0.0697989	Unchanged
NM_001142594.2	ITPK1	3705	0.679924	3.31517	11.4207	0.00170421	0.0708904	Unchanged
NM_001127183.2	CFLAR	8837	0.592003	2.26768	11.3846	0.00172971	0.0716118	Unchanged
NM_173515.2	CNKSR3	154043	0.71087	5.65597	11.3369	0.0017641	0.0724713	Unchanged
NM_133471.3	PPP1R18	170954	1.30802	2.88139	11.3329	0.00176699	0.0724713	Unchanged
NM_002163.2	IRF8	3394	1.23889	4.20968	11.3064	0.00178646	0.0729293	Unchanged
NM_000112.3	SLC26A2	1836	0.74797	5.60744	11.2809	0.00180538	0.0733602	Unchanged
NM_000101.3	CYBA	1535	0.636541	7.00238	11.2612	0.00182012	0.0736182	Unchanged
NM_005797.3	MPZL2	10205	1.64015	3.38733	11.2471	0.00183078	0.0736835	Unchanged
NM_001282714.1	FAM107A	11170	0.952441	3.88941	11.2369	0.00183852	0.0736835	Unchanged
NM_001002029.3	C4B	721	1.62159	4.88363	11.2074	0.00186106	0.074248	Unchanged
NM_024656.3	COLGALT1	79709	0.388923	6.14395	11.1711	0.0018893	0.0750332	Unchanged
NM_004089.3	TSC22D3	1831	0.685689	4.04422	11.1367	0.00191637	0.0757657	Unchanged
NM_030622.7	CYP2S1	29785	1.04078	1.61977	11.1097	0.00193799	0.076277	Unchanged
NM_152309.2	PIK3AP1	118788	1.2193	4.76756	11.0934	0.00195111	0.0764504	Unchanged
NR_029409.1	TOLLIP-AS1	255512	0.464301	3.39568	11.0784	0.00196329	0.0765857	Unchanged
NR_038908.1	SENCR	100507392	0.9639	2.41316	11.054	0.00198333	0.077025	Unchanged
NM_000327.3	ROM1	6094	0.779459	6.70177	10.9957	0.00203203	0.0785688	Unchanged
NM_006931.2	SLC2A3	6515	0.781795	7.28988	10.9667	0.0020567	0.0791536	Unchanged
NM_000552.4	VWF	7450	0.948513	9.83881	10.9568	0.00206519	0.0791536	Unchanged
NM_006022.3	TSC22D1	8848	0.568657	7.53069	10.9051	0.00211019	0.0805267	Unchanged
NM_002121.5	HLA-DPB1	3115	0.995413	6.23098	10.8787	0.00213358	0.0810668	Unchanged
NM_001733.4	C1R	715	0.993217	6.88489	10.8548	0.00215502	0.0815284	Unchanged
NM_000441.1	SLC26A4	5172	-0.561252	2.04525	10.8387	0.00216951	0.0817148	Unchanged
NM_022767.3	AEN	64782	0.554572	4.96888	10.8288	0.00217857	0.0817148	Unchanged
NM_003155.2	STC1	6781	1.57368	3.49981	10.8112	0.00219462	0.0819669	Unchanged
NM_182528.3	C1QL2	165257	-0.71908	5.50662	10.7587	0.00224343	0.0834347	Unchanged
NM_004268.4	MED17	9440	-0.308351	5.76145	10.6692	0.00232916	0.0858507	Unchanged
NM_003012.4	SFRP1	6422	-0.591591	7.39659	10.6658	0.00233247	0.0858507	Unchanged
NM_006705.3	GADD45G	10912	0.728174	4.79118	10.6528	0.00234529	0.0858507	Unchanged
NM_015972.3	POLR1D	51082	0.394912	4.90861	10.6505	0.00234752	0.0858507	Unchanged
NM_015167.2	JMJD6	23210	0.841445	1.93674	10.6295	0.0023684	0.0861328	Unchanged
NM_001136482.1	C19orf38	255809	0.904286	2.20176	10.623	0.00237486	0.0861328	Unchanged
NM_001009.3	RPS5	6193	0.280274	8.47576	10.5817	0.00241648	0.0872816	Unchanged
NM_178840.3	C1orf64	NA	0.928874	6.07268	10.5699	0.00242845	0.0873546	Unchanged
NR_131012.1	NEAT1	283131	1.7603	6.53304	10.5359	0.00246349	0.0882534	Unchanged
NM_199054.2	MKNK2	2872	0.540071	6.72271	10.3875	0.00262278	0.0935779	Unchanged
NM_004444.4	EPHB4	2050	0.975601	5.5313	10.3713	0.00264087	0.0936421	Unchanged
NM_002117.5	HLA-C	3107	0.559772	9.22494	10.3668	0.00264592	0.0936421	Unchanged
NM_018946.3	NANS	54187	0.302276	5.85983	10.3561	0.00265793	0.0936894	Unchanged
NM_003608.3	GPR65	8477	1.58343	1.97553	10.3254	0.00269275	0.0939749	Unchanged
NM_015692.2	CPAMD8	27151	1.29472	3.69297	10.3241	0.00269414	0.0939749	Unchanged
NM_139265.3	EHD4	30844	0.624551	4.99175	10.3206	0.00269815	0.0939749	Unchanged
NM_002349.3	LY75	4065	0.766873	2.70901	10.3	0.00272183	0.094425	Unchanged
NM_001295.2	CCR1	1230	1.57255	4.10067	10.2478	0.00278288	0.0957177	Unchanged
NM_005127.2	CLEC2B	9976	1.38332	4.56688	10.2425	0.00278909	0.0957177	Unchanged
NM_020529.2	NFKBIA	4792	0.706154	7.75766	10.2402	0.00279181	0.0957177	Unchanged
NM_014734.3	SUSD6	9766	0.416812	6.76847	10.1988	0.00284134	0.0967092	Unchanged
NM_019110.4	ZKSCAN4	387032	-0.604425	0.972254	10.1977	0.00284277	0.0967092	Unchanged
NM_001031801.1	LIMK2	3985	0.844125	2.0516	10.1787	0.00286581	0.0969783	Unchanged
NM_006834.4	RAB32	10981	0.596297	4.08961	10.173	0.00287278	0.0969783	Unchanged
NM_032251.5	CCDC88B	283234	0.576699	4.43078	10.1165	0.00294276	0.0989603	Unchanged
NM_006098.4	RACK1	10399	0.24837	9.8062	10.0967	0.00296765	0.0992288	Unchanged
NM_001080448.2	EPHA6	285220	-0.818725	3.31738	10.0922	0.00297336	0.0992288	Unchanged
NM_003486.6	SLC7A5	8140	0.886856	9.64684	10.0641	0.0030092	0.100044	Unchanged
NM_001122679.1	TENM2	57451	-0.711712	1.69494	10.0207	0.00306553	0.101533	Unchanged
NM_001039792.1	HRCT1	646962	0.688631	3.03633	9.99557	0.00309864	0.102243	Unchanged
NM_005477.2	HCN4	10021	-1.09635	3.43465	9.96929	0.00313368	0.103012	Unchanged
NM_002095.4	GTF2E2	2961	0.301114	5.62467	9.9594	0.00314696	0.103063	Unchanged
NM_133468.4	BMPER	168667	-0.626189	4.8044	9.94409	0.00316766	0.103355	Unchanged
NM_001289.5	CLIC2	1193	0.99089	5.12731	9.91994	0.00320061	0.103892	Unchanged
NM_002898.3	RBMS2	5939	0.815302	6.80353	9.9147	0.0032078	0.103892	Unchanged
NM_014431.2	PALD1	27143	0.507845	6.69313	9.86509	0.00327679	0.105737	Unchanged
NR_132344.1	LOC158434	158434	1.16855	1.58024	9.83563	0.00331852	0.106691	Unchanged
NM_002167.4	ID3	3399	0.83822	7.25776	9.80946	0.00335604	0.107504	Unchanged
NR_026845.1	URB1-AS1	84996	0.357743	4.46488	9.79589	0.00337568	0.107739	Unchanged
NR_024009.1	GTSE1-AS1	NA	0.551103	2.00162	9.71158	0.00350047	0.110901	Unchanged
NM_001231.4	CASQ1	844	-0.631811	2.918	9.71057	0.003502	0.110901	Unchanged
NM_016558.3	SCAND1	51282	0.51593	2.4665	9.70352	0.00351266	0.110901	Unchanged
NM_022766.5	CERK	64781	0.338017	7.47842	9.67922	0.00354967	0.111668	Unchanged
NM_023073.3	C5orf42	NA	-0.390009	5.81595	9.64098	0.00360876	0.112699	Unchanged
NM_001130026.2	TCAF2	285966	0.983577	1.43494	9.63025	0.00362552	0.112699	Unchanged
NM_020309.3	SLC17A7	57030	-2.45343	5.4624	9.62887	0.00362769	0.112699	Unchanged
NM_018957.3	SH3BP1	23616	0.838139	3.00821	9.62497	0.00363381	0.112699	Unchanged
NM_002118.4	HLA-DMB	3109	1.16865	4.51932	9.59574	0.00368002	0.113731	Unchanged
NM_001814.5	CTSC	1075	0.961273	4.89608	9.58621	0.00369521	0.1138	Unchanged
NM_198552.2	FAM89A	375061	0.656068	5.78154	9.49549	0.00384334	0.117947	Unchanged
NM_001101340.1	ADM5	199800	0.586268	3.4609	9.45972	0.00390346	0.119375	Unchanged
NM_024600.5	TMEM204	79652	0.932545	2.58658	9.4263	0.00396054	0.1207	Unchanged
NM_004171.3	SLC1A2	6506	-1.05009	6.95585	9.41763	0.0039755	0.120737	Unchanged
NR_003133.2	GBP1P1	400759	1.30196	2.12344	9.40408	0.00399898	0.121031	Unchanged
NM_021103.3	TMSB10	9168	0.403594	9.96777	9.38726	0.00402835	0.121501	Unchanged
NM_003863.3	DPM2	8818	0.318025	6.58781	9.3579	0.00408016	0.122642	Unchanged
NM_024954.4	UBTD1	80019	0.399063	5.96314	9.3372	0.00411713	0.123331	Unchanged
NM_017639.3	DCHS2	54798	-0.870318	4.45554	9.31549	0.00415627	0.12408	Unchanged
NM_019593.3	GPCPD1	56261	-0.618665	6.68819	9.30048	0.00418357	0.124472	Unchanged
NM_018176.3	LGI2	55203	0.869755	4.4581	9.23936	0.00429669	0.127406	Unchanged
NM_152280.4	SYT11	23208	-0.309473	11.2869	9.21905	0.00433502	0.128109	Unchanged
NM_030979.2	PABPC3	5042	0.337753	6.39622	9.20687	0.00435817	0.128361	Unchanged
NM_001336.3	CTSZ	1522	0.374127	7.65055	9.15358	0.00446102	0.130413	Unchanged
NM_139245.3	PPM1L	151742	-0.652443	2.03048	9.15148	0.00446513	0.130413	Unchanged
NM_024787.3	RNF122	79845	0.693096	3.03094	9.14775	0.00447242	0.130413	Unchanged
NM_015910.5	WDPCP	51057	-0.493663	1.25646	9.12927	0.0045088	0.131039	Unchanged
NM_000972.2	RPL7A	6130	0.307085	6.99947	9.08849	0.00459018	0.132531	Unchanged
NM_001323292.1	RNF180	285671	-0.451958	3.12439	9.08841	0.00459034	0.132531	Unchanged
NM_207422.2	FLJ44635	392490	0.307591	7.08932	9.04364	0.00468149	0.134335	Unchanged
NM_004227.3	CYTH3	9265	-0.327154	7.75122	9.04269	0.00468345	0.134335	Unchanged
NM_000069.2	CACNA1S	779	-0.782106	2.74943	9.02371	0.0047227	0.134549	Unchanged
NM_001112706.2	SCIN	85477	1.40254	1.57867	9.02342	0.0047233	0.134549	Unchanged
NM_004673.3	ANGPTL1	9068	-0.869076	3.81526	9.01045	0.00475033	0.134549	Unchanged
NM_015529.3	MOXD1	26002	-0.901695	7.12214	9.00953	0.00475223	0.134549	Unchanged
NM_001039999.2	FAM83G	644815	0.972061	1.31001	8.96554	0.00484518	0.136166	Unchanged
NM_017723.2	TOR4A	54863	0.69687	4.58148	8.96386	0.00484876	0.136166	Unchanged
NM_001987.4	ETV6	2120	0.505274	5.32662	8.95745	0.00486246	0.136166	Unchanged
NM_032849.3	MEDAG	84935	0.945529	1.30762	8.95329	0.00487139	0.136166	Unchanged
NM_024578.2	OCEL1	79629	0.35606	5.24271	8.936	0.00490867	0.136773	Unchanged
NM_013248.2	NXT1	29107	0.375791	4.32016	8.91855	0.00494658	0.137393	Unchanged
NM_052907.3	TMEM132B	114795	-0.681144	4.54434	8.87713	0.00503784	0.139388	Unchanged
NM_004585.4	RARRES3	NA	0.894801	6.33973	8.8716	0.00505016	0.139388	Unchanged
NM_000597.2	IGFBP2	3485	1.10028	2.63431	8.86184	0.005072	0.139551	Unchanged
NM_006270.4	RRAS	6237	0.526206	6.30145	8.79986	0.00521294	0.142981	Unchanged
NM_015634.3	KIF1BP	26128	-0.301204	7.70054	8.78256	0.00525304	0.143632	Unchanged
NM_207352.3	CYP4V2	285440	-0.3781	7.01153	8.76539	0.00529314	0.144279	Unchanged
NM_003641.3	IFITM1	8519	0.876054	8.11161	8.7525	0.00532349	0.144358	Unchanged
NM_018226.4	RNPEPL1	57140	0.511483	7.17797	8.75019	0.00532893	0.144358	Unchanged
NM_152637.2	METTL7B	196410	0.868762	2.5137	8.71165	0.00542083	0.146001	Unchanged
NM_001710.5	CFB	629	0.945755	5.51576	8.71082	0.00542283	0.146001	Unchanged
NM_152679.3	SLC10A4	201780	-1.20645	4.69279	8.68278	0.00549077	0.147007	Unchanged
NM_001278718.1	FXYD1	5348	0.868658	2.19646	8.67806	0.00550229	0.147007	Unchanged
NM_003824.3	FADD	8772	0.244443	5.58738	8.67211	0.00551687	0.147007	Unchanged
NM_001190702.1	MTRNR2L8	100463486	1.64543	3.68578	8.66789	0.00552722	0.147007	Unchanged
NM_014079.3	KLF15	28999	0.562982	7.18625	8.65145	0.00556776	0.147638	Unchanged
NM_006645.2	STARD10	10809	0.414797	7.30483	8.61243	0.00566528	0.149513	Unchanged
NM_003311.3	PHLDA2	7262	0.813769	1.79971	8.60956	0.00567253	0.149513	Unchanged
NR_026676.1	RPS2P32	256355	0.465806	2.00938	8.58032	0.00574689	0.151019	Unchanged
NM_024689.2	CXorf36	NA	1.06975	2.59625	8.55443	0.0058136	0.152159	Unchanged
NM_021137.4	TNFAIP1	7126	0.257894	7.41034	8.55007	0.00582493	0.152159	Unchanged
NR_135681.1	LOC105370792	105370792	0.662246	2.85034	8.52427	0.00589236	0.153464	Unchanged
NM_002122.3	HLA-DQA1	3117	1.26493	3.48558	8.50748	0.00593671	0.154161	Unchanged
NM_004907.2	IER2	9592	-0.660707	6.72105	8.49431	0.00597175	0.154614	Unchanged
NM_014963.2	SBNO2	22904	0.782421	1.21236	8.481	0.00600738	0.154795	Unchanged
NM_006080.2	SEMA3A	10371	-0.872715	5.59767	8.47746	0.0060169	0.154795	Unchanged
NM_001033578.2	SGK3	23678	0.494238	1.82548	8.47198	0.00603166	0.154795	Unchanged
NM_002563.4	P2RY1	5028	-0.551191	7.57374	8.46	0.00606406	0.155173	Unchanged
NM_004466.5	GPC5	2262	-0.425476	7.25214	8.44553	0.00610344	0.155374	Unchanged
NM_004823.1	KCNK6	9424	0.839898	2.45294	8.43267	0.00613868	0.155374	Unchanged
NM_080614.1	WFDC3	140686	0.765447	1.10559	8.42962	0.00614706	0.155374	Unchanged
NM_005746.2	NAMPT	10135	0.6305	6.78354	8.423	0.00616531	0.155374	Unchanged
NR_108074.1	LINC00706	100652997	1.06035	2.31456	8.41951	0.00617494	0.155374	Unchanged
NM_002381.4	MATN3	4148	0.900265	4.64673	8.41615	0.00618424	0.155374	Unchanged
NM_015669.4	PCDHB5	26167	-0.42026	4.59129	8.41197	0.00619585	0.155374	Unchanged
NM_015311.2	OBSL1	23363	0.466143	3.81857	8.38821	0.00626216	0.156198	Unchanged
NM_001497.3	B4GALT1	2683	0.683383	5.45859	8.38745	0.00626429	0.156198	Unchanged
NM_198450.5	APOOL	139322	-0.188875	6.27348	8.37273	0.00630579	0.156264	Unchanged
NM_013348.3	KCNJ14	3770	-0.952853	4.33244	8.37003	0.00631341	0.156264	Unchanged
NM_014624.3	S100A6	6277	0.578829	8.10488	8.36759	0.00632034	0.156264	Unchanged
NM_152796.2	HIF3A	64344	0.848752	1.59982	8.34157	0.00639458	0.157026	Unchanged
NM_183377.1	ASIC2	40	-1.17757	1.97256	8.33873	0.00640273	0.157026	Unchanged
NM_000096.3	CP	1356	1.81717	4.41681	8.338	0.00640483	0.157026	Unchanged
NM_133478.2	SLC4A5	57835	0.740794	2.03523	8.31555	0.00646972	0.158175	Unchanged
NM_001827.2	CKS2	1164	0.760489	2.24065	8.29684	0.00652437	0.159068	Unchanged
NM_005953.3	MT2A	4502	0.991139	9.01031	8.28502	0.00655912	0.159472	Unchanged
NM_005468.2	NAALADL1	10004	0.815452	2.84467	8.26357	0.00662273	0.160263	Unchanged
NM_024508.4	ZBED2	79413	1.44496	2.16054	8.26175	0.00662816	0.160263	Unchanged
NM_000634.2	CXCR1	3577	1.04716	1.03348	8.23491	0.00670873	0.161765	Unchanged
NM_002507.3	NGFR	4804	0.990927	4.69146	8.19837	0.00682013	0.164001	Unchanged
NM_002089.3	CXCL2	2920	1.78339	2.45685	8.18594	0.00685849	0.164473	Unchanged
NM_006694.3	JTB	10899	0.31447	8.43229	8.16385	0.00692718	0.164823	Unchanged
NM_019111.4	HLA-DRA	3122	1.12896	7.91096	8.16132	0.00693511	0.164823	Unchanged
NM_017914.3	C19orf24	55009	0.422509	6.16513	8.15575	0.00695258	0.164823	Unchanged
NM_002839.3	PTPRD	5789	-0.616421	2.95717	8.1552	0.00695431	0.164823	Unchanged
NM_177454.3	FAM171B	165215	-0.538258	8.98493	8.14743	0.00697875	0.164823	Unchanged
NR_145132.1	ENOX1	55068	-0.69899	1.82731	8.1452	0.00698579	0.164823	Unchanged
NM_024310.4	PLEKHF1	79156	0.640252	4.78146	8.12393	0.00705325	0.165969	Unchanged
NM_080283.3	ABCA9	10350	-0.695159	4.55085	8.11446	0.00708352	0.166235	Unchanged
NM_002686.4	PNMT	5409	0.689546	2.91283	8.10373	0.00711796	0.166598	Unchanged
NM_001308043.1	CFLAR	8837	0.702935	2.53949	8.08517	0.00717799	0.167136	Unchanged
NM_019107.3	MYDGF	56005	0.226787	6.68042	8.08067	0.00719262	0.167136	Unchanged
NM_001080505.1	SHISA3	152573	0.924327	3.44305	8.079	0.00719806	0.167136	Unchanged
NM_022153.1	VSIR	64115	0.82014	8.86956	8.05186	0.00728708	0.168756	Unchanged
NM_145176.2	SLC2A12	154091	-0.336316	6.45683	8.0328	0.00735028	0.169344	Unchanged
NM_133261.2	GIPC3	126326	0.908875	3.24329	8.03258	0.00735102	0.169344	Unchanged
NM_001736.3	C5AR1	728	1.26947	3.45383	8.01653	0.00740471	0.170134	Unchanged
NM_017798.3	YTHDF1	54915	0.163228	7.29992	8.00869	0.00743109	0.170294	Unchanged
NM_004004.5	GJB2	2706	-0.733553	3.20915	7.985	0.00751143	0.171687	Unchanged
NM_002221.3	ITPKB	3707	0.599944	10.4465	7.97276	0.00755328	0.172195	Unchanged
NM_022059.3	CXCL16	58191	0.738326	5.27384	7.96535	0.00757874	0.172328	Unchanged
NM_001080466.1	BTBD17	388419	-0.659763	4.7477	7.94314	0.00765565	0.173627	Unchanged
NM_000558.4	HBA1	3039	1.35958	6.68195	7.92305	0.00772592	0.174376	Unchanged
NR_027064.2	TINCR	257000	-0.928391	4.11092	7.92234	0.00772841	0.174376	Unchanged
NM_001159522.1	ZNF727	442319	-0.765333	1.92353	7.8334	0.00804799	0.180969	Unchanged
NM_016562.3	TLR7	51284	1.16968	3.60235	7.82963	0.00806185	0.180969	Unchanged
NM_024430.3	PSTPIP2	9050	1.0055	2.4082	7.80462	0.00815439	0.182357	Unchanged
NM_003412.3	ZIC1	7545	-0.436318	6.83773	7.80171	0.00816523	0.182357	Unchanged
NM_001319052.1	GALNT15	117248	0.642028	3.26543	7.79457	0.00819193	0.182489	Unchanged
NM_003268.5	TLR5	7100	0.771274	2.94785	7.76529	0.00830228	0.184176	Unchanged
NM_002616.2	PER1	5187	0.381824	7.60518	7.76039	0.00832089	0.184176	Unchanged
NM_014571.3	HEYL	26508	0.557638	6.54	7.75409	0.00834492	0.184176	Unchanged
NM_005252.3	FOS	2353	-1.03177	7.81071	7.75233	0.00835162	0.184176	Unchanged
NM_000916.3	OXTR	5021	1.15639	5.86966	7.73516	0.00841751	0.185164	Unchanged
NM_173852.3	KRTCAP2	200185	0.245926	6.22826	7.7288	0.00844204	0.185239	Unchanged
NM_020755.3	SERINC1	57515	-0.28863	11.2575	7.71263	0.00850477	0.186151	Unchanged
NM_031286.3	SH3BGRL3	83442	0.289463	8.78277	7.66453	0.00869436	0.188945	Unchanged
NM_001321042.1	INPP5A	3632	1.04744	2.56631	7.66342	0.00869879	0.188945	Unchanged
NM_022091.4	ASCC3	10973	-0.513012	2.16034	7.66299	0.00870053	0.188945	Unchanged
NM_001029858.3	SLC35F1	222553	-0.475341	7.50117	7.65707	0.00872417	0.188945	Unchanged
NM_173500.3	TTBK2	146057	-0.291057	5.80459	7.65245	0.00874269	0.188945	Unchanged
NM_032272.4	MAF1	84232	0.306201	8.14329	7.64647	0.00876672	0.188945	Unchanged
NM_022776.4	OSBPL11	114885	0.589104	6.91591	7.63522	0.00881212	0.188945	Unchanged
NM_002224.3	ITPR3	3710	0.579311	5.73431	7.63308	0.00882078	0.188945	Unchanged
NM_032857.4	LACTB	114294	0.402051	3.84929	7.63175	0.00882618	0.188945	Unchanged
NM_003256.3	TIMP4	7079	0.726542	4.77754	7.6226	0.00886334	0.189279	Unchanged
NM_004556.2	NFKBIE	4794	0.380055	4.6257	7.59719	0.00896747	0.191038	Unchanged
NM_139284.2	LGI4	163175	0.644953	8.1621	7.58092	0.0090348	0.192006	Unchanged
NM_021105.2	PLSCR1	5359	0.930896	6.37057	7.56408	0.00910508	0.193032	Unchanged
NM_020882.2	COL20A1	57642	-0.899632	3.75375	7.55325	0.00915062	0.19353	Unchanged
NM_004807.2	HS6ST1	9394	0.36038	6.52429	7.54025	0.00920555	0.194224	Unchanged
NM_024608.3	NEIL1	79661	0.441021	2.84852	7.51884	0.00929681	0.195679	Unchanged
NM_002241.4	KCNJ10	3766	-0.399366	10.1727	7.47792	0.00947398	0.198752	Unchanged
NM_207015.2	NAALADL2	254827	-0.488029	3.016	7.47469	0.00948812	0.198752	Unchanged
NM_001463.3	FRZB	2487	-0.516836	6.56295	7.4614	0.0095465	0.199499	Unchanged
NM_020981.3	B3GALT1	8708	-0.730265	3.66163	7.45069	0.00959385	0.200012	Unchanged
NR_026964.3	DKFZP434A062	26102	0.848089	1.17642	7.43397	0.00966827	0.200683	Unchanged
NM_138961.2	ESAM	90952	0.596027	7.64679	7.43224	0.009676	0.200683	Unchanged
NM_000603.4	NOS3	4846	0.776413	4.67946	7.42808	0.00969462	0.200683	Unchanged
NM_032439.3	PHYHIPL	84457	-0.483933	5.02926	7.39966	0.00982291	0.20286	Unchanged
NM_006816.2	LMAN2	10960	0.199962	7.64816	7.3663	0.00997584	0.205535	Unchanged
NM_007006.2	NUDT21	11051	-0.305604	8.43237	7.35113	0.0100462	0.206501	Unchanged
NM_001137601.2	ZBTB42	100128927	0.645186	3.25066	7.34139	0.0100917	0.206951	Unchanged
NM_022159.3	ADGRL4	64123	0.952103	6.41189	7.33242	0.0101338	0.207329	Unchanged
NM_018462.4	BRK1	55845	0.222193	8.50666	7.31493	0.0102163	0.208532	Unchanged
NM_001013620.3	ALG10B	144245	-0.46946	2.85227	7.30512	0.010263	0.208998	Unchanged
NM_032023.3	RASSF4	83937	0.544807	7.44677	7.30009	0.010287	0.209002	Unchanged
NM_001206559.1	POLR1D	51082	0.472872	1.99642	7.2831	0.0103685	0.209768	Unchanged
NM_001136180.1	HSBP1L1	440498	0.355526	5.05684	7.27739	0.010396	0.209768	Unchanged
NM_002568.3	PABPC1	26986	0.39156	8.58305	7.27732	0.0103964	0.209768	Unchanged
NM_003725.3	HSD17B6	8630	-0.558583	6.69642	7.2566	0.010497	0.211312	Unchanged
NM_001159293.1	ZNF737	100129842	-0.42214	5.32573	7.23426	0.0106067	0.213031	Unchanged
NM_000910.3	NPY2R	4887	-1.67384	2.41729	7.20253	0.0107645	0.215549	Unchanged
NM_000229.1	LCAT	3931	0.721872	3.79998	7.19886	0.0107829	0.215549	Unchanged
NR_036444.1	FENDRR	400550	0.985052	2.79606	7.18951	0.01083	0.215549	Unchanged
NM_018648.3	NOP10	55505	0.232554	6.31245	7.18947	0.0108302	0.215549	Unchanged
NM_000969.3	RPL5	6125	0.288777	8.32418	7.18388	0.0108585	0.215623	Unchanged
NM_001010887.2	ACER2	340485	0.822846	3.60228	7.17658	0.0108955	0.215732	Unchanged
NM_002448.3	MSX1	4487	1.06307	5.16891	7.17311	0.0109132	0.215732	Unchanged
NM_004994.2	MMP9	4318	0.75425	2.50068	7.16761	0.0109412	0.215801	Unchanged
NM_024081.5	PRRG4	79056	0.633948	3.73744	7.1548	0.0110068	0.216607	Unchanged
NM_001007527.1	LMBRD2	92255	-0.50256	5.72391	7.14689	0.0110475	0.216922	Unchanged
NM_203298.2	CHCHD1	118487	0.216695	5.85733	7.11037	0.0112376	0.220161	Unchanged
NM_024756.2	MMRN2	79812	0.746294	6.9427	7.08719	0.01136	0.222065	Unchanged
NR_036519.1	C17orf62	NA	0.60226	0.899025	7.07494	0.0114253	0.222566	Unchanged
NR_135229.1	PCNP	57092	0.349781	6.81776	7.07288	0.0114364	0.222566	Unchanged
NM_052957.4	GCNA	93953	0.999159	2.0874	7.06004	0.0115053	0.223412	Unchanged
NM_024571.3	SNRNP25	79622	0.271683	7.33013	7.02893	0.0116742	0.225645	Unchanged
NM_000206.2	IL2RG	3561	1.00374	2.48986	7.02676	0.0116861	0.225645	Unchanged
NM_152468.4	TMC8	147138	0.663187	3.50096	7.02134	0.0117158	0.225645	Unchanged
NM_024594.3	PANK3	79646	-0.294259	5.69865	7.02001	0.0117231	0.225645	Unchanged
NM_003038.4	SLC1A4	6509	-0.596272	6.15903	6.99869	0.0118409	0.227084	Unchanged
NM_001080391.1	SP100	6672	0.929659	3.78808	6.99317	0.0118717	0.227084	Unchanged
NM_000808.3	GABRA3	2556	-0.977782	4.28975	6.98988	0.01189	0.227084	Unchanged
NM_000395.2	CSF2RB	1439	0.985056	2.94362	6.98784	0.0119014	0.227084	Unchanged
NM_020870.3	SH3RF1	57630	-0.195817	7.16576	6.92517	0.0122571	0.233227	Unchanged
NR_040031.1	LDLRAD4-AS1	100288122	0.903768	2.34588	6.9218	0.0122765	0.233227	Unchanged
NR_038262.1	MIR210HG	100506211	0.652643	2.66746	6.90879	0.0123519	0.234153	Unchanged
NM_004843.3	IL27RA	9466	0.620031	4.15765	6.89984	0.0124041	0.234635	Unchanged
NM_152542.4	PPM1K	152926	0.320962	8.85047	6.88784	0.0124744	0.235156	Unchanged
NM_004708.3	PDCD5	9141	0.309454	5.31321	6.88453	0.0124939	0.235156	Unchanged
NM_004148.3	NINJ1	4814	0.370718	7.19627	6.8789	0.012527	0.235156	Unchanged
NM_153487.3	MDGA1	266727	-0.447574	6.04866	6.87691	0.0125388	0.235156	Unchanged
NM_054014.3	FKBP1A	2280	0.619509	1.30501	6.86351	0.0126182	0.236036	Unchanged
NM_001013257.2	BCAM	4059	0.885027	1.14665	6.85993	0.0126395	0.236036	Unchanged
NM_147148.2	GSTM4	2948	0.445027	2.52694	6.84471	0.0127306	0.237232	Unchanged
NM_145057.3	CDC42EP5	148170	0.715523	3.18969	6.8091	0.0129464	0.240743	Unchanged
NM_005095.2	ZMYM4	9202	-0.234016	7.33739	6.79015	0.0130628	0.242394	Unchanged
NM_002097.2	GTF3A	2971	0.275977	7.66235	6.78093	0.0131199	0.24294	Unchanged
NM_006284.3	TAF10	6881	0.249976	7.52105	6.76333	0.0132296	0.244285	Unchanged
NM_031287.2	SF3B5	83443	0.247661	7.23782	6.76035	0.0132482	0.244285	Unchanged
NM_030641.3	APOL6	80830	0.772792	6.5929	6.74565	0.0133408	0.244986	Unchanged
NM_001704.2	ADGRB3	577	-0.383955	7.57555	6.74544	0.0133421	0.244986	Unchanged
NR_110154.1	ID2-AS1	100506299	-0.64764	2.21559	6.73718	0.0133944	0.245433	Unchanged
NM_017841.2	SDHAF2	54949	0.206489	6.31351	6.71848	0.0135135	0.247021	Unchanged
NM_025106.3	SPSB1	80176	0.355278	6.13101	6.71477	0.0135374	0.247021	Unchanged
NR_033998.1	LOC729970	729970	0.565216	4.50062	6.69044	0.0136944	0.249144	Unchanged
NM_003841.4	TNFRSF10C	8794	0.842531	1.09422	6.68438	0.0137338	0.249144	Unchanged
NM_024829.5	PLBD1	79887	0.611742	3.78519	6.68362	0.0137388	0.249144	Unchanged
NM_003775.3	S1PR4	8698	0.530656	1.76193	6.67715	0.0137811	0.249395	Unchanged
NM_153634.2	CPNE8	144402	0.502899	5.70736	6.6668	0.0138489	0.249659	Unchanged
NM_001080470.1	ZNF697	90874	-0.452105	3.67737	6.66624	0.0138526	0.249659	Unchanged
NM_130386.2	COLEC12	81035	-0.689875	7.21498	6.65297	0.0139401	0.250723	Unchanged
NR_038955.1	LINC00963	100506190	0.427859	4.72958	6.63107	0.014086	0.252828	Unchanged
NM_182491.2	ZFAND2A	90637	0.266565	6.08172	6.62023	0.0141588	0.253615	Unchanged
NM_000397.3	CYBB	1536	1.17442	5.95841	6.61494	0.0141945	0.253737	Unchanged
NM_000921.4	PDE3A	5139	-0.541947	1.34896	6.57456	0.0144699	0.2575	Unchanged
NM_201566.2	SLC16A13	201232	0.625149	1.91726	6.57014	0.0145004	0.2575	Unchanged
NM_018460.3	ARHGAP15	55843	0.981211	2.23876	6.56881	0.0145097	0.2575	Unchanged
NM_003838.4	FPGT	8790	-0.475672	2.6588	6.56436	0.0145404	0.2575	Unchanged
NR_033919.1	LINC01625	645434	-0.656643	1.55141	6.56274	0.0145516	0.2575	Unchanged
NR_026660.1	RPL19P12	100129424	0.201576	6.86946	6.55722	0.01459	0.257621	Unchanged
NR_001447.2	MT1L	4500	0.89968	3.53614	6.54925	0.0146455	0.257621	Unchanged
NM_006495.3	EVI2B	2124	0.80388	4.46439	6.54911	0.0146465	0.257621	Unchanged
NM_006634.2	VAMP5	10791	0.570545	6.62791	6.53804	0.0147241	0.258145	Unchanged
NM_153018.2	ZFP3	124961	-0.285856	5.71305	6.53646	0.0147352	0.258145	Unchanged
NM_001303095.1	ISG20L2	81875	0.219716	5.73587	6.50962	0.0149251	0.260952	Unchanged
NM_001099269.2	ZNF506	440515	-0.662234	1.01494	6.47129	0.015201	0.265248	Unchanged
NM_024551.2	ADIPOR2	79602	0.439635	9.00383	6.46143	0.0152729	0.265972	Unchanged
NM_001029874.1	REP15	387849	0.985452	1.55789	6.45453	0.0153234	0.266324	Unchanged
NM_000517.4	HBA2	3040	1.16507	7.26623	6.44983	0.0153579	0.266395	Unchanged
NM_005849.3	IGSF6	10261	0.982783	2.74285	6.44343	0.015405	0.266499	Unchanged
NR_023915.1	IPW	3653	0.411161	5.85715	6.44077	0.0154246	0.266499	Unchanged
NM_001102608.1	COL6A6	131873	-0.943066	1.49784	6.41467	0.0156187	0.26788	Unchanged
NM_015907.2	LAP3	51056	0.408597	7.35952	6.40987	0.0156546	0.26788	Unchanged
NR_049794.1	GAS1RR	100506834	-0.444267	1.32011	6.40968	0.0156561	0.26788	Unchanged
NM_152788.4	ANKS1B	56899	-0.673973	2.73616	6.4017	0.0157161	0.26788	Unchanged
NM_020964.2	EPG5	57724	-0.293876	6.36572	6.39848	0.0157403	0.26788	Unchanged
NM_006990.4	WASF2	10163	0.440247	4.29078	6.39659	0.0157546	0.26788	Unchanged
NM_080671.3	KCNE4	23704	0.62834	5.06736	6.39546	0.0157631	0.26788	Unchanged
NM_138493.2	CCDC167	154467	0.381692	4.91428	6.3899	0.0158053	0.26788	Unchanged
NM_031266.2	HNRNPAB	3182	0.49115	1.53843	6.38707	0.0158267	0.26788	Unchanged
NM_152436.2	GLIPR1L2	144321	-0.638409	1.21209	6.37589	0.0159119	0.26788	Unchanged
NM_005609.3	PYGM	5837	-0.689582	2.69646	6.36858	0.0159678	0.26788	Unchanged
NM_022047.3	DEF6	50619	0.768221	3.25726	6.36732	0.0159774	0.26788	Unchanged
NM_018111.2	C19orf73	55150	0.506779	2.0381	6.36603	0.0159873	0.26788	Unchanged
NM_000196.3	HSD11B2	3291	1.04641	3.22539	6.36448	0.0159992	0.26788	Unchanged
NM_002952.3	RPS2	6187	0.31327	5.60852	6.36361	0.0160059	0.26788	Unchanged
NM_006763.2	BTG2	7832	-0.711004	7.68448	6.36238	0.0160154	0.26788	Unchanged
NM_014047.2	C19orf53	28974	0.251362	7.83612	6.36134	0.0160234	0.26788	Unchanged
NM_005527.3	HSPA1L	3305	0.320809	4.46817	6.35052	0.0161068	0.268097	Unchanged
NM_001291163.1	EPHX1	2052	0.78589	3.42395	6.34934	0.016116	0.268097	Unchanged
NM_003141.3	TRIM21	6737	0.695726	4.39744	6.3465	0.0161379	0.268097	Unchanged
NM_001649.3	SHROOM2	357	-0.481206	3.10245	6.33818	0.0162026	0.268097	Unchanged
NM_001098523.1	HTATIP2	10553	0.580879	1.17441	6.33506	0.016227	0.268097	Unchanged
NM_203390.2	RBM12B	389677	-0.19767	5.46333	6.32467	0.0163082	0.268097	Unchanged
NM_001085400.1	RELL1	768211	0.802385	6.52441	6.32321	0.0163196	0.268097	Unchanged
NR_125398.1	GATA2-AS1	101927167	0.869052	3.26072	6.32279	0.0163229	0.268097	Unchanged
NM_024490.3	ATP10A	57194	0.609109	6.63937	6.32151	0.0163329	0.268097	Unchanged
NM_006012.2	CLPP	8192	0.237727	6.81465	6.32038	0.0163418	0.268097	Unchanged
NM_178566.4	ZDHHC21	340481	-0.274042	6.43045	6.29391	0.0165513	0.270114	Unchanged
NM_000129.3	F13A1	2162	1.11061	5.62305	6.29205	0.0165661	0.270114	Unchanged
NM_001005851.2	ZNF780B	163131	-0.362237	5.03595	6.2906	0.0165777	0.270114	Unchanged
NM_003246.3	THBS1	7057	0.855	5.8217	6.28715	0.0166053	0.270114	Unchanged
NM_001330450.1	MAP2K6	5608	-0.358915	5.16335	6.28168	0.016649	0.270114	Unchanged
NR_026712.1	RPL13AP5	728658	0.307694	8.692	6.28164	0.0166494	0.270114	Unchanged
NM_000371.3	TTR	7276	-2.48028	5.87648	6.25071	0.0168994	0.273664	Unchanged
NR_027706.1	EPB41L4A-AS2	NA	-0.44017	2.41216	6.23423	0.0170342	0.27534	Unchanged
NM_001085372.2	UQCC3	790955	0.329683	5.28997	6.22603	0.0171018	0.275923	Unchanged
NM_172201.1	KCNE2	9992	0.412746	1.50067	6.21291	0.0172104	0.277167	Unchanged
NM_005251.2	FOXC2	2303	-0.603297	1.9288	6.2032	0.0172913	0.277595	Unchanged
NM_012137.3	DDAH1	23576	-0.447342	4.84615	6.20213	0.0173002	0.277595	Unchanged
NM_001004.3	RPLP2	6181	0.298464	8.90739	6.18912	0.0174094	0.278836	Unchanged
NM_000988.3	RPL27	6155	0.345526	8.90231	6.18219	0.0174677	0.278968	Unchanged
NM_020371.2	AVEN	57099	0.399919	4.51938	6.17718	0.0175101	0.278968	Unchanged
NM_001570.3	IRAK2	3656	0.497691	3.59234	6.17684	0.017513	0.278968	Unchanged
NM_133373.4	PLCD3	113026	0.571546	8.39949	6.17201	0.017554	0.279114	Unchanged
NM_001163424.1	COPS9	150678	0.395144	6.54445	6.16355	0.0176259	0.279464	Unchanged
NM_002116.7	HLA-A	3105	0.40112	9.46908	6.16158	0.0176427	0.279464	Unchanged
NM_058246.3	DNAJB6	10049	0.461853	6.67505	6.15588	0.0176915	0.279464	Unchanged
NM_019105.6	TNXB	7148	0.638888	5.39097	6.1545	0.0177033	0.279464	Unchanged
NM_001113434.4	C17orf51	NA	-0.323138	6.76769	6.12642	0.0179456	0.282781	Unchanged
NM_005560.4	LAMA5	3911	0.585907	5.81202	6.1134	0.0180592	0.283633	Unchanged
NM_005634.2	SOX3	6658	-0.616662	2.97151	6.11281	0.0180643	0.283633	Unchanged
NM_002800.4	PSMB9	5698	0.582045	5.28402	6.10875	0.0180999	0.283684	Unchanged
NM_130808.2	CPNE4	131034	-1.31289	1.33504	6.10294	0.018151	0.283978	Unchanged
NM_001042724.1	NECTIN2	5819	0.660004	4.04929	6.09725	0.0182011	0.284255	Unchanged
NM_017822.3	KANSL2	54934	0.237465	5.58909	6.08846	0.018279	0.284654	Unchanged
NM_001002034.2	FAM109B	NA	0.531595	3.18388	6.08111	0.0183443	0.284654	Unchanged
NM_020375.2	TIGAR	57103	0.393696	5.71467	6.07837	0.0183687	0.284654	Unchanged
NR_015404.1	MAPKAPK5-AS1	51275	0.224792	5.59321	6.07773	0.0183743	0.284654	Unchanged
NM_022143.4	LRRC4	64101	-0.433475	6.71786	6.07611	0.0183888	0.284654	Unchanged
NM_001098612.1	SIGLEC14	100049587	1.28397	2.69573	6.06832	0.0184585	0.28523	Unchanged
NR_002594.1	SLC7A5P2	387254	0.622431	1.1398	6.05198	0.0186056	0.286777	Unchanged
NM_138287.3	DTX3L	151636	0.698805	6.21506	6.04994	0.018624	0.286777	Unchanged
NR_135292.1	LINC00863	439994	-0.529808	1.39221	6.03527	0.0187573	0.288324	Unchanged
NR_120459.1	LINC01481	101928062	0.652235	1.60616	6.02108	0.0188872	0.288461	Unchanged
NM_001560.2	IL13RA1	3597	0.632367	7.44208	6.02086	0.0188892	0.288461	Unchanged
NR_015364.2	LOC441204	441204	-0.741621	2.9544	6.01892	0.0189071	0.288461	Unchanged
NR_027378.1	UG0898H09	NA	-0.55834	8.8762	6.0033	0.0190513	0.288461	Unchanged
NM_000898.4	MAOB	4129	0.53524	9.29769	6.00061	0.0190763	0.288461	Unchanged
NM_133464.3	ZNF483	158399	-0.4717	5.12871	5.9992	0.0190893	0.288461	Unchanged
NM_198182.2	GRHL1	29841	-0.613178	1.23858	5.99684	0.0191113	0.288461	Unchanged
NM_183373.3	PXDC1	221749	0.596674	6.77157	5.99623	0.019117	0.288461	Unchanged
NM_001301782.1	LENG9	94059	0.382946	1.9105	5.99495	0.0191289	0.288461	Unchanged
NM_003551.2	NME5	8382	-0.563323	5.26781	5.99414	0.0191365	0.288461	Unchanged
NM_005345.5	HSPA1A	3303	1.16054	8.94017	5.9901	0.0191741	0.288461	Unchanged
NM_017999.4	RNF31	55072	-0.459956	1.37307	5.98724	0.0192008	0.288461	Unchanged
NM_016297.3	PCYOX1	51449	-0.255039	8.11924	5.98259	0.0192444	0.288461	Unchanged
NM_033118.3	MYLK2	85366	-0.69833	3.07897	5.98165	0.0192532	0.288461	Unchanged
NM_199242.2	UNC13D	201294	0.674141	3.20897	5.97859	0.0192819	0.288461	Unchanged
NM_006984.4	CLDN10	9071	-0.426597	3.86805	5.97751	0.0192921	0.288461	Unchanged
NR_036442.1	LMF1	64788	0.403218	7.60263	5.96609	0.0193998	0.289578	Unchanged
NM_018690.3	APOBR	55911	0.797352	2.57436	5.96098	0.0194481	0.289807	Unchanged
NM_020337.2	ANKRD50	57182	-0.406637	2.57826	5.95372	0.0195171	0.290342	Unchanged
NM_005188.3	CBL	867	-0.172033	7.48637	5.94872	0.0195648	0.290559	Unchanged
NM_000421.3	KRT10	3858	0.303393	6.19207	5.94224	0.0196267	0.290986	Unchanged
NR_003024.1	EIF3IP1	442720	0.420139	1.6225	5.93871	0.0196606	0.290996	Unchanged
NM_001164213.1	LRCH1	23143	0.547319	4.26298	5.93325	0.0197131	0.291282	Unchanged
NR_003950.1	ZDHHC8P1	150244	0.53135	5.63711	5.92619	0.0197811	0.291319	Unchanged
NM_001256802.1	RPS3	6188	0.424166	4.5189	5.92601	0.0197828	0.291319	Unchanged
NM_001286265.1	MRS2	57380	0.532567	2.21139	5.92267	0.0198151	0.291319	Unchanged
NM_006355.4	TRIM38	10475	0.789638	4.12005	5.90586	0.0199785	0.292974	Unchanged
NM_033238.2	PML	5371	0.391522	5.58293	5.90423	0.0199945	0.292974	Unchanged
NM_147196.2	TMIE	259236	0.741311	3.78305	5.89954	0.0200403	0.293156	Unchanged
NM_138471.2	C11orf84	NA	0.300794	5.61035	5.88834	0.0201504	0.294275	Unchanged
NM_001010.2	RPS6	6194	0.348001	10.1168	5.88494	0.0201838	0.294275	Unchanged
NM_005583.4	LYL1	4066	0.591567	4.36932	5.8812	0.0202208	0.294325	Unchanged
NM_021128.4	POLR2L	5441	0.268292	7.69317	5.86943	0.0203376	0.295535	Unchanged
NM_173664.5	ARL10	285598	-0.516009	2.70998	5.8631	0.0204007	0.295726	Unchanged
NR_110698.1	LOC101928303	101928303	0.590637	1.72653	5.85995	0.0204322	0.295726	Unchanged
NM_178450.4	2003-03-01	115123	0.562167	5.04197	5.85772	0.0204545	0.295726	Unchanged
NM_001159920.1	FLT1	2321	0.850422	7.85228	5.85463	0.0204855	0.295726	Unchanged
NM_032345.2	PYM1	84305	0.53319	1.2575	5.83774	0.0206557	0.297384	Unchanged
NM_138392.3	SHKBP1	92799	0.431322	5.57509	5.83651	0.0206681	0.297384	Unchanged
NM_201286.3	USP51	158880	-0.410535	4.8248	5.82561	0.0207788	0.298487	Unchanged
NM_015419.3	MXRA5	25878	-0.859379	3.48554	5.81314	0.0209062	0.299682	Unchanged
NM_145799.3	2006-09-01	NA	0.684414	1.56358	5.80374	0.0210029	0.299682	Unchanged
NM_002192.3	INHBA	3624	1.56774	6.44789	5.80172	0.0210237	0.299682	Unchanged
NM_178820.4	FBXO27	126433	0.249246	5.21677	5.79781	0.021064	0.299682	Unchanged
NM_001261.3	CDK9	1025	0.234209	6.8711	5.79683	0.0210742	0.299682	Unchanged
NM_001009608.2	SLX4IP	128710	-0.197295	4.88025	5.79639	0.0210788	0.299682	Unchanged
NM_018215.3	PNMAL1	NA	-0.81802	1.49104	5.79424	0.021101	0.299682	Unchanged
NM_003966.2	SEMA5A	9037	-0.517437	7.17547	5.78819	0.0211638	0.300088	Unchanged
NM_001080508.2	TBX18	9096	-0.508035	4.33723	5.78186	0.0212297	0.300437	Unchanged
NM_005082.4	TRIM25	7706	0.299806	6.33882	5.77897	0.0212598	0.300437	Unchanged
NM_014299.2	BRD4	23476	0.405765	5.56171	5.77597	0.0212911	0.300437	Unchanged
NM_001017963.2	HSP90AA1	3320	0.497752	5.01715	5.76123	0.0214459	0.301836	Unchanged
NM_138689.2	PPP1R14B	26472	0.586612	4.47597	5.75999	0.021459	0.301836	Unchanged
NR_033887.1	LINC01141	339505	0.761604	0.92147	5.75219	0.0215414	0.30251	Unchanged
NM_001114132.1	NBEAL1	65065	-0.349972	3.94999	5.74512	0.0216164	0.303078	Unchanged
NM_003015.3	SFRP5	6425	1.50914	3.14372	5.74076	0.0216629	0.303182	Unchanged
NM_007361.3	NID2	22795	-0.393608	4.02632	5.7351	0.0217233	0.303182	Unchanged
NM_002105.2	H2AFX	3014	0.327804	7.59219	5.73345	0.0217408	0.303182	Unchanged
NM_014077.3	FAM32A	26017	0.171466	7.4239	5.72756	0.021804	0.303182	Unchanged
NM_021109.3	TMSB4X	7114	0.252067	9.81362	5.72521	0.0218292	0.303182	Unchanged
NM_000239.2	LYZ	4069	1.11211	4.58613	5.72504	0.0218311	0.303182	Unchanged
NM_006454.2	MXD4	10608	0.346174	8.07507	5.71607	0.0219277	0.304043	Unchanged
NR_102326.1	HCG18	414777	-0.367221	3.14067	5.70797	0.0220153	0.304517	Unchanged
NM_006742.2	PSKH1	5681	0.307185	6.51247	5.7065	0.0220313	0.304517	Unchanged
NM_001496.3	GFRA3	2676	-0.966386	0.927495	5.69605	0.022145	0.305578	Unchanged
NM_138440.2	VASN	114990	0.516975	5.79189	5.69306	0.0221776	0.305578	Unchanged
NM_006010.5	MANF	7873	0.462072	6.16295	5.67473	0.022379	0.307869	Unchanged
NM_002657.3	PLAGL2	5326	0.319619	5.30093	5.66057	0.0225358	0.309541	Unchanged
NM_014634.3	PPM1F	9647	0.327999	6.88297	5.61883	0.0230053	0.315496	Unchanged
NM_013381.2	TRHDE	29953	-1.12085	3.91346	5.61247	0.0230777	0.315722	Unchanged
NR_024330.1	SPACA6	147650	0.939605	2.30773	5.61107	0.0230937	0.315722	Unchanged
NM_020949.2	SLC7A14	57709	-0.912761	7.19143	5.60541	0.0231584	0.316114	Unchanged
NM_001541.3	HSPB2	3316	0.439877	5.01835	5.58899	0.0233474	0.318199	Unchanged
NM_002851.2	PTPRZ1	5803	-0.731465	7.65757	5.56267	0.0236537	0.321578	Unchanged
NM_000161.2	GCH1	2643	0.765261	1.86004	5.5614	0.0236686	0.321578	Unchanged
NM_004818.2	DDX23	9416	0.256241	7.68342	5.54766	0.0238303	0.323274	Unchanged
NM_000107.2	DDB2	1643	0.478831	2.87566	5.54022	0.0239184	0.323969	Unchanged
NM_016608.1	ARMCX1	51309	-0.240473	6.64088	5.51383	0.0242337	0.327616	Unchanged
NR_015381.1	TP53TG1	11257	0.242895	5.1248	5.51145	0.0242623	0.327616	Unchanged
NM_053053.3	TADA1	117143	-0.296612	5.67162	5.49499	0.0244614	0.329797	Unchanged
NM_003650.3	CST7	8530	0.803976	1.58291	5.49136	0.0245057	0.329887	Unchanged
NM_018370.2	DRAM1	55332	0.629217	4.67874	5.48797	0.024547	0.329937	Unchanged
NM_015621.2	CCDC69	26112	0.618474	6.39664	5.47646	0.0246878	0.331096	Unchanged
NM_000290.3	PGAM2	5224	0.54374	4.85107	5.47477	0.0247086	0.331096	Unchanged
NM_182925.4	FLT4	2324	-1.08373	5.11489	5.45509	0.0249517	0.333843	Unchanged
NM_001004354.2	NRARP	441478	-0.467851	6.53833	5.45056	0.025008	0.334087	Unchanged
NR_103464.1	HSPA14	51182	-0.381712	2.00532	5.44267	0.0251064	0.33474	Unchanged
NR_038969.1	PPP1R26-AS1	100506599	-0.639454	1.12038	5.44054	0.0251332	0.33474	Unchanged
NR_037675.1	INAFM1	255783	0.555903	1.25123	5.43399	0.0252152	0.335324	Unchanged
NM_001330379.1	CRYAB	1410	0.665524	3.46816	5.42841	0.0252854	0.335749	Unchanged
NM_001244950.1	SPOCK2	9806	0.580651	1.16077	5.41827	0.0254135	0.336541	Unchanged
NM_152594.2	SPRED1	161742	-0.27103	9.05046	5.41763	0.0254217	0.336541	Unchanged
NM_002856.2	NECTIN2	5819	0.53361	4.39596	5.40583	0.0255716	0.33777	Unchanged
NM_018326.2	GIMAP4	55303	0.654834	6.36597	5.39956	0.0256518	0.33777	Unchanged
NM_016602.2	CCR10	2826	0.385944	2.86691	5.39684	0.0256866	0.33777	Unchanged
NM_182527.2	CABP7	164633	-0.553506	4.20672	5.39653	0.0256906	0.33777	Unchanged
NM_001197293.2	DPYSL2	1808	-0.774845	2.07349	5.39525	0.025707	0.33777	Unchanged
NM_033260.3	FOXQ1	94234	-0.67095	5.60213	5.39023	0.0257714	0.33811	Unchanged
NM_006993.2	NPM3	10360	0.363763	3.91162	5.38692	0.0258141	0.338164	Unchanged
NM_178454.4	DRAM2	128338	0.351058	5.75636	5.37761	0.0259344	0.339234	Unchanged
NM_014553.2	TFCP2L1	29842	0.708619	3.76312	5.3668	0.0260748	0.340564	Unchanged
NM_001316349.1	THSD7B	80731	-0.47127	2.30586	5.35579	0.0262187	0.341608	Unchanged
NM_001134493.1	TOMM6	100188893	0.202766	7.33879	5.35472	0.0262326	0.341608	Unchanged
NM_032479.3	MRPL36	64979	0.276747	4.66309	5.34756	0.0263267	0.341918	Unchanged
NR_026804.1	KLF3-AS1	79667	-0.450085	2.12587	5.34584	0.0263494	0.341918	Unchanged
NM_001282446.1	YAE1D1	NA	-0.395847	2.40149	5.34403	0.0263733	0.341918	Unchanged
NM_031430.2	RILP	83547	0.254389	5.48018	5.33708	0.0264651	0.342602	Unchanged
NM_014388.6	DIEXF	NA	-0.271961	5.89616	5.32927	0.0265687	0.343316	Unchanged
NM_003508.2	FZD9	8326	0.420359	4.56183	5.32452	0.026632	0.343316	Unchanged
NM_032582.3	USP32	84669	-0.267541	7.19963	5.32324	0.026649	0.343316	Unchanged
NM_015397.3	DCAF12	25853	0.318105	6.4069	5.31708	0.0267313	0.343316	Unchanged
NM_032683.2	MPV17L2	84769	0.245356	5.11403	5.31515	0.0267572	0.343316	Unchanged
NM_006871.3	RIPK3	11035	0.781226	1.52605	5.3146	0.0267645	0.343316	Unchanged
NR_133947.1	LOC105375483	105375483	-0.794549	1.41592	5.30853	0.026846	0.343316	Unchanged
NR_037427.1	MIR3654	100500804	0.292192	5.69055	5.30737	0.0268616	0.343316	Unchanged
NM_002668.2	PLP2	5355	0.69282	4.27058	5.30235	0.0269292	0.343316	Unchanged
NM_002928.3	RGS16	6004	0.571379	4.22379	5.30107	0.0269466	0.343316	Unchanged
NM_001008781.2	FAT3	120114	-0.423277	7.94849	5.30078	0.0269505	0.343316	Unchanged
NM_001718.5	BMP6	654	0.406332	5.54542	5.29405	0.0270414	0.343794	Unchanged
NM_000998.4	RPL37A	6168	0.231991	8.89746	5.29221	0.0270664	0.343794	Unchanged
NM_004608.3	TBX6	6911	0.479038	2.0288	5.28541	0.0271589	0.343969	Unchanged
NR_003142.2	SNHG9	735301	0.591372	3.86237	5.28388	0.0271797	0.343969	Unchanged
NM_016230.3	CYB5R4	51167	0.394368	4.99376	5.28256	0.0271977	0.343969	Unchanged
NM_012067.2	AKR7A3	22977	-0.536325	3.18063	5.27108	0.0273546	0.345456	Unchanged
NM_003247.3	THBS2	7058	-0.567597	8.068	5.26464	0.0274433	0.345846	Unchanged
NR_104131.1	LINC01057	NA	0.679619	1.75157	5.26311	0.0274644	0.345846	Unchanged
NM_022497.4	MRPS25	64432	-0.437429	1.07821	5.25717	0.0275463	0.346381	Unchanged
NM_003102.2	SOD3	6649	0.479446	6.8491	5.25403	0.0275898	0.346431	Unchanged
NM_024094.2	DSCC1	79075	0.4193	3.04766	5.24766	0.0276781	0.347044	Unchanged
NM_005524.3	HES1	3280	-0.560677	6.41007	5.24169	0.0277613	0.347591	Unchanged
NM_025243.3	SLC19A3	80704	0.654733	4.90404	5.23833	0.0278082	0.347682	Unchanged
NM_031212.3	SLC25A28	81894	0.241545	7.19084	5.22686	0.0279689	0.34892	Unchanged
NM_005516.5	HLA-E	3133	0.492947	10.2682	5.22558	0.0279869	0.34892	Unchanged
NM_178562.4	TSPAN33	340348	0.384278	6.35851	5.22277	0.0280265	0.34892	Unchanged
NM_014365.2	HSPB8	26353	0.527608	9.55952	5.20672	0.0282536	0.351176	Unchanged
NR_110909.1	LOC101927311	NA	0.947951	1.30818	5.20424	0.0282888	0.351176	Unchanged
NM_177401.4	MIDN	90007	0.474067	7.71283	5.20083	0.0283375	0.351176	Unchanged
NM_020810.3	TRMT5	57570	-0.189321	5.61297	5.19622	0.0284033	0.351176	Unchanged
NM_022044.2	SDF2L1	23753	0.291357	5.47385	5.1959	0.0284078	0.351176	Unchanged
NM_030625.2	TET1	80312	-0.380052	3.4207	5.18865	0.0285117	0.351835	Unchanged
NM_003055.2	SLC18A3	6572	-1.06327	4.6723	5.18659	0.0285412	0.351835	Unchanged
NM_139321.2	ATRN	8455	-0.310872	7.81291	5.18307	0.0285919	0.351965	Unchanged
NM_001323960.1	RBCK1	10616	0.467549	2.33002	5.17284	0.0287396	0.352362	Unchanged
NM_001080452.1	GPR108	56927	0.217794	7.20857	5.17255	0.0287439	0.352362	Unchanged
NM_016406.3	UFC1	51506	0.194492	8.11521	5.17164	0.0287571	0.352362	Unchanged
NR_104269.1	RALGAPA1P1	26134	-0.315456	5.8257	5.16973	0.0287847	0.352362	Unchanged
NM_001436.3	FBL	2091	0.18395	7.28444	5.16469	0.0288579	0.352765	Unchanged
NM_017875.2	SLC25A38	54977	0.189274	5.91358	5.15214	0.0290411	0.354149	Unchanged
NM_018558.3	GABRQ	55879	-1.15284	2.08825	5.14732	0.0291117	0.354149	Unchanged
NM_006039.4	MRC2	9902	-0.417914	7.40468	5.1472	0.0291136	0.354149	Unchanged
NM_004974.3	KCNA2	3737	-0.611207	2.57556	5.14591	0.0291325	0.354149	Unchanged
NM_153033.4	KCTD7	154881	-0.33359	4.02643	5.13809	0.0292477	0.355058	Unchanged
NM_004538.5	NAP1L3	4675	-0.535684	8.20134	5.12388	0.0294582	0.357119	Unchanged
NM_002019.4	FLT1	2321	0.793512	7.93003	5.11573	0.0295797	0.357322	Unchanged
NM_003014.3	SFRP4	6424	-0.733906	3.99157	5.11534	0.0295854	0.357322	Unchanged
NM_031908.4	C1QTNF2	114898	-0.447764	2.76195	5.11456	0.0295971	0.357322	Unchanged
NM_001007.4	RPS4X	6191	0.227131	9.52335	5.10964	0.0296707	0.357711	Unchanged
NM_004716.3	PCSK7	9159	0.286985	6.05151	5.10698	0.0297107	0.357711	Unchanged
NM_001040429.2	PCDH17	27253	-0.327401	8.24149	5.09391	0.0299076	0.359587	Unchanged
NR_106781.1	MIR6723	NA	-1.67272	4.63804	5.09073	0.0299557	0.359593	Unchanged
NR_040671.1	HMGN3-AS1	100288198	-0.410697	2.45117	5.08847	0.02999	0.359593	Unchanged
NM_018438.5	FBXO6	26270	0.20377	5.20495	5.08403	0.0300575	0.359791	Unchanged
NM_001330518.1	PCYT2	5833	0.392882	3.28088	5.07726	0.0301605	0.359791	Unchanged
NM_001330161.1	ING5	84289	0.407728	4.91023	5.07489	0.0301967	0.359791	Unchanged
NM_001320042.1	ISCU	23479	0.341874	1.6449	5.07484	0.0301975	0.359791	Unchanged
NM_003145.3	SSR2	6746	0.18374	7.98194	5.07392	0.0302115	0.359791	Unchanged
NM_153343.3	ENPP6	133121	-0.544289	5.3846	5.06517	0.0303456	0.360899	Unchanged
NM_020664.3	DECR2	26063	0.358156	5.28672	5.06091	0.0304111	0.360972	Unchanged
NM_001024921.3	RPL9	6133	0.425517	3.40752	5.05943	0.030434	0.360972	Unchanged
NM_021032.4	FGF12	2257	-0.826328	3.15124	5.05382	0.0305205	0.361446	Unchanged
NM_182511.3	CBLN2	147381	-0.931754	2.86994	5.05151	0.0305563	0.361446	Unchanged
NM_016615.4	SLC6A13	6540	-0.706284	1.14581	5.04122	0.030716	0.362478	Unchanged
NM_001845.5	COL4A1	1282	0.595462	6.07525	5.03913	0.0307486	0.362478	Unchanged
NM_139178.3	ALKBH3	221120	0.271771	4.80663	5.03792	0.0307675	0.362478	Unchanged
NM_022551.2	RPS18	6222	0.490714	3.68858	5.03451	0.0308207	0.362618	Unchanged
NM_002880.3	RAF1	5894	0.156876	7.61173	5.02697	0.0309386	0.363519	Unchanged
NR_051987.1	LINC00499	100874047	0.791943	1.59628	5.01792	0.031081	0.363637	Unchanged
NR_038974.1	IL10RB-AS1	NA	0.494455	2.09393	5.01783	0.0310825	0.363637	Unchanged
NM_017805.2	RASIP1	54922	0.489723	5.71524	5.01596	0.0311119	0.363637	Unchanged
NM_001243212.1	CCER2	643669	-0.536345	1.88206	5.0158	0.0311145	0.363637	Unchanged
NM_014045.4	LRP10	26020	0.446743	7.29346	5.01077	0.031194	0.364026	Unchanged
NM_152527.4	SLC16A14	151473	-0.399399	6.13978	5.00846	0.0312307	0.364026	Unchanged
NM_133259.3	LRPPRC	10128	-0.278856	8.56267	4.99739	0.0314065	0.36559	Unchanged
NM_138360.3	CARMIL3	90668	-0.333971	3.95081	4.98761	0.0315631	0.366651	Unchanged
NM_002208.4	ITGAE	3682	0.347363	5.98995	4.98554	0.0315962	0.366651	Unchanged
NM_020665.5	TMEM27	NA	-0.601327	1.60383	4.98206	0.031652	0.366651	Unchanged
NM_019090.2	MAP10	54627	-0.517329	3.727	4.97912	0.0316995	0.366651	Unchanged
NM_014015.3	DEXI	28955	0.27634	7.4231	4.97868	0.0317065	0.366651	Unchanged
NM_000361.2	THBD	7056	0.780623	4.80972	4.97438	0.0317759	0.366949	Unchanged
NM_000798.4	DRD5	1816	-1.05191	2.90059	4.97191	0.0318159	0.366949	Unchanged
NM_000146.3	FTL	2512	0.528262	12.1921	4.96303	0.0319598	0.36751	Unchanged
NM_005373.2	MPL	4352	0.409107	3.17468	4.96206	0.0319755	0.36751	Unchanged
NM_006656.5	NEU3	10825	-0.468934	3.53316	4.96116	0.0319902	0.36751	Unchanged
NM_001480.3	GALR1	2587	-0.850657	1.36582	4.95007	0.0321712	0.368672	Unchanged
NM_015058.1	VWA8	23078	-0.295774	5.81738	4.94982	0.0321753	0.368672	Unchanged
NM_001130992.1	RBP1	5947	-0.489446	2.07298	4.94443	0.0322636	0.36898	Unchanged
NM_024786.2	ZDHHC11	79844	0.811835	2.68755	4.94306	0.0322863	0.36898	Unchanged
NM_000110.3	DPYD	1806	0.619343	4.57602	4.93927	0.0323485	0.369147	Unchanged
NR_120682.1	MINCR	100507316	0.604825	1.72716	4.93706	0.032385	0.369147	Unchanged
NM_001042601.2	TTC14	151613	-0.575384	1.45872	4.92525	0.0325804	0.370892	Unchanged
NM_001300866.2	FILIP1	27145	-0.477164	3.78602	4.92054	0.0326586	0.370918	Unchanged
NR_047001.1	RNF219-AS1	100874222	-0.475427	3.34622	4.92003	0.0326671	0.370918	Unchanged
NM_017931.2	TTC38	55020	0.375473	5.6486	4.91706	0.0327166	0.370999	Unchanged
NM_030797.3	FAM49A	81553	-0.400082	8.37544	4.9118	0.0328045	0.371225	Unchanged
NR_039624.1	MIR4426	100616345	0.270772	5.80452	4.90932	0.0328459	0.371225	Unchanged
NM_025195.3	TRIB1	10221	-0.451202	3.30229	4.90828	0.0328634	0.371225	Unchanged
NR_125376.1	LOC100419583	100419583	0.228571	7.476	4.90271	0.0329568	0.371699	Unchanged
NM_016535.3	ZNF581	51545	0.270981	4.60138	4.89872	0.033024	0.371699	Unchanged
NM_021177.4	LSM2	57819	0.235956	5.87585	4.89822	0.0330324	0.371699	Unchanged
NM_006877.3	GMPR	2766	0.841854	6.18812	4.89354	0.0331113	0.37211	Unchanged
NR_046240.1	LOC100506100	100506100	0.449307	3.07241	4.88834	0.0331993	0.372622	Unchanged
NM_020738.2	KIDINS220	57498	-0.225993	8.73587	4.87747	0.0333841	0.373867	Unchanged
NM_000216.3	ANOS1	3730	-0.411982	7.76417	4.8768	0.0333955	0.373867	Unchanged
NM_001025159.2	CD74	972	0.900563	2.99876	4.86875	0.0335331	0.37493	Unchanged
NM_003945.3	ATP6V0E1	8992	0.3517	7.80966	4.86262	0.0336382	0.375627	Unchanged
NR_110534.1	LOC644762	644762	0.276185	4.29921	4.84166	0.0340006	0.379191	Unchanged
NM_173812.4	DPY19L2	283417	-0.481534	2.13504	4.83191	0.0341705	0.380326	Unchanged
NM_005164.3	ABCD2	225	-0.395759	5.97909	4.83085	0.034189	0.380326	Unchanged
NM_002087.3	GRN	2896	0.303001	7.88761	4.82288	0.0343288	0.380669	Unchanged
NM_004489.4	GPS2	2874	0.221092	6.77035	4.82021	0.0343759	0.380669	Unchanged
NM_005614.3	RHEB	6009	0.235171	5.13986	4.82008	0.034378	0.380669	Unchanged
NM_001243374.1	CLCN3	1182	-0.583215	1.08848	4.81921	0.0343933	0.380669	Unchanged
NM_020699.3	GATAD2B	57459	-0.152871	7.75225	4.81296	0.0345036	0.381408	Unchanged
NM_002792.3	PSMA7	5688	0.177639	8.17044	4.80946	0.0345655	0.381611	Unchanged
NM_001308420.1	VRK3	51231	0.501288	1.96844	4.80226	0.0346932	0.381861	Unchanged
NR_027052.1	THAP7-AS1	439931	0.432001	1.55268	4.80171	0.0347031	0.381861	Unchanged
NR_038988.1	LINC00630	100287765	-0.469601	2.58502	4.80016	0.0347306	0.381861	Unchanged
NM_016504.2	MRPL27	51264	0.205319	6.6552	4.79839	0.0347621	0.381861	Unchanged
NR_121610.1	BMPR1B-AS1	NA	-0.615564	1.70284	4.79027	0.0349072	0.382975	Unchanged
NM_130773.3	CNTNAP5	129684	-0.619506	3.26116	4.78056	0.0350813	0.383774	Unchanged
NM_138720.2	HIST1H2BD	3017	0.481997	3.08743	4.7781	0.0351256	0.383774	Unchanged
NM_013393.1	MRM2	29960	0.131428	5.9299	4.77671	0.0351508	0.383774	Unchanged
NM_004158.3	PSPN	5623	0.719959	1.27834	4.77648	0.0351549	0.383774	Unchanged
NM_001256686.1	CSNK2A3	283106	-0.266832	6.07205	4.76906	0.0352889	0.384759	Unchanged
NM_000518.4	HBB	3043	1.08871	9.69343	4.76394	0.0353818	0.385293	Unchanged
NM_005026.3	PIK3CD	5293	0.429871	5.15047	4.7589	0.0354734	0.385812	Unchanged
NM_000786.3	CYP51A1	1595	-0.498102	3.41993	4.75155	0.0356076	0.386792	Unchanged
NM_024652.5	LRRK1	79705	0.532752	3.92611	4.74648	0.0357005	0.387322	Unchanged
NM_000154.1	GALK1	2584	0.243585	4.7843	4.7414	0.0357938	0.387855	Unchanged
NR_049718.1	COX10-AS1	100874058	-0.378032	1.76659	4.73214	0.0359645	0.389224	Unchanged
NM_001287750.1	FDFT1	2222	0.381207	3.30665	4.72377	0.0361195	0.39042	Unchanged
NR_120628.1	LOC101927692	101927692	0.569808	2.85868	4.71367	0.0363077	0.391972	Unchanged
NM_000262.2	NAGA	4668	0.342871	6.07331	4.7078	0.0364175	0.392126	Unchanged
NM_018933.3	PCDHB13	56123	-0.36227	3.096	4.7067	0.0364383	0.392126	Unchanged
NM_022831.2	AIDA	64853	0.367495	4.54535	4.70575	0.036456	0.392126	Unchanged
NM_005440.4	RND2	8153	0.316271	8.62597	4.70228	0.0365211	0.392345	Unchanged
NM_015177.1	DTX4	23220	-0.525061	1.80134	4.69611	0.0366374	0.392655	Unchanged
NM_014010.4	ASTN2	23245	-0.370621	6.06914	4.69601	0.0366394	0.392655	Unchanged
NM_138420.2	AHNAK2	113146	0.605056	5.01814	4.689	0.0367719	0.393209	Unchanged
NM_005954.2	MT3	4504	0.375105	11.0143	4.68853	0.0367808	0.393209	Unchanged
NM_006914.3	RORB	6096	-0.422397	5.23456	4.67726	0.036995	0.394197	Unchanged
NM_001567.3	INPPL1	3636	0.351735	7.77122	4.67471	0.0370435	0.394197	Unchanged
NM_001080432.2	FTO	79068	-0.288432	8.81533	4.67379	0.0370612	0.394197	Unchanged
NR_034095.1	LINC01197	400456	-0.567587	1.05975	4.67332	0.0370702	0.394197	Unchanged
NM_013249.2	ZNF214	7761	-0.441267	3.0957	4.67188	0.0370977	0.394197	Unchanged
NR_038925.1	LOC100288181	NA	-0.374204	3.85624	4.66091	0.0373081	0.394681	Unchanged
NM_139159.4	DPP9	91039	0.241609	6.51832	4.66054	0.0373154	0.394681	Unchanged
NM_021632.3	ZNF350	59348	0.477126	4.85482	4.65696	0.0373843	0.394681	Unchanged
NM_005730.3	CTDSP2	10106	0.296331	8.77724	4.65541	0.0374142	0.394681	Unchanged
NM_031914.2	SYT16	83851	-0.823941	3.63291	4.65274	0.0374658	0.394681	Unchanged
NM_152729.2	NT5DC1	221294	-0.249494	6.15758	4.6527	0.0374666	0.394681	Unchanged
NM_001024675.1	ACTL10	170487	0.522465	1.1066	4.64935	0.0375313	0.394681	Unchanged
NM_153687.3	IKBIP	121457	0.610479	2.87635	4.64745	0.0375681	0.394681	Unchanged
NM_001008237.2	TTC32	130502	0.456799	3.72136	4.64639	0.0375887	0.394681	Unchanged
NR_002578.2	GAS5	60674	0.407553	3.24393	4.64617	0.0375929	0.394681	Unchanged
NR_144555.1	RN7SL832P	106479524	0.492303	2.1413	4.63917	0.037729	0.395408	Unchanged
NM_033018.3	CDK16	5127	-0.386093	1.41851	4.63798	0.0377523	0.395408	Unchanged
NM_016494.3	RNF181	51255	0.234519	6.50268	4.63334	0.0378429	0.39583	Unchanged
NM_001307924.2	NAP1L1	4673	0.292681	3.69401	4.6313	0.0378827	0.39583	Unchanged
NM_001031711.2	ERGIC1	57222	0.171854	7.97288	4.62853	0.037937	0.395925	Unchanged
NM_000303.2	PMM2	5373	0.299768	4.28801	4.62496	0.038007	0.396185	Unchanged
NM_000918.3	P4HB	5034	0.210898	9.1885	4.617	0.0381637	0.396776	Unchanged
NM_032377.3	ELOF1	84337	0.215483	6.89989	4.61605	0.0381826	0.396776	Unchanged
NM_014182.4	ORMDL2	29095	0.266357	4.66776	4.6152	0.0381993	0.396776	Unchanged
NM_032138.5	KBTBD7	84078	-0.308084	5.43382	4.61217	0.0382591	0.396927	Unchanged
NR_027063.1	LINC00116	NA	0.362181	5.99669	4.59939	0.0385129	0.398637	Unchanged
NM_006455.2	P3H4	10609	0.269761	5.19682	4.59929	0.0385148	0.398637	Unchanged
NM_018085.4	IPO9	55705	-0.183226	7.94485	4.59675	0.0385654	0.398642	Unchanged
NM_006648.3	WNK2	65268	-0.452191	1.89053	4.59472	0.0386061	0.398642	Unchanged
NM_030930.3	UNC93B1	81622	0.398777	5.38662	4.58603	0.03878	0.399967	Unchanged
NM_030961.2	TRIM56	81844	0.566277	6.11432	4.58177	0.0388657	0.400379	Unchanged
NM_006406.1	PRDX4	10549	0.275311	6.16853	4.57855	0.0389305	0.400379	Unchanged
NM_015382.3	HECTD1	25831	-0.224771	8.62511	4.57457	0.0390108	0.400379	Unchanged
NM_003956.3	CH25H	9023	0.818983	3.16906	4.57088	0.0390856	0.400379	Unchanged
NM_012288.3	TRAM2	9697	0.456441	4.95345	4.56675	0.0391692	0.400379	Unchanged
NM_173465.3	COL23A1	91522	0.568808	2.24525	4.5666	0.0391724	0.400379	Unchanged
NM_001129.4	AEBP1	165	0.674175	8.332	4.56488	0.0392072	0.400379	Unchanged
NM_005768.5	LPCAT3	10162	0.308596	5.90078	4.56402	0.0392247	0.400379	Unchanged
NM_005346.4	HSPA1B	3304	0.960093	8.76929	4.56167	0.0392726	0.400379	Unchanged
NM_133445.2	GRIN3A	116443	-0.895142	2.78708	4.55962	0.0393143	0.400379	Unchanged
NM_001319657.1	LOC102724265	102724265	0.787573	1.45013	4.55616	0.0393848	0.400379	Unchanged
NM_003468.3	FZD5	7855	0.278506	4.76792	4.55483	0.0394121	0.400379	Unchanged
NM_024758.4	AGMAT	79814	0.444166	2.47301	4.55291	0.0394513	0.400379	Unchanged
NM_014452.4	TNFRSF21	27242	-0.30465	7.09734	4.55255	0.0394586	0.400379	Unchanged
NM_174858.2	AK5	26289	-0.538723	3.98441	4.54303	0.039654	0.401855	Unchanged
NM_002612.3	PDK4	5166	0.520474	8.55326	4.54101	0.0396956	0.401855	Unchanged
NM_001195279.1	MKRN2OS	100129480	0.705974	1.74857	4.52812	0.039962	0.403417	Unchanged
NM_003818.3	CDS2	8760	-0.245833	9.39326	4.52651	0.0399955	0.403417	Unchanged
NM_000679.3	ADRA1B	147	-0.484157	3.6107	4.52624	0.0400011	0.403417	Unchanged
NM_138288.3	SPTSSA	171546	0.305391	6.83286	4.52467	0.0400337	0.403417	Unchanged
NM_001010883.2	FAM102B	284611	-0.524367	5.91287	4.51958	0.0401396	0.403949	Unchanged
NM_005990.3	STK10	6793	0.357289	5.30709	4.51771	0.0401786	0.403949	Unchanged
NR_003572.2	RPL23AP53	644128	-0.295487	3.69912	4.51527	0.0402295	0.403998	Unchanged
NM_006600.3	NUDC	10726	0.168739	7.70776	4.51244	0.0402888	0.404132	Unchanged
NR_026943.1	LOC642852	NA	-0.396634	5.93152	4.49652	0.0406236	0.406701	Unchanged
NM_016239.3	MYO15A	51168	-0.593581	1.02055	4.49372	0.0406828	0.406701	Unchanged
NM_003821.5	RIPK2	8767	0.363536	4.77423	4.49289	0.0407003	0.406701	Unchanged
NM_001322263.2	LOC100507507	100507507	0.272305	3.58295	4.49147	0.0407303	0.406701	Unchanged
NM_004962.4	GDF10	2662	0.621407	5.80904	4.48795	0.040805	0.406984	Unchanged
NM_002360.3	MAFK	7975	0.535695	6.89678	4.48315	0.0409071	0.407289	Unchanged
NM_003757.3	EIF3I	8668	0.138075	8.01681	4.48214	0.0409285	0.407289	Unchanged
NM_001134231.1	NT5DC2	64943	0.583338	1.28344	4.47902	0.040995	0.407443	Unchanged
NM_032810.3	ATAD1	84896	-0.482692	1.33462	4.47468	0.0410877	0.407443	Unchanged
NM_021110.3	COL14A1	7373	-0.572035	4.5263	4.47088	0.041169	0.407443	Unchanged
NM_022459.4	XPO4	64328	-0.245645	6.06364	4.47084	0.0411701	0.407443	Unchanged
NM_030815.2	PDRG1	81572	0.213118	5.54021	4.4681	0.0412288	0.407443	Unchanged
NM_024667.2	VPS37B	79720	0.263309	6.78037	4.46696	0.0412532	0.407443	Unchanged
NM_015206.2	KIAA1024	NA	-0.567168	2.45191	4.46556	0.0412833	0.407443	Unchanged
NM_014649.2	SAFB2	9667	0.256819	7.42855	4.46319	0.0413342	0.407443	Unchanged
NM_001690.3	ATP6V1A	523	-0.384627	8.6802	4.46154	0.0413699	0.407443	Unchanged
NM_015714.3	G0S2	50486	0.705091	3.19446	4.45977	0.0414081	0.407443	Unchanged
NM_014106.3	ZNF770	54989	-0.198996	7.87557	4.45621	0.0414848	0.407624	Unchanged
NM_022746.3	2001-03-01	64757	-0.313454	6.08029	4.45461	0.0415195	0.407624	Unchanged
NM_001142552.1	DCHS2	54798	-0.726928	2.27051	4.44135	0.0418075	0.409815	Unchanged
NM_000629.2	IFNAR1	3454	0.191586	7.96612	4.43476	0.0419513	0.409815	Unchanged
NM_001711.5	BGN	633	0.420595	8.75036	4.43024	0.0420504	0.409815	Unchanged
NR_002162.1	ATP5EP2	NA	0.195702	6.85198	4.42858	0.0420869	0.409815	Unchanged
NM_173573.2	LMNTD2	256329	0.505603	1.2543	4.42729	0.0421153	0.409815	Unchanged
NM_012393.2	PFAS	5198	-0.277538	5.56178	4.42706	0.0421203	0.409815	Unchanged
NM_001013659.2	ZNF793	390927	-0.262098	4.90881	4.4265	0.0421326	0.409815	Unchanged
NM_001142685.1	ARHGAP32	9743	-0.436651	3.32018	4.42544	0.042156	0.409815	Unchanged
NM_004615.3	TSPAN7	7102	-0.408342	11.471	4.42488	0.0421681	0.409815	Unchanged
NM_032947.4	SMIM3	85027	0.531207	5.79286	4.423	0.0422095	0.409815	Unchanged
NR_002451.2	ABCA11P	79963	-0.29496	3.55444	4.41469	0.042393	0.411142	Unchanged
NM_002661.4	PLCG2	5336	0.562549	5.35462	4.4064	0.042577	0.41247	Unchanged
NM_001424.5	EMP2	2013	0.604598	7.66956	4.39917	0.0427382	0.413365	Unchanged
NM_138346.2	KIAA2013	90231	0.179681	5.89401	4.39803	0.0427635	0.413365	Unchanged
NM_024092.2	TMEM109	79073	0.248527	7.52286	4.38568	0.0430405	0.415585	Unchanged
NM_018229.3	AP5M1	55745	-0.313196	3.81809	4.38318	0.0430969	0.415672	Unchanged
NM_033225.5	CSMD1	64478	-0.54291	5.31637	4.37575	0.0432647	0.416658	Unchanged
NM_015458.3	MTMR9	66036	-0.242364	7.26605	4.37445	0.0432941	0.416658	Unchanged
NM_005741.4	ZNF263	10127	0.170511	6.09434	4.3708	0.0433769	0.416988	Unchanged
NM_015124.4	GRAMD4	23151	-0.323645	7.07007	4.36875	0.0434234	0.416988	Unchanged
NM_018659.2	CYTL1	54360	0.667278	2.90997	4.36329	0.0435477	0.417327	Unchanged
NM_015995.3	KLF13	51621	0.241627	8.72716	4.36302	0.0435538	0.417327	Unchanged
NM_021908.2	ST7	7982	0.495024	1.04686	4.36046	0.0436123	0.417432	Unchanged
NR_138257.1	CRHR1-IT1	NA	-0.266819	3.68848	4.35471	0.0437438	0.417762	Unchanged
NM_014648.3	DZIP3	9666	-0.316316	7.38083	4.35333	0.0437754	0.417762	Unchanged
NM_003009.2	SELENOW	6415	0.22787	10.7903	4.35271	0.0437896	0.417762	Unchanged
NR_024547.1	TMEM11	8834	0.511623	1.03025	4.34975	0.0438575	0.417903	Unchanged
NM_004378.2	CRABP1	1381	-0.628886	6.62078	4.34608	0.0439419	0.417903	Unchanged
NM_000288.3	PEX7	5191	-0.220602	4.87841	4.34585	0.0439472	0.417903	Unchanged
NM_003441.2	ZNF141	7700	-0.425769	2.16819	4.34066	0.0440671	0.418589	Unchanged
NM_001032731.1	OAS2	4939	0.930753	2.71908	4.3291	0.0443349	0.420678	Unchanged
NM_130807.2	MOB3A	126308	0.291446	6.84621	4.31217	0.0447305	0.423778	Unchanged
NR_125957.1	LOC101928626	101928626	0.949077	3.71038	4.31099	0.0447582	0.423778	Unchanged
NR_110585.1	LINC01819	102723854	0.805691	1.83624	4.29868	0.0450483	0.425996	Unchanged
NM_153690.4	FAM43A	131583	0.367996	5.46426	4.29694	0.0450894	0.425996	Unchanged
NM_006145.2	DNAJB1	3337	0.685739	4.44599	4.29482	0.0451398	0.426013	Unchanged
NM_032526.2	NT5C1A	84618	-0.645189	1.64177	4.2895	0.0452662	0.426237	Unchanged
NM_024876.3	COQ8B	79934	0.519921	1.16971	4.28832	0.0452941	0.426237	Unchanged
NM_003714.2	STC2	8614	0.651478	2.00447	4.28769	0.0453092	0.426237	Unchanged
NM_194249.2	DND1	373863	0.36907	3.25012	4.2844	0.0453875	0.426315	Unchanged
NM_023008.3	KRI1	65095	0.308674	5.76701	4.28327	0.0454146	0.426315	Unchanged
NM_024870.3	PREX2	80243	-0.371502	8.48176	4.28046	0.0454816	0.426487	Unchanged
NM_003755.4	EIF3G	8666	0.188242	7.66595	4.27637	0.0455797	0.42695	Unchanged
NM_006349.2	ZNHIT1	10467	0.216702	7.79549	4.27195	0.0456857	0.427488	Unchanged
NM_004045.3	ATOX1	475	0.200913	6.89878	4.26913	0.0457535	0.427666	Unchanged
NM_006108.3	SPON1	10418	-0.331284	9.1057	4.26312	0.0458984	0.428346	Unchanged
NR_038396.1	TMEM147-AS1	100506469	0.313113	2.72374	4.26207	0.0459238	0.428346	Unchanged
NM_016113.4	TRPV2	51393	0.355407	3.9446	4.25958	0.0459839	0.428451	Unchanged
NM_014978.2	SORCS3	22986	-0.728815	5.89159	4.2552	0.0460902	0.428986	Unchanged
NR_105016.1	LINC01338	102546175	0.697606	3.39058	4.25303	0.0461428	0.429021	Unchanged
NM_016039.2	C14orf166	NA	0.203131	6.50561	4.24309	0.0463849	0.430535	Unchanged
NM_080742.2	B3GAT2	135152	-0.637266	3.23591	4.24232	0.0464038	0.430535	Unchanged
NM_004319.2	ASTN1	460	-0.344962	8.21494	4.23945	0.0464739	0.43073	Unchanged
NM_006555.3	YKT6	10652	0.195835	8.29422	4.23373	0.0466143	0.431575	Unchanged
NR_002330.1	ST7-AS1	93653	0.67247	1.59326	4.22766	0.0467636	0.4319	Unchanged
NM_022463.4	NXN	64359	0.536336	1.99367	4.22692	0.0467818	0.4319	Unchanged
NM_002546.3	TNFRSF11B	4982	1.26513	2.80608	4.22631	0.0467969	0.4319	Unchanged
NM_031484.3	MARVELD1	83742	-0.27905	5.24881	4.22245	0.0468923	0.432326	Unchanged
NM_138413.3	HOGA1	112817	0.651782	1.07138	4.21531	0.0470691	0.433332	Unchanged
NM_005764.3	PDZK1IP1	10158	0.587377	1.44148	4.2123	0.047144	0.433332	Unchanged
NM_207360.2	ZC3H12D	340152	0.622508	1.6491	4.21208	0.0471496	0.433332	Unchanged
NM_002444.2	MSN	4478	0.322633	9.01318	4.2082	0.0472461	0.433601	Unchanged
NM_024637.4	GAL3ST4	79690	0.486908	4.64611	4.20694	0.0472776	0.433601	Unchanged
NR_026777.2	ZNF37BP	100129482	-0.384402	5.75567	4.20255	0.0473872	0.434109	Unchanged
NM_021165.3	BRINP2	57795	-0.28321	6.69397	4.1988	0.0474811	0.434109	Unchanged
NM_001010926.3	HES5	388585	-0.657629	4.37853	4.19755	0.0475125	0.434109	Unchanged
NM_033452.2	TRIM47	91107	0.404643	7.15709	4.19567	0.0475597	0.434109	Unchanged
NM_001997.4	FAU	2197	0.273822	8.89815	4.19484	0.0475804	0.434109	Unchanged
NM_173808.2	NEGR1	257194	-0.444177	7.91221	4.1923	0.0476444	0.434242	Unchanged
NM_000212.2	ITGB3	3690	0.692873	3.05643	4.18469	0.0478362	0.435015	Unchanged
NM_018441.5	PECR	55825	-0.274744	4.27095	4.18188	0.0479073	0.435015	Unchanged
NR_024100.1	LINC00323	284835	-0.59124	1.52676	4.18141	0.0479191	0.435015	Unchanged
NM_014521.2	SH3BP4	23677	0.390936	7.32682	4.17925	0.0479741	0.435015	Unchanged
NM_152402.2	TRAM1L1	133022	-0.301718	5.26106	4.17913	0.047977	0.435015	Unchanged
NM_020151.3	STARD7	56910	0.181101	9.31162	4.16933	0.0482263	0.436615	Unchanged
NM_002419.3	MAP3K11	4296	0.392675	7.99207	4.16828	0.048253	0.436615	Unchanged
NM_133638.4	ADAMTS19	171019	-0.563358	2.95376	4.16484	0.048341	0.436908	Unchanged
NM_203370.1	FAM212A	NA	0.36443	3.28109	4.1628	0.0483931	0.436908	Unchanged
NM_052867.2	NALCN	259232	-0.305253	7.1007	4.16117	0.0484347	0.436908	Unchanged
NM_006078.3	CACNG2	10369	-0.560536	5.88961	4.15677	0.0485477	0.437366	Unchanged
NR_015436.1	LINC00461	645323	-0.399021	2.86382	4.15361	0.0486289	0.437366	Unchanged
NR_033965.1	EIF1B-AS1	440952	0.415719	1.50706	4.15338	0.0486349	0.437366	Unchanged
NM_153219.3	ZNF524	147807	0.272051	5.32026	4.15064	0.0487053	0.43755	Unchanged
NM_020707.3	HHATL	57467	-0.552519	2.12152	4.14644	0.0488138	0.438076	Unchanged
NM_001013706.2	PLIN5	440503	0.488385	4.99924	4.144	0.0488769	0.438195	Unchanged
NM_007104.4	RPL10A	4736	0.297701	5.31369	4.13946	0.0489946	0.438802	Unchanged
NM_002830.3	PTPN4	5775	-0.223248	6.81059	4.13372	0.0491439	0.43969	Unchanged
NM_018036.6	ATG2B	55102	-0.294966	7.24389	4.12533	0.0493628	0.441199	Unchanged
NM_022481.5	ARAP3	64411	0.448899	5.05912	4.11984	0.0495067	0.442035	Unchanged
NM_004446.2	EPRS	2058	-0.175595	8.24461	4.1171	0.0495788	0.442229	Unchanged
NM_001037335.2	HELZ2	85441	0.627714	2.8473	4.11247	0.0497006	0.442787	Unchanged
NM_004304.4	ALK	238	-0.654874	3.52153	4.10997	0.0497666	0.442787	Unchanged
NM_207335.2	KBTBD12	166348	-0.395071	3.77344	4.10898	0.0497927	0.442787	Unchanged
NM_024312.4	GNPTAB	79158	-0.213353	8.16631	4.10667	0.0498536	0.44288	Unchanged
NM_032266.3	C2orf16	84226	-0.455485	1.21847	4.10141	0.0499929	0.443464	Unchanged
NM_138446.1	MALSU1	115416	0.171092	5.41336	4.09895	0.0500583	0.443464	Unchanged
NM_001552.2	IGFBP4	3487	0.405818	6.61046	4.09848	0.050071	0.443464	Unchanged
NM_005801.3	EIF1	10209	0.197311	10.2854	4.09131	0.0502617	0.444541	Unchanged
NM_003420.3	ZNF35	7584	0.252436	4.04546	4.08771	0.0503581	0.444541	Unchanged
NM_001114618.1	MGAT1	4245	0.422587	1.32433	4.0874	0.0503662	0.444541	Unchanged
NM_001100588.1	RC3H2	54542	-0.281785	3.27345	4.08632	0.0503952	0.444541	Unchanged
NM_207356.2	C1orf174	339448	0.161317	4.85455	4.08331	0.0504758	0.444805	Unchanged
NM_002667.4	PLN	5350	-0.709809	3.95874	4.07323	0.0507471	0.446747	Unchanged
NM_005732.3	RAD50	10111	-0.260485	7.01947	4.0687	0.0508693	0.447374	Unchanged
NM_181726.3	ANKRD37	353322	0.476565	4.31299	4.066	0.0509424	0.447569	Unchanged
NM_024776.3	PEAK1	79834	-0.238095	7.9633	4.06227	0.0510435	0.44764	Unchanged
NM_203406.1	MBLAC2	153364	-0.401799	5.99183	4.05719	0.0511816	0.44764	Unchanged
NM_017839.4	LPCAT2	54947	0.596844	5.80439	4.0553	0.051233	0.44764	Unchanged
NM_000681.3	ADRA2A	150	-0.649469	2.72717	4.05326	0.0512887	0.44764	Unchanged
NM_003745.1	SOCS1	8651	0.58997	2.54161	4.05151	0.0513364	0.44764	Unchanged
NR_134286.1	LOC646241	NA	-0.544037	1.28593	4.04863	0.0514153	0.44764	Unchanged
NM_201594.2	SH2D6	284948	0.488847	1.63348	4.04634	0.051478	0.44764	Unchanged
NM_005319.3	HIST1H1C	3006	0.554358	5.12527	4.04158	0.0516086	0.44764	Unchanged
NM_001024.3	RPS21	6227	0.360441	6.40515	4.04156	0.0516093	0.44764	Unchanged
NR_135479.1	LINC02001	NA	0.277812	4.51858	4.04054	0.0516372	0.44764	Unchanged
NM_007167.3	ZMYM6	9204	-0.220615	5.55107	4.03884	0.051684	0.44764	Unchanged
NM_014991.4	WDFY3	23001	-0.170133	8.87146	4.03857	0.0516916	0.44764	Unchanged
NM_002228.3	JUN	3725	-0.399517	8.4404	4.03501	0.0517896	0.44764	Unchanged
NM_001001.4	RPL36AL	6166	0.18865	7.59315	4.03454	0.0518025	0.44764	Unchanged
NM_017918.4	MCUB	55013	0.395461	3.47133	4.032	0.0518726	0.44764	Unchanged
NM_130786.3	A1BG	1	0.413282	4.74869	4.03098	0.0519007	0.44764	Unchanged
NM_016399.2	TRIAP1	51499	0.213556	5.20914	4.0309	0.051903	0.44764	Unchanged
NM_152400.2	C4orf32	NA	0.542712	4.26422	4.03045	0.0519154	0.44764	Unchanged
NM_001037161.1	ACOT1	641371	-0.856614	2.72071	4.03031	0.0519195	0.44764	Unchanged
NM_024561.4	NAA16	79612	0.564489	4.51223	4.01881	0.0522386	0.449938	Unchanged
NM_015060.2	AVL9	23080	-0.302378	7.16445	4.01678	0.0522952	0.449938	Unchanged
NM_001962.2	EFNA5	1946	-0.297558	5.33491	4.01481	0.05235	0.449938	Unchanged
NM_013244.3	MGAT4C	25834	-0.477139	4.75671	4.01334	0.0523911	0.449938	Unchanged
NM_005631.4	SMO	6608	0.496562	5.8711	4.01059	0.0524679	0.450157	Unchanged
NM_001150.2	ANPEP	290	0.520249	3.89371	4.00291	0.0526834	0.450973	Unchanged
NM_015698.5	GPKOW	27238	0.211734	6.59635	4.00244	0.0526965	0.450973	Unchanged
NM_001243253.1	TIGD6	81789	0.409043	1.91456	4.00113	0.0527334	0.450973	Unchanged
NM_003235.4	TG	7038	0.579016	1.38494	3.99583	0.0528828	0.450973	Unchanged
NR_036537.1	RAB6C-AS1	100131320	-0.679379	1.69259	3.99437	0.0529241	0.450973	Unchanged
NM_015622.5	CCZ1	51622	-0.314474	4.11582	3.99426	0.0529273	0.450973	Unchanged
NM_001243423.1	KIF13A	63971	0.437341	2.77276	3.99181	0.0529966	0.450973	Unchanged
NM_052854.3	CREB3L1	90993	-0.496818	3.87817	3.98958	0.0530596	0.450973	Unchanged
NM_006339.2	HMG20B	10362	0.282358	6.59857	3.98515	0.0531852	0.450973	Unchanged
NM_153256.3	PROSER2	254427	0.426119	3.35089	3.98513	0.053186	0.450973	Unchanged
NM_001164444.1	CBY3	646019	0.413049	1.6807	3.98458	0.0532014	0.450973	Unchanged
NM_181489.5	ZNF445	353274	-0.208558	6.69006	3.98452	0.0532033	0.450973	Unchanged
NM_015057.4	MYCBP2	23077	-0.392909	8.52077	3.97634	0.0534363	0.450973	Unchanged
NM_031459.4	SESN2	83667	0.382766	5.74032	3.97566	0.0534557	0.450973	Unchanged
NR_022006.1	KIAA0087	9808	-0.856288	1.68964	3.97188	0.0535637	0.450973	Unchanged
NM_198571.2	NAT16	375607	-1.08763	2.8937	3.96856	0.0536589	0.450973	Unchanged
NM_007331.1	NSD2	7468	-0.223127	3.74998	3.96824	0.0536679	0.450973	Unchanged
NM_018997.3	MRPS21	54460	0.450061	4.92476	3.96785	0.0536791	0.450973	Unchanged
NM_004159.4	PSMB8	5696	0.548863	1.21432	3.96662	0.0537146	0.450973	Unchanged
NM_021963.3	NAP1L2	4674	-0.527492	7.55536	3.96654	0.0537169	0.450973	Unchanged
NM_001014975.2	CFH	3075	0.820147	1.75732	3.96596	0.0537335	0.450973	Unchanged
NM_030579.2	CYB5B	80777	0.194335	8.39819	3.96234	0.0538377	0.450973	Unchanged
NM_014982.2	PCNX1	22990	-0.490408	1.23007	3.96095	0.0538775	0.450973	Unchanged
NR_038904.1	LINC00958	100506305	-0.580386	0.955769	3.96012	0.0539015	0.450973	Unchanged
NM_002080.3	GOT2	2806	-0.358698	2.87072	3.95988	0.0539084	0.450973	Unchanged
NM_181501.1	ITGA1	3672	0.567149	6.05115	3.95889	0.0539372	0.450973	Unchanged
NM_020243.4	TOMM22	56993	0.225604	7.07449	3.95843	0.0539503	0.450973	Unchanged
NM_017510.5	TMED9	54732	0.171324	7.77675	3.95509	0.054047	0.451065	Unchanged
NM_005108.3	XYLB	9942	-0.376851	1.87364	3.95175	0.0541434	0.451065	Unchanged
NM_001168214.1	C3orf80	401097	-0.745822	2.36396	3.95063	0.0541759	0.451065	Unchanged
NM_005909.4	MAP1B	4131	-0.405475	3.85576	3.94876	0.0542301	0.451065	Unchanged
NM_005472.4	KCNE3	10008	0.466567	3.74974	3.94635	0.0543001	0.451065	Unchanged
NM_016217.2	HECA	51696	0.296411	7.31594	3.94629	0.0543019	0.451065	Unchanged
NM_015678.4	NBEA	26960	-0.697404	5.80941	3.94563	0.054321	0.451065	Unchanged
NM_182705.2	RFLNB	359845	0.283732	6.08111	3.94314	0.0543936	0.451181	Unchanged
NM_206855.2	QKI	9444	-0.413619	2.0684	3.94162	0.0544378	0.451181	Unchanged
NM_000033.3	ABCD1	215	0.300224	5.09041	3.9359	0.0546048	0.452138	Unchanged
NM_022835.2	PLEKHG2	64857	0.463072	4.1856	3.93173	0.054727	0.452386	Unchanged
NM_012416.3	RANBP6	26953	-0.414499	3.25522	3.93136	0.0547378	0.452386	Unchanged
NM_144653.4	NACC2	138151	0.326223	10.085	3.92583	0.0549001	0.45325	Unchanged
NM_019845.2	RPRM	56475	-0.711394	3.23311	3.92429	0.0549456	0.45325	Unchanged
NM_014344.3	FJX1	24147	-0.335831	6.32296	3.91453	0.0552339	0.4552	Unchanged
NM_001080209.1	TMEM200C	645369	-0.365724	3.29972	3.91098	0.0553389	0.455638	Unchanged
NM_001136265.1	IFFO2	126917	0.263811	6.26395	3.90359	0.0555589	0.45702	Unchanged
NM_024031.3	PRR14	78994	0.372447	1.36936	3.89959	0.0556781	0.457572	Unchanged
NM_014465.3	SULT1B1	27284	0.818944	1.24374	3.89082	0.055941	0.459302	Unchanged
NM_017551.2	GRID1	2894	-0.230163	7.58107	3.88435	0.0561358	0.460471	Unchanged
NM_018053.3	XKR8	55113	0.265272	5.1072	3.87856	0.0563106	0.461474	Unchanged
NM_021933.3	MIIP	60672	0.292705	5.97822	3.87564	0.056399	0.461499	Unchanged
NM_000091.4	COL4A3	1285	-0.566184	3.32942	3.87499	0.0564188	0.461499	Unchanged
NM_005912.2	MC4R	4160	-0.990614	3.13436	3.87191	0.0565123	0.461604	Unchanged
NM_001085487.2	MYSM1	114803	-0.265022	4.84752	3.8711	0.0565369	0.461604	Unchanged
NM_022070.4	HEATR6	63897	-0.254804	5.43353	3.8637	0.0567622	0.46243	Unchanged
NM_021977.3	SLC22A3	6581	-0.389798	3.87095	3.86099	0.056845	0.46243	Unchanged
NM_006477.4	RASL10A	10633	-0.350342	6.23797	3.85943	0.0568926	0.46243	Unchanged
NM_007137.3	ZNF81	347344	-0.272295	4.02545	3.85924	0.0568986	0.46243	Unchanged
NM_012113.2	CA14	23632	-0.470057	5.21991	3.85914	0.0569015	0.46243	Unchanged
NR_002932.2	GSTM2P1	442245	-0.374845	5.85604	3.8466	0.0572869	0.465131	Unchanged
NM_015360.4	SKIV2L2	NA	-0.250219	6.67914	3.84272	0.0574068	0.465674	Unchanged
NM_012110.3	CHIC2	26511	0.310872	4.49349	3.83872	0.0575305	0.46596	Unchanged
NM_017924.3	C14orf119	55017	0.151116	5.98149	3.83815	0.0575482	0.46596	Unchanged
NM_018040.3	GPATCH2	55105	-0.264409	3.20643	3.82416	0.0579836	0.468461	Unchanged
NM_032037.3	TSSK6	83983	0.615684	1.56132	3.82319	0.0580137	0.468461	Unchanged
NM_031439.3	SOX7	83595	0.60682	5.0428	3.8199	0.0581167	0.468461	Unchanged
NM_198097.3	CCZ1B	221960	0.361453	3.96468	3.8194	0.0581323	0.468461	Unchanged
NM_007113.3	TCHH	7062	-0.641184	2.82663	3.81549	0.0582552	0.468461	Unchanged
NM_007065.3	CDC37	11140	0.180712	8.22008	3.81516	0.0582655	0.468461	Unchanged
NR_034031.1	LOC389906	389906	-0.481848	1.81689	3.81066	0.0584072	0.468461	Unchanged
NM_000986.3	RPL24	6152	0.320029	5.24772	3.80981	0.0584339	0.468461	Unchanged
NM_002023.4	FMOD	2331	-0.551507	2.63051	3.80959	0.0584409	0.468461	Unchanged
NM_002818.2	PSME2	5721	0.364089	4.16994	3.80873	0.0584681	0.468461	Unchanged
NR_110757.1	LOC101927314	101927314	-0.337599	2.27684	3.80644	0.0585403	0.468461	Unchanged
NM_016272.3	TOB2	10766	0.236627	8.06502	3.80639	0.0585417	0.468461	Unchanged
NM_178505.7	TMEM26	219623	0.704329	2.16788	3.8061	0.058551	0.468461	Unchanged
NM_001321217.1	B9D1	27077	-0.348434	3.22606	3.80427	0.0586089	0.468486	Unchanged
NM_001058.3	TACR1	6869	-0.937858	5.25786	3.80208	0.0586782	0.468486	Unchanged
NM_005761.2	PLXNC1	10154	-0.752832	3.67565	3.80094	0.0587142	0.468486	Unchanged
NM_000989.3	RPL30	6156	0.258453	9.32397	3.79628	0.0588621	0.469104	Unchanged
NM_001127184.2	CFLAR	8837	0.668898	1.4291	3.79513	0.0588985	0.469104	Unchanged
NM_001080475.2	PLEKHM3	389072	-0.279134	6.98758	3.79249	0.0589829	0.46935	Unchanged
NM_001039697.1	SNAPC3	6619	-0.176497	6.61298	3.78676	0.0591654	0.470376	Unchanged
NM_015987.4	HEBP1	50865	0.157855	7.02372	3.78439	0.0592412	0.470552	Unchanged
NM_018214.4	LRRC1	55227	0.254131	5.52947	3.77982	0.0593879	0.470897	Unchanged
NM_174916.2	UBR1	197131	-0.223875	6.50755	3.77969	0.059392	0.470897	Unchanged
NM_012383.4	OSTF1	26578	0.26096	6.68795	3.77757	0.05946	0.471012	Unchanged
NM_005822.3	RCAN2	10231	-0.628991	2.68368	3.77452	0.059558	0.471362	Unchanged
NM_153836.3	CREG2	200407	-0.50578	4.83456	3.77186	0.0596437	0.47155	Unchanged
NM_020823.1	TMEM181	57583	-0.273254	7.81223	3.76878	0.0597431	0.47155	Unchanged
NM_019849.2	SLC7A10	56301	-0.415683	6.38579	3.76791	0.0597715	0.47155	Unchanged
NM_025239.3	PDCD1LG2	80380	0.635869	1.42354	3.76713	0.0597966	0.47155	Unchanged
NM_152275.3	TTC30A	92104	-0.430662	5.39343	3.76363	0.05991	0.47202	Unchanged
NM_001013627.2	NHSL2	340527	-0.504576	3.86118	3.7585	0.0600763	0.472117	Unchanged
NM_001317812.1	SLC25A37	51312	0.377329	1.91834	3.75774	0.060101	0.472117	Unchanged
NM_014248.3	RBX1	9978	0.179683	7.22859	3.75006	0.0603515	0.472117	Unchanged
NM_033258.1	GNG8	94235	0.626041	1.32886	3.7495	0.0603699	0.472117	Unchanged
NM_000978.3	RPL23	9349	0.295857	7.71612	3.74891	0.0603889	0.472117	Unchanged
NM_001012981.4	ZKSCAN2	342357	-0.199267	5.11838	3.74888	0.0603901	0.472117	Unchanged
NM_014012.5	REM1	28954	-0.512707	2.64794	3.74817	0.0604131	0.472117	Unchanged
NM_016848.5	SHC3	53358	-0.545648	8.38964	3.74741	0.0604379	0.472117	Unchanged
NM_002473.5	MYH9	4627	0.397156	9.9366	3.74353	0.0605653	0.472117	Unchanged
NM_003769.2	SRSF9	8683	0.157491	6.56515	3.74168	0.0606257	0.472117	Unchanged
NM_005723.3	TSPAN5	10098	-0.15134	8.16717	3.74041	0.0606676	0.472117	Unchanged
NR_037701.1	LINC01963	150967	-0.314435	7.12587	3.74037	0.060669	0.472117	Unchanged
NM_023015.4	INTS3	65123	-0.412081	1.27876	3.73968	0.0606917	0.472117	Unchanged
NM_003505.1	FZD1	8321	-0.25438	6.26879	3.73907	0.0607117	0.472117	Unchanged
NR_028137.1	SLC26A4-AS1	286002	-0.763552	4.00668	3.73854	0.0607292	0.472117	Unchanged
NM_018934.3	PCDHB14	56122	-0.290704	4.88042	3.7368	0.0607862	0.472142	Unchanged
NM_001136273.1	ZFP92	139735	-0.384084	1.6549	3.73322	0.0609045	0.472643	Unchanged
NM_016538.2	SIRT7	51547	0.252727	4.79587	3.72724	0.0611021	0.473384	Unchanged
NM_000350.2	ABCA4	24	-0.4619	1.56541	3.72624	0.0611353	0.473384	Unchanged
NM_004820.4	CYP7B1	9420	-0.347065	7.71945	3.72544	0.0611618	0.473384	Unchanged
NM_000485.2	APRT	353	0.466558	1.07678	3.72084	0.0613146	0.474148	Unchanged
NM_014572.2	LATS2	26524	0.443824	5.30499	3.71812	0.0614048	0.474428	Unchanged
NM_080597.3	OSBPL1A	114876	-0.347194	4.16474	3.70639	0.0617968	0.477037	Unchanged
NM_000292.2	PHKA2	5256	-0.201021	5.04809	3.70427	0.0618683	0.477168	Unchanged
NM_182757.3	RNF144B	255488	0.618177	6.08651	3.69768	0.0620899	0.478458	Unchanged
NM_001330660.1	GBA2	57704	-0.294623	1.34482	3.69435	0.0622024	0.478549	Unchanged
NM_015310.3	PSD3	23362	-0.587029	4.2319	3.6941	0.0622108	0.478549	Unchanged
NM_031912.4	SYT15	83849	-0.490102	3.81383	3.66888	0.0630695	0.484603	Unchanged
NM_033396.2	TNKS1BP1	85456	0.252144	7.54514	3.66723	0.0631259	0.484603	Unchanged
NM_002031.2	FRK	2444	-0.309921	1.86332	3.6656	0.0631819	0.484603	Unchanged
NM_152613.2	WBP2NL	164684	-0.418334	1.66126	3.66453	0.0632187	0.484603	Unchanged
NM_001317406.1	SLC6A11	6538	0.870234	4.87097	3.6572	0.0634714	0.486115	Unchanged
NM_001016.3	RPS12	6206	0.28385	7.77503	3.65388	0.0635861	0.48657	Unchanged
NM_138426.3	GLCCI1	113263	-0.34853	6.05551	3.6488	0.0637626	0.48735	Unchanged
NM_004073.3	PLK3	1263	0.305731	4.5286	3.64774	0.0637992	0.48735	Unchanged
NM_012138.3	AATF	26574	0.219067	7.10266	3.64104	0.0640324	0.488333	Unchanged
NM_021129.3	PPA1	5464	0.179294	7.40381	3.64085	0.0640391	0.488333	Unchanged
NM_006019.3	TCIRG1	10312	0.473323	1.23241	3.63771	0.0641488	0.48837	Unchanged
NM_198449.2	EMB	133418	0.647452	2.95992	3.63614	0.0642035	0.48837	Unchanged
NM_007108.3	ELOB	6923	0.326417	4.27559	3.63593	0.0642109	0.48837	Unchanged
NM_000628.4	IL10RB	3588	0.315547	5.23569	3.62977	0.0644269	0.489589	Unchanged
NM_005189.2	CBX2	84733	0.556474	2.44301	3.62711	0.0645205	0.489876	Unchanged
NM_173039.2	AQP11	282679	-0.247313	3.93761	3.62448	0.0646131	0.490155	Unchanged
NM_001044370.1	MPPED1	758	-0.761237	4.07677	3.6181	0.0648383	0.490976	Unchanged
NM_004525.2	LRP2	4036	-0.582575	6.04426	3.61792	0.0648446	0.490976	Unchanged
NM_203422.3	LRRN4CL	221091	-0.418227	2.10432	3.61667	0.0648892	0.490976	Unchanged
NM_024060.3	AHNAK	79026	0.681961	1.2726	3.60925	0.0651522	0.491967	Unchanged
NM_001029883.2	C2orf71	NA	0.631127	2.11499	3.60914	0.0651563	0.491967	Unchanged
NM_024523.5	GCC1	79571	0.253675	5.82993	3.60824	0.0651883	0.491967	Unchanged
NR_034083.2	VAC14-AS1	100130894	0.571323	3.62775	3.60551	0.0652854	0.492277	Unchanged
NM_176819.3	CXorf36	NA	0.493833	5.9368	3.60146	0.0654302	0.492717	Unchanged
NM_015320.3	ARHGEF4	50649	0.650265	3.343	3.60073	0.0654561	0.492717	Unchanged
NM_020768.3	KCTD16	57528	-0.630059	4.69674	3.59731	0.0655787	0.492881	Unchanged
NM_012084.3	GLUD2	2747	-0.286593	9.37701	3.59699	0.0655902	0.492881	Unchanged
NM_001346579.1	ZKSCAN1	7586	0.45557	1.14187	3.59293	0.0657357	0.493552	Unchanged
NM_001252092.1	MRAS	22808	0.550681	1.65424	3.5883	0.0659021	0.494378	Unchanged
NM_015884.3	MBTPS2	51360	-0.186359	5.84242	3.57494	0.0663855	0.4966	Unchanged
NM_012134.2	LMOD1	25802	0.499177	6.54256	3.57378	0.0664277	0.4966	Unchanged
NM_002463.1	MX2	4600	0.705003	4.04445	3.57314	0.0664508	0.4966	Unchanged
NM_001099692.1	EIF5AL1	143244	0.373916	1.86234	3.5717	0.0665031	0.4966	Unchanged
NM_000911.3	OPRD1	4985	-0.978119	1.60699	3.56854	0.0666184	0.4966	Unchanged
NM_003200.3	TCF3	6929	0.335288	2.22207	3.56841	0.0666229	0.4966	Unchanged
NM_001161520.1	COG5	10466	-0.368982	1.25365	3.56744	0.0666583	0.4966	Unchanged
NM_004339.3	PTTG1IP	754	0.585296	1.45995	3.56676	0.0666831	0.4966	Unchanged
NM_153235.3	TXLNB	167838	-0.551374	2.18547	3.5661	0.0667074	0.4966	Unchanged
NM_001647.3	APOD	347	0.397849	10.7849	3.55505	0.0671121	0.49882	Unchanged
NM_020319.2	ANKMY2	57037	-0.253159	6.59243	3.55485	0.0671193	0.49882	Unchanged
NM_018847.3	KLHL9	55958	-0.225162	7.13562	3.55249	0.0672064	0.499044	Unchanged
NM_014805.3	EPM2AIP1	9852	-0.332316	7.5879	3.54015	0.0676622	0.501809	Unchanged
NM_032375.5	AKT1S1	84335	0.293337	2.34603	3.53932	0.067693	0.501809	Unchanged
NM_002994.4	CXCL5	6374	0.606341	3.76667	3.53699	0.0677798	0.502028	Unchanged
NR_109836.1	PANDAR	101154753	0.317614	4.84944	3.53221	0.0679575	0.502784	Unchanged
NM_019087.2	ARL15	54622	0.367704	5.33637	3.52955	0.0680567	0.502784	Unchanged
NM_002014.3	FKBP4	2288	0.324061	8.48979	3.52897	0.0680786	0.502784	Unchanged
NM_178570.2	RTN4RL2	349667	-0.670378	3.65349	3.5266	0.0681671	0.502784	Unchanged
NM_199000.2	LHFPL3	375612	-0.400821	7.19306	3.52583	0.0681958	0.502784	Unchanged
NM_001731.2	BTG1	694	0.210333	7.41736	3.52281	0.0683091	0.502784	Unchanged
NM_006233.4	POLR2I	5438	0.21642	7.64828	3.5227	0.0683131	0.502784	Unchanged
NM_016252.3	BIRC6	57448	-0.232019	7.16997	3.52141	0.0683614	0.502784	Unchanged
NM_013356.2	SLC16A8	23539	0.440855	4.38964	3.52045	0.0683974	0.502784	Unchanged
NM_020188.3	CMC2	56942	0.210945	6.2424	3.51854	0.0684693	0.502891	Unchanged
NM_001321018.1	UBA52	7311	0.34979	2.89694	3.51579	0.0685727	0.50323	Unchanged
NM_015150.1	RFTN1	23180	0.50403	5.52761	3.51175	0.0687251	0.503927	Unchanged
NR_135480.1	LOC102724532	102724532	0.313993	4.04897	3.50744	0.0688878	0.504698	Unchanged
NM_000258.2	MYL3	4634	0.514639	3.39314	3.49829	0.0692353	0.506249	Unchanged
NM_001136537.1	BTBD19	149478	0.571491	1.33086	3.49736	0.0692706	0.506249	Unchanged
NM_001286760.1	CERCAM	51148	-1.12891	2.55853	3.49731	0.0692725	0.506249	Unchanged
NM_001282494.1	GOLGA8N	643699	-0.478644	1.20437	3.4838	0.0697891	0.509353	Unchanged
NM_020724.1	RNF150	57484	-0.529924	5.52225	3.48317	0.0698133	0.509353	Unchanged
NM_001258000.1	C10orf142	100130539	-0.377136	1.42809	3.48003	0.0699341	0.50981	Unchanged
NR_110155.1	LOC101928767	NA	-0.466461	1.39139	3.4782	0.0700046	0.509901	Unchanged
NM_021244.4	RRAGD	58528	-0.171765	7.59176	3.46553	0.0704944	0.513043	Unchanged
NM_024867.3	SPEF2	79925	-0.67437	3.1019	3.45884	0.0707549	0.514511	Unchanged
NM_001136137.1	RPL28	6158	0.504152	1.4135	3.45525	0.0708949	0.514722	Unchanged
NM_001164379.1	FAM180B	399888	-0.592802	1.83813	3.45498	0.0709055	0.514722	Unchanged
NM_003435.4	ZNF134	7693	-0.140546	5.77517	3.45359	0.0709598	0.514722	Unchanged
NM_001093725.1	MEX3A	92312	0.417437	3.29155	3.45132	0.0710485	0.514896	Unchanged
NR_126330.1	LINC01572	101927957	-0.437703	2.90535	3.44998	0.0711011	0.514896	Unchanged
NM_022168.3	IFIH1	64135	0.528262	5.46696	3.446	0.0712573	0.515462	Unchanged
NM_002032.2	FTH1	2495	0.28043	11.339	3.44397	0.0713374	0.515462	Unchanged
NM_080430.3	SELENOM	140606	0.246915	8.33781	3.44266	0.0713887	0.515462	Unchanged
NR_003613.1	PMS2P1	5379	0.305479	2.38974	3.44202	0.0714141	0.515462	Unchanged
NM_004295.3	TRAF4	9618	0.321884	5.82987	3.44041	0.0714776	0.515497	Unchanged
NM_005915.5	MCM6	4175	0.250356	5.63343	3.43643	0.0716344	0.515789	Unchanged
NM_152864.3	NKAIN4	128414	-0.375575	7.82063	3.43559	0.0716679	0.515789	Unchanged
NR_136255.1	LOC101930085	101930085	-0.202855	5.36414	3.43401	0.0717304	0.515789	Unchanged
NR_103746.1	LINC01356	100996702	0.537809	1.22745	3.43234	0.0717965	0.515789	Unchanged
NM_001081.3	CUBN	8029	0.693931	2.39841	3.43195	0.0718121	0.515789	Unchanged
NM_001320745.1	EVA1C	59271	0.350958	1.71438	3.42509	0.0720843	0.516693	Unchanged
NM_001077399.2	PNKD	25953	0.310363	6.34616	3.4229	0.0721717	0.516693	Unchanged
NM_001318338.1	FRMD4A	55691	-0.394179	1.31065	3.42178	0.0722163	0.516693	Unchanged
NM_004048.2	B2M	567	0.389581	11.0188	3.41975	0.0722973	0.516693	Unchanged
NM_004225.2	MFHAS1	9258	0.224677	5.70378	3.41872	0.0723387	0.516693	Unchanged
NM_001256155.2	ARMCX4	100131755	-0.429917	5.70633	3.41719	0.0723995	0.516693	Unchanged
NM_001330227.1	NUCB2	4925	-0.358641	2.46766	3.41677	0.0724164	0.516693	Unchanged
NM_004688.2	NMI	9111	0.521152	4.34878	3.41568	0.0724601	0.516693	Unchanged
NM_005086.4	SSPN	8082	-0.490896	2.15367	3.41549	0.0724677	0.516693	Unchanged
NM_032287.2	LDOC1L	NA	-0.111507	8.11622	3.41268	0.0725802	0.517075	Unchanged
NM_017736.4	THUMPD1	55623	-0.335464	2.02979	3.40513	0.0728841	0.518434	Unchanged
NM_001080506.1	TMEM150C	441027	-0.27615	5.78287	3.40403	0.0729284	0.518434	Unchanged
NM_005215.3	DCC	1630	-0.530923	6.02822	3.40292	0.0729732	0.518434	Unchanged
NM_173832.5	ZFP41	286128	0.397046	4.5645	3.40165	0.0730242	0.518434	Unchanged
NM_032437.3	EFCAB7	84455	-0.27598	4.95456	3.40061	0.0730663	0.518434	Unchanged
NM_000430.3	PAFAH1B1	5048	-0.225906	9.69368	3.39498	0.0732941	0.518873	Unchanged
NM_016470.7	OSER1	51526	0.155727	6.19288	3.39363	0.0733488	0.518873	Unchanged
NM_153757.3	NAP1L5	266812	-0.405257	7.53445	3.39307	0.0733719	0.518873	Unchanged
NR_015401.2	LINC00957	255031	0.474857	4.06108	3.39184	0.0734216	0.518873	Unchanged
NM_000747.2	CHRNB1	1140	0.252321	5.22113	3.38956	0.0735144	0.518873	Unchanged
NM_006076.4	AGFG2	3268	0.291065	7.53938	3.38945	0.0735187	0.518873	Unchanged
NM_018487.2	TMEM176A	55365	0.392769	6.72682	3.38888	0.073542	0.518873	Unchanged
NM_001040716.1	PC	5091	-0.324868	1.03353	3.38641	0.0736428	0.519167	Unchanged
NM_006526.2	ZNF217	7764	0.359421	5.3562	3.38435	0.0737268	0.519342	Unchanged
NM_019018.2	FAM105A	NA	0.515581	4.10061	3.38114	0.0738581	0.519786	Unchanged
NM_017706.4	WDR55	54853	0.210972	4.6425	3.37991	0.0739083	0.519786	Unchanged
NM_005626.4	SRSF4	6429	0.191558	7.82438	3.37488	0.0741144	0.519841	Unchanged
NR_103853.1	EDNRB-AS1	100505518	-0.672719	1.10924	3.37307	0.0741886	0.519841	Unchanged
NM_019117.4	KLHL4	56062	-0.338786	5.30526	3.3725	0.0742122	0.519841	Unchanged
NM_019074.3	DLL4	54567	0.601268	5.55499	3.37175	0.0742433	0.519841	Unchanged
NR_109792.1	MIR124-2HG	100130155	-0.40201	3.46335	3.36983	0.0743223	0.519841	Unchanged
NM_003278.2	CLEC3B	7123	-0.971691	3.87577	3.36654	0.0744579	0.519841	Unchanged
NR_027620.3	SCGB1B2P	643719	0.198531	4.27364	3.36379	0.0745713	0.519841	Unchanged
NM_001243392.1	SLC6A13	6540	-0.558928	1.29445	3.36363	0.074578	0.519841	Unchanged
NM_005506.3	SCARB2	950	-0.323366	5.53906	3.36277	0.0746136	0.519841	Unchanged
NM_003385.4	VSNL1	7447	-0.836419	7.10982	3.36232	0.0746322	0.519841	Unchanged
NM_015971.3	MRPS7	51081	0.148034	7.01419	3.35931	0.0747569	0.519841	Unchanged
NR_033801.1	SLC9A7P1	121456	-0.62183	2.91841	3.35886	0.0747756	0.519841	Unchanged
NM_024768.2	EFCC1	79825	-0.385662	2.703	3.35795	0.0748131	0.519841	Unchanged
NM_024753.4	TTC21B	79809	-0.178413	5.87265	3.3574	0.0748361	0.519841	Unchanged
NM_001007253.3	ERV3-1	2086	-0.477798	3.77264	3.35655	0.0748712	0.519841	Unchanged
NM_005526.3	HSF1	3297	0.249137	7.73239	3.35533	0.074922	0.519841	Unchanged
NM_138444.3	KCTD12	115207	0.396071	9.1343	3.35531	0.0749229	0.519841	Unchanged
NM_000369.2	TSHR	7253	-0.712017	2.1216	3.35179	0.0750693	0.520445	Unchanged
NM_014601.3	EHD2	30846	0.371401	7.56632	3.34648	0.075291	0.521353	Unchanged
NM_018688.4	BIN3	55909	0.156306	4.98986	3.34486	0.0753587	0.521353	Unchanged
NM_017622.2	BORCS6	54785	0.206069	5.57149	3.34439	0.0753784	0.521353	Unchanged
NM_001308036.1	NCBP2	22916	-0.283998	2.01641	3.34168	0.0754917	0.521357	Unchanged
NM_019605.3	SERTAD4	56256	-0.546921	4.66298	3.34124	0.0755103	0.521357	Unchanged
NM_177983.2	PPM1G	5496	0.131951	7.65827	3.33852	0.0756242	0.521357	Unchanged
NM_001206769.1	DLG2	1740	-0.511618	2.18919	3.33524	0.0757621	0.521357	Unchanged
NM_020546.2	ADCY2	108	0.36532	8.96809	3.33386	0.0758204	0.521357	Unchanged
NM_001257389.1	CD63	967	0.305857	3.38551	3.33293	0.0758597	0.521357	Unchanged
NR_028502.1	MIR22HG	84981	0.454514	1.24319	3.33284	0.0758632	0.521357	Unchanged
NM_004558.4	NRTN	4902	0.623624	1.50456	3.33284	0.0758635	0.521357	Unchanged
NM_003756.2	EIF3H	8667	0.14111	8.55827	3.33165	0.0759136	0.521357	Unchanged
NR_033925.1	FENDRR	400550	0.608826	2.24106	3.32903	0.0760239	0.521706	Unchanged
NM_000834.3	GRIN2B	2904	-0.8853	4.67647	3.32736	0.0760945	0.521782	Unchanged
NM_015166.3	MLC1	23209	-0.464574	3.06358	3.32194	0.0763242	0.522914	Unchanged
NM_004864.3	GDF15	9518	-0.827835	1.73024	3.32066	0.0763787	0.522914	Unchanged
NM_018489.2	ASH1L	55870	-0.161641	8.63846	3.31654	0.0765536	0.523703	Unchanged
NM_175876.4	EXOC8	149371	-0.258104	6.04169	3.31051	0.0768109	0.525054	Unchanged
NM_198147.2	ABHD15	116236	0.302954	4.71799	3.30483	0.0770543	0.525688	Unchanged
NM_006830.3	UQCR11	10975	0.208286	8.69288	3.3048	0.0770556	0.525688	Unchanged
NM_001076675.2	ZNF626	199777	-0.188778	5.04068	3.30219	0.0771677	0.525688	Unchanged
NM_001665.3	RHOG	391	0.327666	7.43301	3.30005	0.0772597	0.525688	Unchanged
NM_001254.3	CDC6	990	0.327112	2.29028	3.29827	0.0773362	0.525688	Unchanged
NM_013375.3	ABT1	29777	0.185969	5.65444	3.2967	0.0774038	0.525688	Unchanged
NM_014865.3	NCAPD2	9918	0.243742	6.52212	3.29596	0.0774357	0.525688	Unchanged
NR_045115.1	MLLT10P1	140678	-0.662703	1.61443	3.29399	0.0775206	0.525688	Unchanged
NM_152547.4	BTNL9	153579	0.544886	5.13172	3.29354	0.0775402	0.525688	Unchanged
NM_019601.3	SUSD2	56241	0.520237	4.456	3.29265	0.0775785	0.525688	Unchanged
NM_198148.2	CPXM2	119587	-0.56754	4.06565	3.29262	0.0775796	0.525688	Unchanged
NM_001679.3	ATP1B3	483	0.170749	6.61077	3.29163	0.0776224	0.525688	Unchanged
NM_000100.3	CSTB	1476	0.215991	8.13379	3.28668	0.0778369	0.526735	Unchanged
NM_006739.3	MCM5	4174	0.318811	5.73029	3.28177	0.0780503	0.527554	Unchanged
NM_022772.3	EPS8L2	64787	0.333766	4.32034	3.28113	0.0780782	0.527554	Unchanged
NM_012081.5	ELL2	22936	0.323555	6.9793	3.27679	0.0782671	0.528352	Unchanged
NM_001950.3	E2F4	1874	0.173831	6.50136	3.27566	0.0783167	0.528352	Unchanged
NM_003604.2	IRS4	8471	-0.640464	1.31149	3.26767	0.0786666	0.529549	Unchanged
NM_030952.2	NUAK2	81788	0.47929	2.76467	3.26752	0.078673	0.529549	Unchanged
NM_006234.4	POLR2J	5439	0.261801	6.12326	3.2669	0.0787002	0.529549	Unchanged
NM_024646.2	ZYG11B	79699	-0.221641	7.93164	3.26325	0.0788609	0.529549	Unchanged
NM_033223.4	GABRG3	2567	-0.838751	2.0114	3.26272	0.0788841	0.529549	Unchanged
NM_017742.5	ZCCHC2	54877	0.27062	4.57776	3.26261	0.0788891	0.529549	Unchanged
NR_024279.1	FLJ37453	729614	0.19217	4.7619	3.26112	0.0789548	0.529549	Unchanged
NM_003334.3	UBA1	7317	-0.354083	1.68115	3.26062	0.0789768	0.529549	Unchanged
NM_146388.1	MRPL4	51073	0.337642	3.73606	3.25835	0.0790769	0.529648	Unchanged
NM_000492.3	CFTR	1080	-0.468884	2.03547	3.25755	0.0791122	0.529648	Unchanged
NM_001428.3	ENO1	2023	-0.383114	6.63759	3.25415	0.0792624	0.530248	Unchanged
NR_026967.1	LOC143666	143666	0.259277	3.07955	3.25103	0.0794007	0.530417	Unchanged
NM_022054.3	KCNK13	56659	0.551731	2.65279	3.2508	0.0794107	0.530417	Unchanged
NM_198557.2	RBM43	375287	-0.334279	4.75746	3.24835	0.0795198	0.530417	Unchanged
NM_016653.2	ZAK	NA	0.541976	3.02465	3.24813	0.0795294	0.530417	Unchanged
NM_003335.2	UBA7	7318	0.453343	4.56868	3.24613	0.0796185	0.530491	Unchanged
NM_022909.3	CENPH	64946	0.282698	2.87834	3.24517	0.0796612	0.530491	Unchanged
NM_006779.3	CDC42EP2	10435	0.357778	6.05262	3.2421	0.0797977	0.530996	Unchanged
NR_034009.1	SRSF6	6431	-0.544667	2.26351	3.23886	0.0799427	0.531559	Unchanged
NR_026954.1	LOC90246	90246	0.687244	1.73243	3.23715	0.080019	0.531663	Unchanged
NM_003941.3	WASL	8976	-0.272951	8.39571	3.23463	0.0801319	0.531759	Unchanged
NM_153225.3	SBSPON	157869	-0.391785	2.05953	3.23412	0.0801547	0.531759	Unchanged
NM_001199691.1	TMEM56-RWDD3	100527978	-0.381422	0.983988	3.22796	0.0804315	0.533193	Unchanged
NM_022121.4	PERP	64065	0.387058	6.37898	3.22008	0.080787	0.535145	Unchanged
NM_001009984.2	C20orf194	25943	-0.163071	8.21493	3.21573	0.0809838	0.535776	Unchanged
NM_019071.2	ING3	54556	-0.207703	4.35892	3.21528	0.0810044	0.535776	Unchanged
NM_002705.4	PPL	5493	0.944082	4.09379	3.20625	0.0814149	0.537784	Unchanged
NM_020340.4	ARFGEF3	57221	-0.263813	8.71858	3.20469	0.0814863	0.537784	Unchanged
NR_003698.1	FAHD2CP	729234	0.345337	3.70535	3.20409	0.0815134	0.537784	Unchanged
NM_152787.4	TAB3	257397	-0.135634	6.19095	3.20323	0.081553	0.537784	Unchanged
NM_007245.3	ATXN2L	11273	0.490315	1.61396	3.20055	0.0816755	0.537855	Unchanged
NM_005030.5	PLK1	5347	0.544057	1.83052	3.19937	0.0817296	0.537855	Unchanged
NM_001145073.2	USP27X	389856	-0.240983	5.07428	3.19815	0.0817855	0.537855	Unchanged
NM_018290.3	PGM2	55276	0.4055	5.08364	3.19764	0.0818089	0.537855	Unchanged
NM_199287.2	CCDC137	339230	0.19903	5.5488	3.19583	0.0818917	0.537996	Unchanged
NM_001017970.2	TMEM30B	161291	-0.379072	4.13494	3.18997	0.0821613	0.538437	Unchanged
NM_001663.3	ARF6	382	0.184774	7.27145	3.18895	0.0822085	0.538437	Unchanged
NM_002843.3	PTPRJ	5795	0.201361	7.06906	3.18864	0.0822227	0.538437	Unchanged
NM_080670.3	SLC35A4	113829	0.189535	7.52029	3.1886	0.0822245	0.538437	Unchanged
NM_005514.7	HLA-B	3106	0.355135	9.54762	3.18771	0.0822655	0.538437	Unchanged
NM_013245.2	VPS4A	27183	0.144662	8.872	3.18208	0.0825259	0.539739	Unchanged
NM_007249.4	KLF12	11278	-0.261375	6.37919	3.17719	0.0827528	0.540334	Unchanged
NM_016305.3	SS18L2	51188	0.249418	5.51309	3.17686	0.0827681	0.540334	Unchanged
NM_001081461.1	JMJD6	23210	0.297398	5.69183	3.17291	0.0829517	0.540334	Unchanged
NM_001308440.1	ZFP28	140612	-0.310334	3.88699	3.17195	0.0829965	0.540334	Unchanged
NR_002186.1	DKFZP586I1420	222161	0.222998	4.25647	3.1712	0.0830318	0.540334	Unchanged
NM_023934.3	FUNDC2	65991	0.170537	6.72284	3.17119	0.0830321	0.540334	Unchanged
NM_018008.3	FEZF2	55079	-0.470012	4.60977	3.17008	0.0830837	0.540334	Unchanged
NR_028492.1	CFL1P1	142913	-0.444296	1.06107	3.16954	0.0831093	0.540334	Unchanged
NM_001167740.1	SMYD3	64754	-0.447602	1.23103	3.16596	0.0832763	0.54078	Unchanged
NM_172193.2	KLHDC1	122773	-0.262409	4.27368	3.16543	0.0833011	0.54078	Unchanged
NM_024671.3	ZNF768	79724	0.286359	7.17011	3.16023	0.083545	0.541669	Unchanged
NM_014067.3	MACROD1	28992	0.318662	5.05514	3.15924	0.0835914	0.541669	Unchanged
NM_005370.4	RAB8A	4218	0.166321	6.94486	3.15856	0.0836233	0.541669	Unchanged
NM_005941.4	MMP16	4325	-0.518159	4.20827	3.15706	0.0836941	0.541728	Unchanged
NR_136252.1	LOC101927420	101927420	0.442655	1.34963	3.15471	0.0838046	0.542043	Unchanged
NM_138348.5	OTULIN	90268	0.257342	5.3675	3.14841	0.084102	0.543567	Unchanged
NM_030927.2	TSPAN14	81619	0.332106	3.54502	3.14589	0.0842214	0.543584	Unchanged
NM_016270.3	KLF2	10365	-0.489931	7.4081	3.14258	0.0843786	0.543584	Unchanged
NM_032888.3	COL27A1	85301	0.634771	3.4205	3.14238	0.084388	0.543584	Unchanged
NR_003319.1	SNORD116-4	100033416	0.406077	1.42741	3.14183	0.0844141	0.543584	Unchanged
NR_024127.1	SNHG12	85028	0.312077	2.55988	3.14139	0.0844351	0.543584	Unchanged
NM_005258.2	GCHFR	2644	0.360873	4.33245	3.14052	0.0844764	0.543584	Unchanged
NM_032689.4	ZNF607	84775	-0.37756	1.00954	3.13753	0.0846185	0.543985	Unchanged
NM_001128636.2	ELFN1	392617	-0.342458	4.53058	3.13622	0.084681	0.543985	Unchanged
NR_027058.1	SNHG20	654434	0.295464	3.71105	3.13531	0.0847246	0.543985	Unchanged
NM_138286.2	ZNF681	148213	-0.368897	3.80176	3.1334	0.0848156	0.544172	Unchanged
NM_172212.2	CSF1	1435	0.474581	1.81046	3.12928	0.0850126	0.544854	Unchanged
NM_032012.3	TMEM245	23731	-0.151122	9.05891	3.12595	0.0851721	0.544854	Unchanged
NM_152279.3	ZNF585B	92285	-0.148494	5.55867	3.12555	0.0851915	0.544854	Unchanged
NM_012133.5	COPG2	26958	-0.318649	6.35466	3.12546	0.085196	0.544854	Unchanged
NM_015960.2	CUTC	51076	0.195117	5.60399	3.12307	0.0853107	0.544854	Unchanged
NM_144589.2	COMTD1	118881	0.295631	3.44943	3.12113	0.0854042	0.544854	Unchanged
NM_018126.2	TMEM33	55161	-0.195771	7.98544	3.12106	0.0854076	0.544854	Unchanged
NM_001846.3	COL4A2	1284	0.483203	6.80316	3.12083	0.0854185	0.544854	Unchanged
NR_015377.2	PAX8-AS1	654433	0.917212	4.78076	3.11157	0.0858657	0.547139	Unchanged
NM_006770.3	MARCO	8685	1.11519	2.26729	3.10928	0.0859764	0.547139	Unchanged
NR_135233.1	LINC01785	374890	0.550308	3.53138	3.10839	0.0860199	0.547139	Unchanged
NM_002513.2	NME3	4832	0.238677	7.42985	3.10706	0.0860844	0.547139	Unchanged
NM_001024843.1	TNRC6B	23112	-0.435974	1.03956	3.10696	0.0860891	0.547139	Unchanged
NM_032492.3	JAGN1	84522	0.130794	6.24703	3.10569	0.0861509	0.547139	Unchanged
NM_022045.4	MTBP	27085	-0.403787	1.32647	3.10147	0.0863561	0.548046	Unchanged
NM_138330.2	ZNF675	171392	-0.293165	4.37341	3.09688	0.0865803	0.549072	Unchanged
NM_016199.2	LSM7	51690	0.194898	6.35885	3.09336	0.0867524	0.549766	Unchanged
NM_007226.2	NXPH2	11249	-0.80409	2.93401	3.08822	0.0870048	0.550345	Unchanged
NR_103448.1	ZNF192P1	651302	-0.498745	1.38835	3.08748	0.0870412	0.550345	Unchanged
NM_016426.6	GTSE1	51512	0.582556	0.979205	3.08652	0.0870885	0.550345	Unchanged
NM_030939.4	C6orf62	81688	0.236656	8.94516	3.08507	0.0871599	0.550345	Unchanged
NM_001322427.1	CARF	79800	-0.305291	2.37238	3.08309	0.0872575	0.550345	Unchanged
NM_001007561.2	IRGQ	126298	-0.234171	7.1469	3.08305	0.0872593	0.550345	Unchanged
NM_000126.3	ETFA	2108	0.602727	1.9629	3.08258	0.0872827	0.550345	Unchanged
NM_015617.2	PYGO1	26108	-0.352265	1.49175	3.07869	0.0874745	0.551159	Unchanged
NM_052898.1	XKR4	114786	-0.632796	2.79273	3.07509	0.0876527	0.551537	Unchanged
NM_014611.2	MDN1	23195	-0.293882	7.03076	3.07449	0.0876827	0.551537	Unchanged
NR_038971.1	LINC00641	283624	-0.198102	4.60016	3.07367	0.0877231	0.551537	Unchanged
NR_038291.1	LINC00707	100507127	0.408829	1.89954	3.07158	0.0878268	0.551602	Unchanged
NM_004770.2	KCNB2	9312	-0.697254	2.50133	3.07011	0.0879003	0.551602	Unchanged
NM_001404.4	EEF1G	1937	0.293756	6.31407	3.0694	0.0879355	0.551602	Unchanged
NM_002428.3	MMP15	4324	-0.29195	5.793	3.06841	0.0879848	0.551602	Unchanged
NM_144638.2	TMEM42	131616	0.171511	5.67712	3.06616	0.088097	0.551911	Unchanged
NM_198082.2	CCDC57	284001	0.316322	3.13973	3.06265	0.0882718	0.552612	Unchanged
NM_003263.3	TLR1	7096	0.557857	3.17877	3.05599	0.0886056	0.553598	Unchanged
NM_014631.2	SH3PXD2A	9644	-0.267695	8.77562	3.05596	0.088607	0.553598	Unchanged
NR_002781.1	TSPY26P	128854	-0.301375	3.74974	3.05573	0.0886186	0.553598	Unchanged
NM_018656.2	SLC35E3	55508	-0.231709	4.83264	3.05316	0.0887477	0.55401	Unchanged
NR_030737.1	TTC3P1	286495	-0.241619	6.83851	3.04975	0.0889192	0.554686	Unchanged
NM_001012755.4	SLC25A53	401612	-0.269107	3.50472	3.0449	0.0891638	0.555817	Unchanged
NM_002689.3	POLA2	23649	0.236779	4.68982	3.03965	0.0894296	0.556359	Unchanged
NR_003927.2	UOX	391051	0.808251	1.60451	3.03874	0.0894758	0.556359	Unchanged
NM_198849.2	SIAH3	283514	-0.817903	3.00725	3.03692	0.0895681	0.556359	Unchanged
NM_001127464.2	ZNF469	84627	0.316112	4.9765	3.03505	0.0896633	0.556359	Unchanged
NM_018670.3	MESP1	55897	0.372875	4.6088	3.03503	0.0896643	0.556359	Unchanged
NM_000186.3	CFH	3075	0.654276	6.18879	3.03373	0.0897304	0.556359	Unchanged
NM_020777.2	SORCS2	57537	-0.261224	7.98486	3.03246	0.0897949	0.556359	Unchanged
NM_014788.3	TRIM14	9830	0.302584	5.62851	3.03243	0.0897963	0.556359	Unchanged
NR_125974.1	LOC101929147	NA	-0.28584	2.0006	3.03194	0.0898212	0.556359	Unchanged
NM_016271.4	RNF138	51444	0.364023	1.4152	3.0247	0.090191	0.558092	Unchanged
NM_020443.4	NAV1	89796	-0.306793	2.522	3.02398	0.0902282	0.558092	Unchanged
NM_006432.3	NPC2	10577	0.326637	7.22193	3.0222	0.0903193	0.558262	Unchanged
NM_031476.3	CRISPLD2	83716	0.3999	5.02716	3.01926	0.0904701	0.558653	Unchanged
NM_016577.3	RAB6B	51560	-0.358008	9.49372	3.01828	0.0905205	0.558653	Unchanged
NM_015305.3	ANGEL1	23357	0.203892	6.7736	3.01725	0.0905734	0.558653	Unchanged
NM_175918.3	CRIPAK	285464	0.351538	3.83721	3.01537	0.0906704	0.558858	Unchanged
NM_001012279.2	SOGA3	387104	-0.238982	5.89054	3.01208	0.0908399	0.559506	Unchanged
NM_014819.4	PJA2	9867	-0.309247	10.5629	3.00963	0.0909665	0.559506	Unchanged
NM_003528.2	HIST2H2BE	8349	0.318056	6.6967	3.00957	0.0909694	0.559506	Unchanged
NR_003579.1	FRG1BP	284802	-0.317081	4.14901	3.00839	0.0910305	0.559506	Unchanged
NM_001145638.2	GPSM1	26086	0.356736	1.8793	3.00161	0.0913816	0.56009	Unchanged
NM_005858.3	AKAP8	10270	0.185994	5.90088	3.00048	0.0914404	0.56009	Unchanged
NR_024077.2	WASH2P	375260	0.365869	1.74383	2.99941	0.0914959	0.56009	Unchanged
NM_177968.3	PPM1B	5495	0.336175	6.07451	2.99925	0.0915045	0.56009	Unchanged
NM_001313892.1	HMGB1	3146	-0.295686	2.90519	2.9989	0.0915226	0.56009	Unchanged
NM_024836.2	ZNF672	79894	0.180527	6.89686	2.99819	0.0915595	0.56009	Unchanged
NM_017420.4	SIX4	51804	0.608397	2.6372	2.99686	0.091629	0.56009	Unchanged
NM_054021.1	GPR101	83550	-0.909272	4.28335	2.99672	0.091636	0.56009	Unchanged
NR_047570.1	PAX8-AS1	654433	0.9316	2.2488	2.99323	0.0918184	0.560814	Unchanged
NR_034003.1	LOC100130298	100130298	0.608129	0.989052	2.99084	0.0919434	0.561187	Unchanged
NR_103862.1	LOC100507283	100507283	-0.275952	2.12075	2.98387	0.0923087	0.563025	Unchanged
NM_019896.2	POLE4	56655	0.249281	6.88697	2.98012	0.0925059	0.563836	Unchanged
NR_125739.1	CEBPB-AS1	101927559	-0.284824	2.89653	2.97558	0.0927455	0.564904	Unchanged
NR_026903.1	AMZ2P1	201283	0.146348	6.05706	2.96588	0.0932594	0.56653	Unchanged
NM_018948.3	ERRFI1	54206	0.221817	6.52408	2.96585	0.093261	0.56653	Unchanged
NM_006328.3	RBM14	10432	-0.228039	5.28908	2.96516	0.0932976	0.56653	Unchanged
NM_001303420.1	COLGALT2	23127	0.445842	1.64688	2.96287	0.0934198	0.56653	Unchanged
NM_152686.3	DNAJC18	202052	-0.121503	7.6377	2.96194	0.0934693	0.56653	Unchanged
NM_199351.2	ILDR2	387597	-0.332556	5.14328	2.96107	0.0935157	0.56653	Unchanged
NM_012471.2	TRPC5	7224	-0.657269	1.5717	2.96067	0.093537	0.56653	Unchanged
NM_001134693.1	OST4	100128731	0.19369	6.91916	2.95992	0.0935767	0.56653	Unchanged
NM_058182.4	SMIM11A	54065	0.213198	5.6974	2.95809	0.0936749	0.56653	Unchanged
NM_001317843.1	VSTM2A	222008	-0.676025	3.40119	2.95698	0.0937341	0.56653	Unchanged
NM_020812.3	DOCK6	57572	0.411611	5.9842	2.95689	0.0937385	0.56653	Unchanged
NM_014272.4	ADAMTS7	11173	-0.443829	1.36612	2.95599	0.0937869	0.56653	Unchanged
NM_017762.2	MTMR10	54893	-0.273019	8.69183	2.9497	0.0941239	0.568175	Unchanged
NM_012293.2	PXDN	7837	0.442753	3.59507	2.94766	0.0942338	0.56825	Unchanged
NM_014891.6	PDAP1	11333	0.107499	7.29082	2.94706	0.094266	0.56825	Unchanged
NM_152326.2	ANKRD9	122416	0.330554	6.52124	2.93817	0.0947458	0.570629	Unchanged
NM_001195278.1	TMEM178B	100507421	-0.434934	7.38924	2.93633	0.0948456	0.570629	Unchanged
NM_003753.3	EIF3D	8664	0.146657	7.70505	2.93614	0.0948556	0.570629	Unchanged
NM_153236.3	GIMAP7	168537	0.525432	5.59393	2.93152	0.0951062	0.5714	Unchanged
NR_104656.1	LOC100505942	100505942	0.290818	3.9838	2.93138	0.095114	0.5714	Unchanged
NM_002125.3	HLA-DRB5	3127	1.2457	4.32322	2.92762	0.0953188	0.571724	Unchanged
NM_173647.3	RNF149	284996	0.195068	5.48279	2.92721	0.0953407	0.571724	Unchanged
NM_001040431.2	COA3	28958	0.15767	7.40459	2.92583	0.0954161	0.571724	Unchanged
NM_178862.2	STT3B	201595	-0.180774	8.02197	2.92482	0.0954716	0.571724	Unchanged
NM_145305.2	SLC25A43	203427	0.323927	4.52335	2.92441	0.0954937	0.571724	Unchanged
NM_001867.2	COX7C	1350	0.214505	9.07909	2.92071	0.095696	0.57207	Unchanged
NM_005729.3	PPIF	10105	0.175514	7.50521	2.91981	0.095745	0.57207	Unchanged
NM_001002919.2	FAM150B	NA	-0.597352	3.37176	2.91978	0.0957469	0.57207	Unchanged
NR_024360.1	ZFHX4-AS1	100192378	-0.348623	3.93104	2.91662	0.0959201	0.572545	Unchanged
NR_047510.2	N6AMT1	29104	-0.322741	2.32576	2.91482	0.0960192	0.572545	Unchanged
NM_020457.2	THAP11	57215	0.162418	6.6818	2.91329	0.0961033	0.572545	Unchanged
NM_032228.5	FAR1	84188	-0.223083	7.53909	2.91275	0.0961329	0.572545	Unchanged
NM_004800.2	TM9SF2	9375	-0.176484	8.72291	2.91234	0.0961553	0.572545	Unchanged
NR_015440.1	LINC00982	NA	-0.458176	6.66669	2.91121	0.0962178	0.572545	Unchanged
NM_145271.3	ZNF688	146542	0.282942	2.82867	2.90862	0.0963604	0.573005	Unchanged
NM_001080424.1	KDM6B	23135	0.271898	6.0175	2.90279	0.0966827	0.574532	Unchanged
NM_003543.3	HIST1H4H	8365	0.257929	2.02616	2.89792	0.0969526	0.575019	Unchanged
NM_181715.2	CRTC2	200186	0.230987	6.32565	2.89774	0.0969623	0.575019	Unchanged
NM_012244.3	SLC7A8	23428	-0.460217	3.3683	2.89677	0.0970162	0.575019	Unchanged
NM_001172673.1	CELF5	60680	-0.344413	7.89811	2.89659	0.0970266	0.575019	Unchanged
NR_144444.1	LOC105372480	105372480	0.366536	2.90932	2.89427	0.0971553	0.575393	Unchanged
NM_005348.3	HSP90AA1	3320	-0.314219	2.38931	2.89088	0.0973445	0.575934	Unchanged
NM_031283.2	TCF7L1	83439	0.337998	5.24297	2.88972	0.0974092	0.575934	Unchanged
NM_152531.4	XXYLT1	152002	-0.455514	1.65454	2.88747	0.0975347	0.575934	Unchanged
NM_021044.3	DHH	50846	0.582323	1.45823	2.88703	0.0975598	0.575934	Unchanged
NM_033512.2	TSPYL5	85453	-0.345549	7.55591	2.88623	0.0976046	0.575934	Unchanged
NM_021184.3	C6orf47	57827	0.144613	5.81751	2.88558	0.0976405	0.575934	Unchanged
NM_001139443.1	BEST1	7439	0.375035	4.83853	2.88244	0.0978168	0.576058	Unchanged
NM_002523.2	NPTX2	4885	0.600784	6.12949	2.88187	0.0978489	0.576058	Unchanged
NR_002818.2	RNF126P1	376412	0.444911	1.91051	2.8817	0.0978584	0.576058	Unchanged
NM_024501.2	HOXD1	3231	-0.540572	2.31928	2.87234	0.0983852	0.576518	Unchanged
NM_032731.3	TXNDC17	84817	0.158154	5.30463	2.87113	0.0984534	0.576518	Unchanged
NM_015348.1	TMEM131	23505	-0.228784	7.17324	2.86956	0.0985422	0.576518	Unchanged
NM_012088.2	PGLS	25796	0.198657	6.69605	2.86952	0.0985445	0.576518	Unchanged
NM_017909.3	RMND1	55005	-0.314602	2.56779	2.86874	0.0985889	0.576518	Unchanged
NM_000901.4	NR3C2	4306	-0.469191	1.49625	2.86776	0.0986446	0.576518	Unchanged
NM_015394.4	ZNF10	7556	-0.189831	4.97859	2.86696	0.0986897	0.576518	Unchanged
NM_001551.2	IGBP1	3476	0.118446	6.41586	2.86623	0.098731	0.576518	Unchanged
NM_019106.5	2003-09-01	NA	-0.390605	7.98591	2.86622	0.0987318	0.576518	Unchanged
NR_133055.1	LOC105378683	105378683	-0.434723	1.46042	2.86552	0.0987712	0.576518	Unchanged
NR_110801.1	LOC100507002	100507002	0.316227	2.75647	2.86504	0.0987986	0.576518	Unchanged
NM_015024.4	XPO7	23039	-0.149341	8.12153	2.8647	0.0988176	0.576518	Unchanged
NR_024130.2	DNMBP-AS1	100188954	0.670627	2.78043	2.8643	0.0988406	0.576518	Unchanged
NR_102401.1	DNAH17-AS1	100996295	-0.647645	1.12773	2.86403	0.0988561	0.576518	Unchanged
NM_178493.5	NOTUM	147111	-0.40141	2.847	2.86144	0.0990032	0.576993	Unchanged
NM_005297.3	MCHR1	2847	-0.642582	2.05241	2.85945	0.0991163	0.577268	Unchanged
NM_001024948.2	FNBP1L	54874	-0.324264	3.71882	2.85763	0.0992201	0.577319	Unchanged
NM_020702.4	KIAA1161	NA	-0.307244	9.30491	2.85699	0.0992564	0.577319	Unchanged
NM_207333.2	ZNF320	162967	-0.21991	4.95622	2.85434	0.0994078	0.577566	Unchanged
NM_001146109.1	PTGR1	22949	-0.47636	2.78322	2.85357	0.099452	0.577566	Unchanged
NM_005559.3	LAMA1	284217	-0.391383	3.88171	2.85232	0.0995234	0.577566	Unchanged
NM_021009.6	UBC	7316	0.175618	9.92394	2.85122	0.0995863	0.577566	Unchanged
NM_004281.3	BAG3	9531	0.495807	8.7546	2.8494	0.0996907	0.577566	Unchanged
NM_000971.3	RPL7	6129	0.402149	2.02783	2.84848	0.0997436	0.577566	Unchanged
NM_006808.2	SEC61B	10952	0.208068	6.07737	2.8482	0.0997596	0.577566	Unchanged
NM_007209.3	RPL35	11224	0.223468	7.7277	2.84635	0.0998658	0.577799	Unchanged
NR_125344.1	LOC400706	NA	-0.535465	1.51025	2.84258	0.100083	0.578637	Unchanged
NM_001040199.1	CLDND1	56650	0.403612	3.68129	2.84154	0.100142	0.578637	Unchanged
NM_003162.3	STRN	6801	-0.349774	8.45737	2.83828	0.10033	0.578848	Unchanged
NM_021724.4	NR1D1	9572	0.325637	7.26152	2.8375	0.100375	0.578848	Unchanged
NM_014423.3	AFF4	27125	-0.16352	8.54789	2.83748	0.100377	0.578848	Unchanged
NM_003940.2	USP13	8975	-0.190099	5.8035	2.83472	0.100537	0.579377	Unchanged
NR_109884.1	LINC01431	100505683	0.466959	0.99619	2.83361	0.100601	0.579377	Unchanged
NM_001695.4	ATP6V1C1	528	-0.272675	8.34522	2.83159	0.100717	0.57967	Unchanged
NR_103717.1	LINC01561	404216	0.387043	3.5248	2.82643	0.101017	0.580149	Unchanged
NR_026892.1	AFAP1-AS1	84740	-0.77774	1.54024	2.82446	0.101132	0.580149	Unchanged
NM_023037.2	FRY	10129	-0.372368	7.81521	2.82412	0.101152	0.580149	Unchanged
NM_001145028.1	PALM3	342979	0.527998	1.94544	2.8239	0.101165	0.580149	Unchanged
NM_022900.4	CASD1	64921	-0.307281	7.60791	2.82286	0.101225	0.580149	Unchanged
NM_025153.2	ATP10B	23120	-0.314054	5.8748	2.82208	0.101271	0.580149	Unchanged
NM_000075.3	CDK4	1019	0.211233	6.76321	2.82172	0.101292	0.580149	Unchanged
NM_024953.3	NAA25	80018	-0.181143	5.37296	2.82108	0.101329	0.580149	Unchanged
NM_001142285.1	RPS24	6229	0.405535	1.41713	2.81686	0.101576	0.581181	Unchanged
NM_004283.3	RAB3D	9545	0.179921	6.72736	2.81367	0.101763	0.581873	Unchanged
NR_073540.1	MOK	5891	-0.342921	1.9937	2.81206	0.101857	0.582033	Unchanged
NM_201433.1	GAS7	8522	-0.495316	1.34429	2.80566	0.102234	0.583486	Unchanged
NM_001270455.1	WWP2	11060	-0.288608	3.10978	2.80504	0.102271	0.583486	Unchanged
NM_001005388.2	NFASC	23114	-0.667167	1.38878	2.80436	0.102311	0.583486	Unchanged
NM_012316.4	KPNA6	23633	-0.142297	8.14085	2.80238	0.102428	0.583772	Unchanged
NM_001165.4	BIRC3	330	0.63269	3.03012	2.80052	0.102538	0.583946	Unchanged
NM_021072.3	HCN1	348980	-0.754826	4.96675	2.79962	0.102591	0.583946	Unchanged
NM_002796.2	PSMB4	5692	0.145367	8.5371	2.79745	0.10272	0.583994	Unchanged
NM_001098816.2	TENM4	26011	-0.327486	6.6736	2.79723	0.102733	0.583994	Unchanged
NR_121633.1	CA3-AS1	100996348	0.570709	2.19684	2.7939	0.102931	0.584443	Unchanged
NM_001282537.1	C21orf140	NA	-0.334119	2.26351	2.79353	0.102953	0.584443	Unchanged
NM_012319.3	SLC39A6	25800	-0.208812	6.83847	2.79254	0.103012	0.584443	Unchanged
NM_002486.4	NCBP1	4686	-0.178753	7.23054	2.78933	0.103203	0.585149	Unchanged
NM_004569.3	PIGH	5283	0.162003	5.0548	2.78601	0.103401	0.58515	Unchanged
NM_015688.1	FAM184B	27146	-0.206359	4.88564	2.78574	0.103417	0.58515	Unchanged
NM_001193331.2	C9orf3	NA	-0.433498	2.63842	2.78375	0.103536	0.58515	Unchanged
NM_000342.3	SLC4A1	6521	1.09071	2.3818	2.78373	0.103537	0.58515	Unchanged
NM_020737.2	LRFN2	57497	-0.604485	2.32841	2.78275	0.103596	0.58515	Unchanged
NM_001008537.2	KIAA2022	NA	-0.551978	5.45057	2.78264	0.103603	0.58515	Unchanged
NM_019024.2	HEATR5B	54497	-0.262926	6.89398	2.77653	0.10397	0.586285	Unchanged
NM_006423.2	RABAC1	10567	0.244297	8.67368	2.77636	0.10398	0.586285	Unchanged
NM_001040202.1	PAQR3	152559	-0.242615	6.83361	2.77481	0.104073	0.586285	Unchanged
NM_001130929.1	C7orf73	NA	0.179099	7.23454	2.77367	0.104142	0.586285	Unchanged
NM_003526.2	HIST1H2BC	8347	-0.370419	1.51877	2.77325	0.104167	0.586285	Unchanged
NR_034082.1	LOC100130950	100130950	-0.501578	0.983339	2.77262	0.104205	0.586285	Unchanged
NM_000865.2	HTR1E	3354	-0.733203	3.43067	2.77046	0.104335	0.586644	Unchanged
NM_017554.2	PARP14	54625	0.441598	6.88677	2.76782	0.104495	0.587052	Unchanged
NM_002624.3	PFDN5	5204	0.29568	4.30332	2.76704	0.104542	0.587052	Unchanged
NM_015235.2	CSTF2T	23283	-0.145492	7.30864	2.76553	0.104633	0.587189	Unchanged
NM_001127228.1	CBX1	10951	-0.244356	3.28237	2.76391	0.104731	0.587366	Unchanged
NM_002229.2	JUNB	3726	-0.333784	8.24764	2.76251	0.104817	0.587468	Unchanged
NR_024384.1	LINC00461	645323	-0.611985	2.38554	2.75878	0.105043	0.588363	Unchanged
NM_018117.11	WDR11	55717	-0.209867	6.41254	2.75661	0.105175	0.588724	Unchanged
NM_020225.2	STOX2	56977	-0.266918	5.34086	2.75214	0.105448	0.589878	Unchanged
NM_001433.3	ERN1	2081	-0.237387	2.74833	2.74536	0.105863	0.591823	Unchanged
NM_001503.3	GPLD1	2822	-0.307383	3.81793	2.74043	0.106166	0.59295	Unchanged
NM_012276.4	LILRA4	23547	0.643166	2.14241	2.73957	0.106219	0.59295	Unchanged
NM_002811.4	PSMD7	5713	0.125264	7.61194	2.73734	0.106356	0.59295	Unchanged
NM_203451.2	SERTM1	400120	-0.9888	2.81296	2.73667	0.106398	0.59295	Unchanged
NM_001188.3	BAK1	578	0.268094	2.37918	2.73659	0.106403	0.59295	Unchanged
NM_001313.4	CRMP1	1400	-0.578832	2.42747	2.73425	0.106547	0.593123	Unchanged
NM_022893.3	BCL11A	53335	-0.46783	3.73478	2.72842	0.106909	0.593123	Unchanged
NM_194318.3	B3GLCT	145173	-0.42054	6.87805	2.72823	0.10692	0.593123	Unchanged
NM_001013615.2	LURAP1	541468	-0.246171	3.24817	2.72769	0.106954	0.593123	Unchanged
NM_001206847.1	SMIM18	100507341	-0.512741	2.37504	2.72693	0.107001	0.593123	Unchanged
NR_021492.2	CHKB-AS1	NA	0.37287	0.957529	2.72652	0.107026	0.593123	Unchanged
NM_207168.1	ENSA	2029	0.302337	2.43961	2.72645	0.107031	0.593123	Unchanged
NM_015097.2	CLASP2	23122	-0.310417	1.61748	2.72626	0.107043	0.593123	Unchanged
NM_012465.3	TLL2	7093	-0.47689	4.77367	2.72431	0.107164	0.593123	Unchanged
NM_001039111.2	TRIM71	131405	-0.541995	3.43131	2.72411	0.107177	0.593123	Unchanged
NM_004040.3	RHOB	388	0.26458	11.0647	2.72332	0.107226	0.593123	Unchanged
NM_020201.3	NT5M	56953	0.227488	5.18611	2.72228	0.107291	0.593123	Unchanged
NM_173569.3	UBN2	254048	-0.168404	5.85122	2.71987	0.107441	0.593123	Unchanged
NR_040662.1	HCP5	10866	0.431348	4.33715	2.71956	0.10746	0.593123	Unchanged
NM_015336.2	ZDHHC17	23390	-0.207003	8.01159	2.71954	0.107461	0.593123	Unchanged
NM_001244.3	TNFSF8	944	0.583176	1.98771	2.71861	0.10752	0.593123	Unchanged
NM_015523.3	REXO2	25996	0.222454	5.78511	2.71659	0.107646	0.593123	Unchanged
NM_021903.2	GABBR1	2550	-0.337744	5.85308	2.71652	0.10765	0.593123	Unchanged
NR_037869.1	LOC653160	653160	0.306497	2.12527	2.71461	0.10777	0.59341	Unchanged
NM_002319.4	LRCH4	4034	0.269799	3.46664	2.70975	0.108075	0.594716	Unchanged
NR_131982.1	LOC105373383	105373383	0.255972	3.19362	2.70587	0.108319	0.594749	Unchanged
NM_176824.2	BBS7	55212	-0.333869	4.77838	2.70449	0.108406	0.594749	Unchanged
NM_001291978.1	NOP14	8602	0.326886	1.97021	2.70398	0.108438	0.594749	Unchanged
NM_001272051.1	C16orf91	283951	0.231186	4.63331	2.70303	0.108498	0.594749	Unchanged
NM_004118.3	FOXS1	2307	-0.445512	3.72778	2.70252	0.10853	0.594749	Unchanged
NM_006788.3	RALBP1	10928	0.213909	8.06917	2.70232	0.108543	0.594749	Unchanged
NM_006612.5	KIF1C	10749	0.462036	10.6196	2.70188	0.10857	0.594749	Unchanged
NM_001001556.2	GALK2	2585	-0.286969	1.13157	2.70106	0.108623	0.594749	Unchanged
NR_024490.1	GABPB1-AS1	100129387	-0.367891	3.48273	2.69722	0.108866	0.595317	Unchanged
NM_021615.4	CHST6	4166	0.444297	7.00728	2.69645	0.108914	0.595317	Unchanged
NR_109954.1	BAALC-AS1	100499183	0.529979	4.29785	2.69525	0.108991	0.595317	Unchanged
NM_006031.5	PCNT	5116	-0.403108	1.21252	2.69513	0.108998	0.595317	Unchanged
NM_001114734.1	PABPC4L	132430	0.642511	2.15892	2.6904	0.109299	0.59596	Unchanged
NM_007346.3	OGFR	11054	0.185436	6.87625	2.68946	0.109359	0.59596	Unchanged
NM_178496.3	MB21D2	151963	-0.224535	4.11698	2.68893	0.109392	0.59596	Unchanged
NM_015557.2	CHD5	26038	-0.592885	6.36792	2.68866	0.109409	0.59596	Unchanged
NM_024896.2	ERMP1	79956	-0.214075	7.69141	2.68794	0.109455	0.59596	Unchanged
NM_020754.3	ARHGAP31	57514	0.342448	7.32321	2.68453	0.109673	0.596775	Unchanged
NM_001566.2	INPP4A	3631	-0.777691	1.18604	2.68125	0.109883	0.597275	Unchanged
NM_005294.2	GPR21	2844	-0.442559	2.45804	2.68097	0.109901	0.597275	Unchanged
NR_111973.1	GS1-124K5.11	493754	0.276355	2.41253	2.67812	0.110083	0.597499	Unchanged
NM_002202.2	ISL1	3670	-0.59218	3.35849	2.67803	0.110089	0.597499	Unchanged
NM_004855.4	PIGB	9488	-0.234235	3.54547	2.67714	0.110146	0.597499	Unchanged
NM_001195216.1	DENND1B	163486	-0.462952	1.50048	2.6758	0.110232	0.597598	Unchanged
NM_144650.2	ADHFE1	137872	-0.308993	6.36048	2.67205	0.110474	0.598538	Unchanged
NM_003922.3	HERC1	8925	-0.311048	8.03585	2.66982	0.110618	0.598769	Unchanged
NM_000680.3	ADRA1A	148	-0.540623	1.92325	2.66765	0.110758	0.598769	Unchanged
NM_018842.4	BAIAP2L1	55971	0.397798	2.51019	2.66695	0.110803	0.598769	Unchanged
NM_005877.5	SF3A1	10291	-0.120262	8.47412	2.66471	0.110948	0.598769	Unchanged
NR_038943.1	ADD3-AS1	100505933	-0.37572	1.77766	2.66395	0.110997	0.598769	Unchanged
NM_022575.3	VPS16	64601	-0.295818	2.61417	2.66331	0.111039	0.598769	Unchanged
NM_054027.4	ANKH	56172	-0.18254	8.70618	2.66324	0.111044	0.598769	Unchanged
NM_006342.2	TACC3	10460	0.326588	3.39389	2.66294	0.111063	0.598769	Unchanged
NR_036680.1	DPY19L1P1	100129460	-0.37998	1.52162	2.65926	0.111301	0.599529	Unchanged
NM_153809.2	TAF1L	138474	-0.27272	4.09786	2.65867	0.11134	0.599529	Unchanged
NR_002941.2	PDCL3P4	285359	-0.294529	2.59576	2.65741	0.111422	0.5996	Unchanged
NM_014485.2	HPGDS	27306	0.669629	2.20479	2.65495	0.111582	0.600045	Unchanged
NM_005584.4	MAB21L1	4081	-0.430089	1.19445	2.65405	0.111641	0.600045	Unchanged
NR_109781.1	LOC100506985	100506985	-0.382987	2.38058	2.65087	0.111848	0.600791	Unchanged
NM_052941.4	GBP4	115361	0.467747	6.56705	2.64929	0.111952	0.600979	Unchanged
NM_032160.2	DSEL	92126	-0.21573	7.07854	2.64694	0.112106	0.601238	Unchanged
NM_003731.2	SSNA1	8636	0.182923	7.0398	2.64573	0.112185	0.601238	Unchanged
NM_007278.1	GABARAP	11337	0.163723	9.69135	2.64542	0.112206	0.601238	Unchanged
NM_015522.3	DYNC2LI1	51626	-0.529566	1.20978	2.64023	0.112547	0.602698	Unchanged
NM_203364.2	CAPRIN1	4076	-0.259352	6.18239	2.63897	0.112629	0.602773	Unchanged
NM_002033.3	FUT4	2526	-0.191217	3.68321	2.63709	0.112753	0.603067	Unchanged
NM_031442.3	TMEM47	83604	-0.272524	9.35637	2.6352	0.112878	0.603369	Unchanged
NM_003045.4	SLC7A1	6541	0.364143	8.24948	2.63274	0.11304	0.603869	Unchanged
NM_001286117.1	CCDC90B	60492	0.239262	2.31793	2.63041	0.113195	0.604325	Unchanged
NM_001160167.1	PRR5L	79899	-0.411396	0.98666	2.62604	0.113485	0.605506	Unchanged
NM_003321.4	TUFM	7284	0.154601	8.82813	2.623	0.113687	0.606168	Unchanged
NM_018238.3	AGK	55750	-0.256905	6.02461	2.6221	0.113747	0.606168	Unchanged
NM_031434.3	TMUB1	83590	0.409895	1.41844	2.6167	0.114107	0.607719	Unchanged
NM_020808.4	SIPA1L2	57568	0.204735	6.76833	2.61184	0.114433	0.609082	Unchanged
NM_014206.3	TMEM258	746	0.201121	6.26866	2.60975	0.114573	0.609279	Unchanged
NM_173582.4	PGM2L1	283209	-0.549606	7.14092	2.60922	0.114609	0.609279	Unchanged
NM_002975.2	CLEC11A	6320	0.23781	5.01399	2.60508	0.114888	0.609667	Unchanged
NR_026966.1	LOC100130691	100130691	-0.216124	2.8569	2.60283	0.115039	0.609667	Unchanged
NM_001271441.1	C21orf2	NA	0.269328	1.26864	2.60221	0.115081	0.609667	Unchanged
NM_152430.3	OR51E1	143503	-0.587784	1.05991	2.60154	0.115126	0.609667	Unchanged
NM_182981.2	OSGIN1	29948	0.442942	4.65867	2.60073	0.115181	0.609667	Unchanged
NM_001146341.1	ANKRD34C	390616	-0.708653	2.17738	2.60065	0.115187	0.609667	Unchanged
NM_031216.3	SEH1L	81929	-0.250781	5.06911	2.59991	0.115237	0.609667	Unchanged
NM_019114.4	EPB41L4B	54566	-0.63389	5.81227	2.59955	0.115261	0.609667	Unchanged
NM_001782.2	CD72	971	0.453855	0.998586	2.59887	0.115307	0.609667	Unchanged
NM_030957.3	ADAMTS10	81794	0.335222	2.63452	2.58964	0.115933	0.612342	Unchanged
NM_014911.3	AAK1	22848	-0.257088	8.14881	2.58937	0.115952	0.612342	Unchanged
NM_080725.2	SRXN1	140809	0.174106	6.86632	2.58443	0.116289	0.613409	Unchanged
NM_016021.2	UBE2J1	51465	0.183678	7.65633	2.58391	0.116324	0.613409	Unchanged
NM_001014809.2	CRMP1	1400	-0.736637	1.8832	2.58333	0.116364	0.613409	Unchanged
NM_031244.3	SIRT5	23408	-0.315486	2.04772	2.58029	0.116573	0.61414	Unchanged
NM_015891.2	CDC40	51362	-0.342448	5.91142	2.57615	0.116856	0.615196	Unchanged
NM_017770.3	ELOVL2	54898	-0.34359	7.35944	2.57532	0.116913	0.615196	Unchanged
NM_005067.5	SIAH2	6478	0.223358	6.32576	2.57002	0.117279	0.616364	Unchanged
NM_053056.2	CCND1	595	-0.282815	7.60199	2.56889	0.117357	0.616364	Unchanged
NM_020807.2	ZNF319	57567	0.209903	5.73386	2.56848	0.117385	0.616364	Unchanged
NM_001009899.3	USF3	205717	-0.235314	5.75732	2.56711	0.117479	0.616364	Unchanged
NR_023353.1	EXOSC7	23016	0.195985	2.80647	2.56564	0.117581	0.616364	Unchanged
NM_007055.3	POLR3A	11128	-0.175804	6.25562	2.56542	0.117596	0.616364	Unchanged
NM_004629.1	FANCG	2189	0.234291	4.08555	2.56498	0.117627	0.616364	Unchanged
NM_175922.3	PRR18	285800	0.343411	7.74976	2.55561	0.118277	0.618523	Unchanged
NM_031280.3	MRPS15	64960	0.158336	6.80342	2.55531	0.118298	0.618523	Unchanged
NM_181713.3	UBXN2A	165324	0.28647	5.20523	2.55523	0.118304	0.618523	Unchanged
NM_000852.3	GSTP1	2950	0.192593	9.11686	2.55426	0.118371	0.618523	Unchanged
NM_197956.3	NAIF1	203245	0.162919	4.39132	2.55398	0.118391	0.618523	Unchanged
NM_002305.3	LGALS1	3956	0.293135	8.39149	2.55016	0.118658	0.619343	Unchanged
NM_017594.4	DIRAS2	54769	-0.758414	7.73973	2.54972	0.118689	0.619343	Unchanged
NM_003279.2	TNNC2	7125	0.430495	3.10206	2.54748	0.118845	0.619671	Unchanged
NM_001100878.1	MROH6	642475	0.312133	3.38851	2.5468	0.118893	0.619671	Unchanged
NM_173546.2	KLHDC8B	200942	0.249805	5.74651	2.54259	0.119189	0.620495	Unchanged
NM_004553.4	NDUFS6	4726	0.182091	7.59045	2.54254	0.119193	0.620495	Unchanged
NM_032283.2	ZDHHC18	84243	0.237544	6.26718	2.54037	0.119345	0.620669	Unchanged
NM_007214.4	SEC63	11231	-0.126351	7.7887	2.53752	0.119546	0.620669	Unchanged
NR_015415.1	DICER1-AS1	400242	0.2619	3.36907	2.53722	0.119567	0.620669	Unchanged
NM_145807.2	NTN5	126147	0.405597	2.23869	2.53639	0.119626	0.620669	Unchanged
NM_080284.2	ABCA6	23460	0.616575	3.57905	2.53607	0.119648	0.620669	Unchanged
NM_004621.5	TRPC6	7225	-0.57822	3.2299	2.53604	0.11965	0.620669	Unchanged
NM_001011.3	RPS7	6201	0.29878	3.06289	2.53162	0.119963	0.621922	Unchanged
NM_130782.2	RGS18	64407	0.57456	2.02653	2.52831	0.120198	0.622772	Unchanged
NM_001170629.1	CHD8	57680	-0.240603	2.71211	2.52674	0.120309	0.622873	Unchanged
NM_144665.3	SESN3	143686	-0.396199	3.25307	2.52422	0.120488	0.622873	Unchanged
NM_001271754.1	ITGBL1	9358	-0.469228	4.11531	2.52284	0.120586	0.622873	Unchanged
NM_173814.5	PRTG	283659	-0.391784	3.31457	2.52266	0.120599	0.622873	Unchanged
NM_000097.5	CPOX	1371	0.22447	6.62034	2.5224	0.120618	0.622873	Unchanged
NM_007190.3	SEC23IP	11196	-0.324959	1.7794	2.52205	0.120643	0.622873	Unchanged
NM_147128.3	ZNRF2	223082	0.304759	5.20622	2.51921	0.120846	0.623552	Unchanged
NM_152316.2	ARL14EP	120534	-0.174303	6.6526	2.51818	0.120919	0.623564	Unchanged
NM_017907.2	LAMTOR1	55004	0.133855	8.60428	2.51679	0.121019	0.623712	Unchanged
NM_004155.5	SERPINB9	5272	0.297641	5.46589	2.51385	0.121229	0.62443	Unchanged
NR_134881.1	CNPY3	10695	0.329127	1.49182	2.51244	0.12133	0.624584	Unchanged
NM_024923.3	NUP210	23225	-0.244464	6.19703	2.50818	0.121636	0.625453	Unchanged
NR_003111.2	RPL32P3	132241	0.183031	3.54206	2.5081	0.121642	0.625453	Unchanged
NM_031492.3	RBM4B	83759	-0.225872	4.17099	2.50497	0.121868	0.626249	Unchanged
NM_001819.2	CHGB	1114	-0.651179	7.38155	2.50325	0.121991	0.626338	Unchanged
NM_005782.3	ALYREF	10189	0.113911	6.11995	2.50275	0.122028	0.626338	Unchanged
NM_004333.4	BRAF	673	-0.244901	4.0782	2.49947	0.122265	0.627189	Unchanged
NM_001796.4	CDH8	1006	-0.648221	6.77408	2.49653	0.122478	0.627679	Unchanged
NR_028514.1	PITPNA-AS1	100306951	0.239232	3.39563	2.49617	0.122504	0.627679	Unchanged
NM_022163.3	MRPL46	26589	0.117016	5.59207	2.49377	0.122678	0.628207	Unchanged
NM_001033056.3	GLUL	2752	-0.30821	2.85177	2.49186	0.122817	0.628552	Unchanged
NM_001137664.1	ANAPC7	51434	-0.276129	3.58096	2.49005	0.122949	0.62886	Unchanged
NM_003214.3	TEAD3	7005	0.348939	4.0336	2.48594	0.123249	0.630026	Unchanged
NM_005603.4	ATP8B1	5205	0.371552	3.29162	2.48056	0.123643	0.631671	Unchanged
NR_026950.1	LOC283922	283922	0.399832	1.54267	2.47787	0.12384	0.632046	Unchanged
NR_046368.1	LINC01023	100652853	0.295847	2.08556	2.47599	0.123978	0.632046	Unchanged
NM_213606.3	SLC16A12	387700	0.653895	1.75259	2.47589	0.123985	0.632046	Unchanged
NM_024067.3	C7orf26	79034	0.378487	1.44485	2.47543	0.124019	0.632046	Unchanged
NM_003783.3	B3GALT2	8707	-0.330393	5.46924	2.47415	0.124114	0.632046	Unchanged
NM_000255.3	MUT	NA	-0.176905	7.47808	2.47368	0.124148	0.632046	Unchanged
NM_002232.4	KCNA3	3738	-0.697279	2.32563	2.47089	0.124354	0.632308	Unchanged
NM_022130.3	GOLPH3	64083	0.190737	7.99096	2.46922	0.124477	0.632308	Unchanged
NR_121655.1	LOC440982	440982	0.430757	1.76315	2.46658	0.124672	0.632308	Unchanged
NM_002072.4	GNAQ	2776	-0.201578	9.4136	2.46639	0.124687	0.632308	Unchanged
NM_006784.2	WDR3	10885	-0.153549	5.91175	2.46463	0.124817	0.632308	Unchanged
NM_033467.3	MMEL1	79258	0.62199	1.558	2.46352	0.124899	0.632308	Unchanged
NM_006769.3	LMO4	8543	-0.155393	8.78302	2.46255	0.124971	0.632308	Unchanged
NR_104643.1	FLJ32255	643977	0.464167	2.87818	2.46233	0.124988	0.632308	Unchanged
NM_025130.3	HKDC1	80201	-0.419533	3.62146	2.4621	0.125005	0.632308	Unchanged
NM_012282.3	KCNE5	23630	0.734536	5.23031	2.46148	0.12505	0.632308	Unchanged
NM_017793.2	RPP25	54913	0.275793	5.09862	2.46018	0.125147	0.632308	Unchanged
NM_003185.3	TAF4	6874	0.157471	5.67785	2.45922	0.125219	0.632308	Unchanged
NM_016174.4	CERCAM	51148	-0.745893	3.77903	2.45882	0.125248	0.632308	Unchanged
NM_139057.3	ADAMTS17	170691	-0.417691	3.50165	2.45818	0.125296	0.632308	Unchanged
NM_052978.4	TRIM9	114088	-0.319727	5.3363	2.45791	0.125316	0.632308	Unchanged
NM_001136159.1	OTUD5	55593	-0.272682	1.86227	2.45743	0.125352	0.632308	Unchanged
NM_021259.2	TMEM8A	58986	0.249369	7.19726	2.45373	0.125628	0.633091	Unchanged
NM_006556.3	PMVK	10654	0.260396	4.12485	2.45043	0.125875	0.633091	Unchanged
NR_027157.1	TMPO-AS1	100128191	0.404981	0.987859	2.45022	0.12589	0.633091	Unchanged
NM_006068.4	TLR6	10333	0.516215	2.22229	2.44997	0.125909	0.633091	Unchanged
NM_021818.3	SAV1	60485	0.170517	6.84684	2.44824	0.126038	0.633091	Unchanged
NM_018206.5	VPS35	55737	-0.202851	8.83019	2.44737	0.126104	0.633091	Unchanged
NM_001122838.1	NAPEPLD	222236	-0.261468	1.92857	2.44661	0.126161	0.633091	Unchanged
NM_001030001.2	RPS29	6235	0.17334	4.41551	2.44658	0.126164	0.633091	Unchanged
NM_004359.1	CDC34	997	0.140114	7.2747	2.44627	0.126187	0.633091	Unchanged
NM_007257.5	PNMA2	10687	-0.485788	9.51839	2.44571	0.126229	0.633091	Unchanged
NM_004616.2	TSPAN8	7103	-0.414105	2.53052	2.44472	0.126303	0.6331	Unchanged
NM_003943.4	STBD1	8987	0.352088	1.07162	2.44329	0.12641	0.633277	Unchanged
NM_004274.4	AKAP6	9472	-0.245262	8.65547	2.44191	0.126514	0.633438	Unchanged
NM_175571.3	GIMAP8	155038	0.364011	5.26405	2.44033	0.126633	0.63367	Unchanged
NR_024606.1	LBX2-AS1	151534	0.408561	1.31221	2.43644	0.126926	0.634011	Unchanged
NM_002398.2	MEIS1	4211	-0.183245	5.44219	2.43639	0.126931	0.634011	Unchanged
NM_018230.2	NUP133	55746	-0.144209	7.10903	2.43606	0.126955	0.634011	Unchanged
NM_000165.4	GJA1	2697	0.468448	11.0903	2.4356	0.12699	0.634011	Unchanged
NM_001001795.1	C8orf82	414919	0.201801	6.13135	2.43451	0.127073	0.634064	Unchanged
NM_001166693.2	AFF1	4299	0.320859	1.0032	2.43338	0.127158	0.63413	Unchanged
NM_032227.3	TMEM164	84187	-0.31305	1.98305	2.43026	0.127395	0.634378	Unchanged
NM_033386.3	MICALL1	85377	0.31261	6.20912	2.42978	0.127431	0.634378	Unchanged
NM_016255.2	FAM8A1	51439	-0.18178	7.90435	2.4286	0.127521	0.634378	Unchanged
NM_004742.2	MAGI1	9223	-0.283777	3.05567	2.42801	0.127566	0.634378	Unchanged
NM_001859.3	SLC31A1	1317	0.171498	6.38892	2.42774	0.127586	0.634378	Unchanged
NM_001722.2	POLR3D	661	0.165046	5.06999	2.42701	0.127642	0.634378	Unchanged
NM_002966.2	S100A10	6281	0.292173	7.1735	2.42404	0.127868	0.635001	Unchanged
NM_001242804.1	LOC100505549	100505549	0.349242	1.6495	2.42346	0.127912	0.635001	Unchanged
NM_021817.2	HAPLN2	60484	0.438003	8.04167	2.42129	0.128078	0.635465	Unchanged
NM_004947.4	DOCK3	1795	-0.487447	7.9517	2.41521	0.128543	0.637413	Unchanged
NM_004686.4	MTMR7	9108	-0.420044	6.06333	2.41332	0.128688	0.637772	Unchanged
NM_001304.4	CPD	1362	-0.297034	2.86187	2.41191	0.128796	0.637948	Unchanged
NM_005907.3	MAN1A1	4121	-0.472531	7.68634	2.40934	0.128994	0.638004	Unchanged
NR_028597.1	SRD5A1P1	6719	-0.434765	2.02507	2.40921	0.129005	0.638004	Unchanged
NM_021120.3	DLG3	1741	-0.80867	3.62397	2.40839	0.129067	0.638004	Unchanged
NR_036610.1	SRSF3	6428	-0.245346	3.28489	2.40735	0.129147	0.638004	Unchanged
NM_001001852.3	PIM3	415116	0.259504	7.25573	2.40378	0.129423	0.638004	Unchanged
NM_020987.4	ANK3	288	-0.427342	6.92422	2.40225	0.129541	0.638004	Unchanged
NM_007359.4	CASC3	22794	0.287771	9.40616	2.40219	0.129546	0.638004	Unchanged
NM_001004431.2	METRNL	284207	0.315076	5.68931	2.40142	0.129606	0.638004	Unchanged
NM_025069.2	ZNF703	80139	0.356758	7.57202	2.40138	0.129609	0.638004	Unchanged
NM_175617.3	MT1E	4493	0.493561	8.00699	2.40071	0.129661	0.638004	Unchanged
NM_020979.4	SH2B2	10603	0.298979	4.11257	2.39997	0.129718	0.638004	Unchanged
NM_002710.3	PPP1CC	5501	0.23338	6.87929	2.39958	0.129748	0.638004	Unchanged
NM_005170.2	ASCL2	430	0.367183	1.47129	2.39952	0.129752	0.638004	Unchanged
NM_001145204.2	SHISA9	729993	-0.493295	6.78756	2.39781	0.129885	0.638216	Unchanged
NR_037665.1	LOC100506548	NA	0.196964	8.50236	2.39709	0.129941	0.638216	Unchanged
NM_133265.2	AMOT	154796	-0.284191	3.65238	2.39495	0.130108	0.638446	Unchanged
NM_001080477.3	TENM3	55714	-0.346888	7.18066	2.39462	0.130133	0.638446	Unchanged
NM_183376.2	ARRDC4	91947	0.379195	6.59081	2.39216	0.130325	0.639029	Unchanged
NM_001155.4	ANXA6	309	-0.54013	1.34656	2.39094	0.13042	0.639139	Unchanged
NM_022072.3	NSUN3	63899	-0.167132	3.73799	2.38864	0.130599	0.639491	Unchanged
NM_006267.4	RANBP2	5903	-0.144559	7.77895	2.38815	0.130638	0.639491	Unchanged
NM_021629.3	GNB4	59345	0.310629	6.76019	2.38387	0.130973	0.640523	Unchanged
NM_002106.3	H2AFZ	3015	0.292298	7.19746	2.38359	0.130995	0.640523	Unchanged
NM_031935.2	HMCN1	83872	0.485586	2.51391	2.37964	0.131305	0.641682	Unchanged
NM_030753.4	WNT3	7473	-0.327416	3.80598	2.37705	0.131508	0.642319	Unchanged
NM_015381.6	FAM19A5	NA	0.299662	2.38286	2.37553	0.131628	0.642546	Unchanged
NM_001135999.1	RUSC2	9853	-0.514036	1.3013	2.37459	0.131702	0.642553	Unchanged
NR_077061.1	LOC440311	440311	0.183478	6.43522	2.37238	0.131876	0.643044	Unchanged
NR_036501.1	LINC00997	401321	0.212695	4.79509	2.37034	0.132038	0.643299	Unchanged
NM_005225.2	E2F1	1869	0.193508	5.57201	2.36987	0.132075	0.643299	Unchanged
NM_018683.3	RNF114	55905	0.177458	7.75247	2.3657	0.132406	0.644512	Unchanged
NR_104162.1	LOC283045	283045	0.24404	1.99566	2.36484	0.132474	0.644512	Unchanged
NM_018697.3	LANCL2	55915	-0.177706	7.72751	2.36319	0.132605	0.644512	Unchanged
NM_001154.3	ANXA5	308	0.284422	8.9549	2.36122	0.132762	0.644512	Unchanged
NR_024484.1	LINC00909	400657	-0.210249	5.54658	2.36065	0.132807	0.644512	Unchanged
NM_016310.4	POLR3K	51728	0.208957	5.28748	2.35903	0.132936	0.644512	Unchanged
NM_152766.3	TMEM256	254863	0.229695	5.09054	2.35839	0.132987	0.644512	Unchanged
NM_153695.3	ZNF367	195828	0.243553	4.20012	2.35622	0.13316	0.644512	Unchanged
NR_038970.1	LINC00641	283624	-0.209231	7.71186	2.35609	0.133171	0.644512	Unchanged
NM_021257.3	NGB	58157	-0.271735	3.95515	2.35543	0.133223	0.644512	Unchanged
NM_005765.2	ATP6AP2	10159	-0.180631	9.02085	2.35459	0.133291	0.644512	Unchanged
NM_003129.3	SQLE	6713	-0.347501	6.72948	2.35362	0.133368	0.644512	Unchanged
NR_136202.1	LOC105377621	105377621	0.276	2.03866	2.35255	0.133454	0.644512	Unchanged
NM_017525.2	CDC42BPG	55561	0.57357	1.33301	2.3522	0.133482	0.644512	Unchanged
NM_006059.3	LAMC3	10319	-0.316293	5.68567	2.35211	0.133489	0.644512	Unchanged
NM_016497.3	MRPL51	51258	0.15787	7.60568	2.35198	0.133499	0.644512	Unchanged
NM_006037.3	HDAC4	9759	0.171783	6.74824	2.35033	0.133632	0.644709	Unchanged
NM_199123.1	SETD3	84193	0.331011	2.64357	2.34964	0.133687	0.644709	Unchanged
NM_018304.3	PRR11	55771	0.328229	3.58087	2.34675	0.13392	0.645477	Unchanged
NM_001136263.1	C2CD4C	126567	-0.244568	4.76243	2.34539	0.134029	0.645649	Unchanged
NM_001032726.2	RAB41	347517	0.307698	3.66419	2.34415	0.134129	0.645652	Unchanged
NM_004827.2	ABCG2	9429	-0.441463	3.02062	2.34253	0.134259	0.645652	Unchanged
NM_178167.3	ZNF598	90850	0.233685	5.92242	2.34107	0.134377	0.645652	Unchanged
NM_001086521.1	NDUFAF8	284184	0.205034	6.83121	2.33953	0.134501	0.645652	Unchanged
NM_172070.3	UBR3	130507	-0.264835	8.17624	2.33921	0.134527	0.645652	Unchanged
NM_033026.5	PCLO	27445	-0.609382	4.87714	2.33871	0.134568	0.645652	Unchanged
NM_024316.2	LENG1	79165	0.16482	4.79186	2.33785	0.134637	0.645652	Unchanged
NM_001164756.1	ASPH	444	-0.52996	5.16254	2.33738	0.134675	0.645652	Unchanged
NM_001033886.2	CXCL12	6387	-0.730767	1.33269	2.33702	0.134704	0.645652	Unchanged
NM_001007090.2	C8orf48	157773	-0.371263	2.45371	2.33627	0.134765	0.645652	Unchanged
NM_000963.3	PTGS2	5743	0.709052	3.87912	2.33386	0.134961	0.646214	Unchanged
NM_014857.4	RABGAP1L	9910	-0.200157	4.47117	2.33301	0.13503	0.646214	Unchanged
NR_037901.1	ARHGEF26-AS1	100507524	-0.278272	5.76995	2.32952	0.135313	0.647217	Unchanged
NM_017560.1	ZNF853	54753	0.234346	7.75814	2.32629	0.135576	0.647709	Unchanged
NR_125960.1	LOC101928673	101928673	0.417029	1.91468	2.32564	0.135629	0.647709	Unchanged
NM_144633.2	KCNH8	131096	-0.443852	4.40652	2.32554	0.135637	0.647709	Unchanged
NM_001977.3	ENPEP	2028	-0.492206	3.7219	2.32297	0.135847	0.648322	Unchanged
NM_203472.2	SELENOS	55829	0.357471	1.31815	2.32029	0.136067	0.648322	Unchanged
NM_001035.2	RYR2	6262	-0.576601	7.97932	2.31919	0.136157	0.648322	Unchanged
NM_033387.3	FAM78A	286336	0.274362	5.72183	2.31851	0.136213	0.648322	Unchanged
NM_032382.4	COG8	84342	-0.215605	5.42327	2.31809	0.136247	0.648322	Unchanged
NM_032832.5	LRP11	84918	-0.310532	7.78864	2.31763	0.136285	0.648322	Unchanged
NM_007195.2	POLI	11201	-0.186782	5.85046	2.31695	0.136341	0.648322	Unchanged
NM_022171.2	TCTA	6988	0.142878	7.43085	2.31676	0.136357	0.648322	Unchanged
NM_025248.2	SRCIN1	80725	-0.316187	8.11453	2.31436	0.136554	0.648726	Unchanged
NM_017759.4	INO80D	54891	-0.133151	6.11746	2.3126	0.136699	0.648726	Unchanged
NM_005494.2	DNAJB6	10049	0.307316	2.6566	2.31173	0.13677	0.648726	Unchanged
NM_153366.3	SVEP1	79987	0.448124	5.19317	2.31081	0.136846	0.648726	Unchanged
NM_002531.2	NTSR1	4923	-0.738547	2.4859	2.31055	0.136868	0.648726	Unchanged
NM_138458.3	WDR92	116143	-0.192449	4.26124	2.31029	0.136889	0.648726	Unchanged
NM_178120.4	DLX1	1745	0.52312	1.21632	2.30815	0.137065	0.648726	Unchanged
NM_014445.3	SERP1	27230	0.227975	9.15307	2.30792	0.137084	0.648726	Unchanged
NM_024537.3	CARS2	79587	0.170593	6.32442	2.30765	0.137107	0.648726	Unchanged
NR_046243.1	LOC642366	642366	-0.40442	2.12036	2.30651	0.137201	0.648824	Unchanged
NR_026659.1	LOC727896	727896	0.375693	3.11233	2.30444	0.137373	0.649284	Unchanged
NM_152450.2	FAM81A	145773	-0.242054	5.63052	2.30218	0.13756	0.649407	Unchanged
NM_005443.4	PAPSS1	9061	-0.197572	8.48532	2.30084	0.137671	0.649407	Unchanged
NM_032207.3	C19orf44	84167	0.368516	1.74467	2.30024	0.137721	0.649407	Unchanged
NM_001032.4	RPS29	6235	0.251346	4.98379	2.29965	0.13777	0.649407	Unchanged
NM_002490.4	NDUFA6	4700	0.153057	7.73501	2.29961	0.137773	0.649407	Unchanged
NR_125363.1	USP46-AS1	643783	-0.277665	2.2713	2.29877	0.137843	0.649407	Unchanged
NM_016622.3	MRPL35	51318	-0.182335	6.27156	2.29642	0.138039	0.649981	Unchanged
NM_015210.3	MTCL1	23255	-0.320733	4.92758	2.29415	0.138228	0.650522	Unchanged
NM_145043.2	NEIL2	252969	0.436519	1.03794	2.29095	0.138495	0.651119	Unchanged
NR_024559.1	MAPT-AS1	100128977	0.29297	2.1024	2.28952	0.138615	0.651119	Unchanged
NR_110078.1	UBXN10-AS1	101928017	0.413612	1.64512	2.28867	0.138685	0.651119	Unchanged
NM_013361.5	ZNF223	7766	-0.236241	3.9051	2.28492	0.139	0.651119	Unchanged
NM_007227.3	GPR45	11250	-0.638115	1.72821	2.28294	0.139167	0.651119	Unchanged
NM_177965.3	C8orf37	157657	-0.278708	4.7933	2.2823	0.139221	0.651119	Unchanged
NM_001306135.1	DLEU7	220107	-0.410785	1.59036	2.28178	0.139264	0.651119	Unchanged
NM_001013672.4	C17orf97	400566	-0.323801	4.55169	2.28128	0.139306	0.651119	Unchanged
NM_199337.2	TMEM179B	374395	0.165808	6.27385	2.28044	0.139377	0.651119	Unchanged
NM_014335.2	EID1	23741	-0.177512	9.8459	2.28039	0.139381	0.651119	Unchanged
NM_021237.4	SELENOK	58515	0.288574	7.21615	2.27946	0.13946	0.651119	Unchanged
NM_001211.5	BUB1B	701	0.55776	1.03195	2.2792	0.139482	0.651119	Unchanged
NM_198976.2	NELFCD	51497	0.153741	7.26158	2.27833	0.139555	0.651119	Unchanged
NM_023039.4	ANKRA2	57763	-0.184075	4.79536	2.27832	0.139556	0.651119	Unchanged
NM_012455.2	PSD4	23550	0.368668	5.60508	2.27825	0.139562	0.651119	Unchanged
NM_021156.3	TMX4	56255	-0.179554	8.73062	2.27775	0.139604	0.651119	Unchanged
NM_021934.4	ATG101	60673	0.279013	1.43841	2.27761	0.139616	0.651119	Unchanged
NM_001010888.3	ZC3H12B	340554	-0.319281	5.37976	2.27516	0.139823	0.651739	Unchanged
NM_052897.3	MBD6	114785	0.224073	6.44623	2.27085	0.140188	0.653094	Unchanged
NM_000678.3	ADRA1D	146	-0.639102	3.27341	2.2647	0.14071	0.654962	Unchanged
NM_000621.4	HTR2A	3356	-0.52824	1.52942	2.2636	0.140804	0.654962	Unchanged
NM_001124.2	ADM	133	0.443897	5.92075	2.26331	0.140828	0.654962	Unchanged
NM_001888.4	CRYM	1428	-0.728929	8.87126	2.26262	0.140887	0.654962	Unchanged
NM_001271223.2	OBSCN	84033	-0.667373	4.59379	2.26111	0.141016	0.655163	Unchanged
NM_032453.1	ZNF527	84503	-0.141732	4.24971	2.26036	0.14108	0.655163	Unchanged
NM_032148.3	SLC41A2	84102	-0.258687	4.40208	2.25666	0.141397	0.655668	Unchanged
NM_198461.3	LONRF2	164832	-0.473023	9.34618	2.25662	0.1414	0.655668	Unchanged
NM_015338.5	ASXL1	171023	0.165698	6.78876	2.25647	0.141413	0.655668	Unchanged
NM_030790.4	ITFG1	81533	-0.520543	2.61275	2.25312	0.141701	0.656169	Unchanged
NM_020853.1	FAM234B	57613	-0.287227	7.59329	2.25081	0.141899	0.656169	Unchanged
NM_017966.4	VPS37C	55048	0.125625	6.41974	2.25033	0.14194	0.656169	Unchanged
NM_138317.2	KCNK10	54207	-0.409368	1.10918	2.24919	0.142038	0.656169	Unchanged
NM_133448.2	TMEM132D	121256	-0.526457	5.31245	2.24836	0.14211	0.656169	Unchanged
NR_027260.1	RN7SL2	378706	0.780952	3.21137	2.24811	0.142132	0.656169	Unchanged
NM_173611.3	FAM98B	283742	-0.139607	7.2922	2.24706	0.142222	0.656169	Unchanged
NM_001256829.1	TMEM265	100862671	0.300155	4.47676	2.24674	0.14225	0.656169	Unchanged
NM_016446.3	TMEM8B	51754	0.271975	1.74875	2.24597	0.142316	0.656169	Unchanged
NM_145914.2	ZSCAN21	7589	-0.210966	3.00238	2.24348	0.142531	0.656169	Unchanged
NM_139202.2	MLC1	23209	-0.517398	3.68741	2.24346	0.142533	0.656169	Unchanged
NM_007275.2	TUSC2	11334	0.142059	7.61013	2.24337	0.142541	0.656169	Unchanged
NR_024159.1	DGCR9	25787	-0.630997	4.40579	2.24304	0.142569	0.656169	Unchanged
NM_033661.4	WDR4	10785	0.280851	1.35283	2.24297	0.142575	0.656169	Unchanged
NM_001195076.1	C19orf81	342918	0.287713	2.65674	2.24155	0.142698	0.656169	Unchanged
NM_016048.2	ISOC1	51015	-0.136104	6.20094	2.23984	0.142846	0.656169	Unchanged
NM_014639.3	TTC37	9652	-0.16705	7.40868	2.23931	0.142892	0.656169	Unchanged
NM_003666.3	BLZF1	8548	0.37417	1.22389	2.23813	0.142994	0.656169	Unchanged
NR_135083.1	LOC105369632	105369632	0.475179	1.33834	2.23786	0.143018	0.656169	Unchanged
NM_018725.3	IL17RB	55540	0.334061	6.3654	2.23624	0.143159	0.656169	Unchanged
NM_205850.2	SLC24A5	283652	-0.249816	2.96937	2.23609	0.143171	0.656169	Unchanged
NM_014713.4	LAPTM4A	9741	0.218777	8.91588	2.23441	0.143318	0.656169	Unchanged
NM_016589.3	TIMMDC1	51300	0.15044	7.39853	2.23412	0.143343	0.656169	Unchanged
NM_058230.2	ZNF354B	117608	-0.185114	2.86025	2.23379	0.143372	0.656169	Unchanged
NM_014243.2	ADAMTS3	9508	-0.569906	4.64467	2.23183	0.143542	0.656169	Unchanged
NM_016196.3	RBM19	9904	0.257338	2.09609	2.23046	0.143662	0.656169	Unchanged
NM_002149.3	HPCAL1	3241	0.269814	2.77576	2.22879	0.143808	0.656169	Unchanged
NM_020782.1	KLHL42	57542	-0.186018	7.75648	2.22872	0.143814	0.656169	Unchanged
NM_022817.2	PER2	8864	-0.216432	6.07049	2.22806	0.143872	0.656169	Unchanged
NM_014508.2	APOBEC3C	27350	0.485324	3.08631	2.22719	0.143948	0.656169	Unchanged
NM_018936.3	PCDHB2	56133	-0.296106	2.97927	2.22657	0.144002	0.656169	Unchanged
NM_015245.2	ANKS1A	23294	0.232618	6.88944	2.22647	0.14401	0.656169	Unchanged
NR_040059.1	SRP14-AS1	100131089	0.505426	1.97508	2.22515	0.144126	0.656169	Unchanged
NM_144617.2	HSPB6	126393	0.287796	7.81877	2.22476	0.14416	0.656169	Unchanged
NM_174976.2	ZDHHC22	283576	-0.183599	6.14794	2.22434	0.144197	0.656169	Unchanged
NM_001114.4	ADCY7	113	0.267641	5.30509	2.22417	0.144212	0.656169	Unchanged
NM_015463.2	CNRIP1	25927	-0.140305	6.84169	2.22248	0.14436	0.656501	Unchanged
NM_198276.2	TMEM17	200728	-0.262884	4.69442	2.21707	0.144835	0.658112	Unchanged
NM_173665.2	KIAA0825	285600	-0.421193	2.18091	2.21675	0.144864	0.658112	Unchanged
NM_005652.4	TERF2	7014	-0.0982811	7.24429	2.21298	0.145196	0.659281	Unchanged
NM_080593.2	HIST1H2BK	85236	0.252728	4.29772	2.21166	0.145313	0.659403	Unchanged
NM_153442.3	GPR26	2849	-0.553716	2.90289	2.21018	0.145445	0.659403	Unchanged
NR_073383.1	HSP90B2P	7190	-0.168357	6.14233	2.21013	0.145449	0.659403	Unchanged
NM_001184.3	ATR	545	-0.249945	5.38566	2.20677	0.145747	0.660021	Unchanged
NM_005575.2	LNPEP	4012	-0.261648	2.33602	2.20643	0.145777	0.660021	Unchanged
NM_005224.2	ARID3A	1820	0.353261	2.51517	2.20531	0.145876	0.660021	Unchanged
NM_031895.5	CACNG8	59283	-0.47784	7.92582	2.20443	0.145954	0.660021	Unchanged
NM_001037131.2	AGAP1	116987	-0.366729	1.15409	2.20435	0.145961	0.660021	Unchanged
NR_024418.1	LOC389332	NA	-0.763365	4.57229	2.2009	0.146268	0.660308	Unchanged
NM_018227.5	UBA6	55236	-0.19362	6.4724	2.20005	0.146345	0.660308	Unchanged
NM_002207.2	ITGA9	3680	0.208541	3.33554	2.19993	0.146355	0.660308	Unchanged
NM_001795.4	CDH5	1003	0.396053	7.37904	2.19909	0.14643	0.660308	Unchanged
NM_016006.4	ABHD5	51099	0.290685	6.43292	2.19729	0.146591	0.660308	Unchanged
NR_034143.1	NBAT1	729177	-0.265304	3.03588	2.19646	0.146665	0.660308	Unchanged
NM_020872.2	CNTN3	5067	-0.520278	4.0334	2.19594	0.146711	0.660308	Unchanged
NM_018074.5	CCDC94	NA	0.162487	6.00716	2.19468	0.146824	0.660308	Unchanged
NM_001010000.2	ARHGAP28	79822	-0.475647	1.47241	2.19395	0.146889	0.660308	Unchanged
NM_003028.2	SHB	6461	0.203986	6.75719	2.19314	0.146961	0.660308	Unchanged
NR_026857.1	BAIAP2-AS1	NA	-0.323326	7.89774	2.19249	0.14702	0.660308	Unchanged
NM_033427.2	CTTNBP2	83992	-0.244426	6.82603	2.19172	0.147089	0.660308	Unchanged
NM_001002031.2	ATP5G2	NA	0.380981	1.79575	2.19145	0.147113	0.660308	Unchanged
NM_007148.4	RNF112	7732	-0.436138	6.50527	2.19123	0.147133	0.660308	Unchanged
NM_015691.3	WWC3	55841	0.263642	7.34942	2.19086	0.147166	0.660308	Unchanged
NM_001129908.2	FAM198A	NA	0.306968	5.07508	2.18889	0.147343	0.660308	Unchanged
NM_024649.4	BBS1	582	-0.211299	7.48026	2.18886	0.147346	0.660308	Unchanged
NM_014716.3	ACAP1	9744	0.201517	4.67644	2.18834	0.147392	0.660308	Unchanged
NM_020988.2	GNAO1	2775	-0.310868	9.69411	2.18766	0.147454	0.660308	Unchanged
NM_032725.3	BUD13	84811	-0.278108	1.70102	2.18662	0.147548	0.660391	Unchanged
NM_001130448.2	C15orf62	643338	0.347245	1.33283	2.18541	0.147656	0.66054	Unchanged
NM_006421.4	ARFGEF1	10565	-0.127038	6.7834	2.18391	0.147791	0.660808	Unchanged
NR_144632.1	FAM84A	NA	-0.359603	3.32731	2.18268	0.147902	0.660966	Unchanged
NM_018372.3	LRIF1	55791	-0.3362	2.42367	2.17911	0.148225	0.662072	Unchanged
NR_028301.1	DUBR	344595	-0.29549	4.23771	2.17808	0.148318	0.662152	Unchanged
NM_032973.2	PCDH11Y	83259	-0.947638	1.91438	2.17427	0.148664	0.662923	Unchanged
NM_032364.5	DNAJC14	85406	0.0987402	6.85292	2.17426	0.148665	0.662923	Unchanged
NM_001287438.2	COBL	23242	-0.391539	1.61276	2.17368	0.148718	0.662923	Unchanged
NM_006827.5	TMED10	10972	0.175274	9.39604	2.17044	0.149012	0.663898	Unchanged
NM_018945.3	PDE7B	27115	-0.306902	7.87824	2.1689	0.149152	0.664039	Unchanged
NM_000612.5	IGF2	3481	-0.408726	1.59041	2.16843	0.149195	0.664039	Unchanged
NM_033208.3	TIGD7	91151	-0.181904	4.91879	2.16634	0.149386	0.664553	Unchanged
NR_110237.1	LOC101928386	101928386	0.403275	1.82286	2.16278	0.149712	0.665664	Unchanged
NM_006252.3	PRKAA2	5563	-0.330871	5.86527	2.16016	0.149951	0.666392	Unchanged
NM_194250.1	ZNF804A	91752	-0.65008	4.81238	2.158	0.15015	0.666808	Unchanged
NM_016518.2	PIPOX	51268	-0.250282	5.84752	2.15749	0.150197	0.666808	Unchanged
NR_024380.1	LOC441666	441666	-0.465029	3.16512	2.15529	0.150399	0.667368	Unchanged
NM_001376.4	DYNC1H1	1778	-0.25303	10.8573	2.15423	0.150497	0.667465	Unchanged
NM_022060.2	ABHD4	63874	0.27291	6.87688	2.15119	0.150777	0.668369	Unchanged
NR_029404.1	YWHAEP1	649395	-0.221807	6.15294	2.14763	0.151107	0.66939	Unchanged
NM_014214.2	IMPA2	3613	0.292786	5.0715	2.14639	0.151222	0.66939	Unchanged
NM_020119.3	ZC3HAV1	56829	0.402076	6.51928	2.14584	0.151272	0.66939	Unchanged
NM_015077.3	SARM1	23098	-0.282251	4.95956	2.1444	0.151406	0.66939	Unchanged
NR_038994.1	VSTM2A-OT1	285878	-0.578154	2.74053	2.14392	0.15145	0.66939	Unchanged
NM_032961.2	PCDH10	57575	-0.211234	8.57772	2.14376	0.151465	0.66939	Unchanged
NM_170692.2	RASAL2	9462	-0.395151	1.25699	2.1418	0.151647	0.669509	Unchanged
NM_014153.3	ZC3H7A	29066	-0.137964	6.70252	2.14118	0.151705	0.669509	Unchanged
NM_080617.5	CBLN4	140689	-0.816481	4.56005	2.14101	0.151721	0.669509	Unchanged
NM_001320782.1	ZNF544	27300	0.418192	1.21664	2.13999	0.151816	0.669591	Unchanged
NM_006885.3	ZFHX3	463	-0.273536	3.24432	2.13815	0.151987	0.670011	Unchanged
NR_026975.1	FIRRE	286467	0.3731	2.41862	2.13672	0.15212	0.670216	Unchanged
NM_001114598.1	ASPDH	554235	0.347685	1.06521	2.13601	0.152186	0.670216	Unchanged
NM_080658.1	ACY3	91703	-0.500442	2.92903	2.13457	0.152321	0.670318	Unchanged
NM_004539.3	NARS	4677	-0.146199	8.84483	2.1338	0.152393	0.670318	Unchanged
NM_006253.4	PRKAB1	5564	0.121284	6.31216	2.13331	0.152439	0.670318	Unchanged
NM_015963.5	THAP4	51078	0.177989	6.22185	2.13137	0.152621	0.670783	Unchanged
NM_015340.3	LARS2	23395	-0.141433	7.12897	2.12565	0.153157	0.67245	Unchanged
[truncated: 6,779 more rows]

## Sheet: C
Supplementary table 3 (C): This sheet contains information of the Gene Ontology terms (FDR <0.05) enriched from the differentially expressed genes (FDR < 0.05) in the TS dataset.
ID	Description	GeneRatio	BgRatio	pvalue	p.adjust	qvalue	geneID	Count
GO:0006955	immune response	48/136	496/6513	7.52384e-21	1.90805e-17	1.50318e-17	S100A9/SLC11A1/CXCL10/C3/SAMHD1/CLEC4E/HAMP/BCL3/S100A12/SECTM1/CCL2/JAK3/ICAM1/C1QB/MYC/IRF1/PNP/HLA-DRB1/MYO1G/TGFB1/KLHL6/RNASET2/WAS/SASH3/RAC2/AZGP1/EBI3/LAPTM5/VAMP8/RELB/TNFAIP8L2/FCER1G/TNFRSF1B/LCP1/PRAM1/TAP1/HMOX1/IFITM2/RAB20/APBB1IP/HLA-DMA/HLA-DOA/CXCL8/CD180/TIFA/RNASE6/LY86/LCP2	48
GO:0001775	cell activation	39/136	363/6513	2.39838e-18	3.04115e-15	2.39586e-15	SLC11A1/CXCL10/CLEC4E/HAMP/BCL3/S100A12/CCL2/JAK3/ICAM1/IRF1/PNP/HLA-DRB1/CD93/TGFB1/RASAL3/WAS/SASH3/RAC2/HSPB1/EBI3/LAPTM5/VAMP8/RELB/TNFAIP8L2/EPHB1/FCER1G/PLEK/TNFRSF1B/LCP1/PRAM1/HMOX1/TIMP1/APBB1IP/HLA-DMA/WDFY4/HLA-DOA/CXCL8/CD180/LCP2	39
GO:0045321	leukocyte activation	35/136	305/6513	2.37938e-17	2.01137e-14	1.58458e-14	SLC11A1/CLEC4E/HAMP/BCL3/S100A12/CCL2/JAK3/ICAM1/IRF1/PNP/HLA-DRB1/CD93/TGFB1/RASAL3/WAS/SASH3/RAC2/EBI3/LAPTM5/VAMP8/RELB/TNFAIP8L2/EPHB1/FCER1G/TNFRSF1B/LCP1/PRAM1/HMOX1/APBB1IP/HLA-DMA/WDFY4/HLA-DOA/CXCL8/CD180/LCP2	35
GO:0006952	defense response	43/136	499/6513	1.25467e-16	7.95458e-14	6.26672e-14	S100A9/SLC11A1/CXCL10/SELE/SOCS3/C3/SAMHD1/SERPINA3/CLEC4E/HAMP/BCL3/S100A12/CCL2/JAK3/C1QB/MYC/IRF1/GPR4/SERPINE1/HLA-DRB1/DDIT4/CHI3L1/TGFB1/RNASET2/WAS/LAPTM5/VAMP8/RELB/TNFAIP8L2/FCER1G/TNFRSF1B/TAP1/BDKRB2/HMOX1/IFITM2/TIMP1/RAB20/CXCL8/CD180/TPST1/TIFA/RNASE6/LY86	43
GO:0002252	immune effector process	26/136	189/6513	7.04619e-15	3.57383e-12	2.81551e-12	SLC11A1/C3/CLEC4E/BCL3/JAK3/ICAM1/C1QB/HLA-DRB1/MYO1G/TGFB1/WAS/SASH3/RAC2/AZGP1/LAPTM5/VAMP8/RELB/FCER1G/TNFRSF1B/LCP1/PRAM1/HMOX1/APBB1IP/HLA-DMA/HLA-DOA/CD180	26
GO:0002460	adaptive immune response based on somatic recombination of immune receptors built from immunoglobulin superfamily domains	19/136	89/6513	1.10068e-14	4.65222e-12	3.66508e-12	SLC11A1/C3/BCL3/JAK3/ICAM1/C1QB/HLA-DRB1/MYO1G/TGFB1/KLHL6/WAS/SASH3/AZGP1/EBI3/RELB/FCER1G/TNFRSF1B/HLA-DMA/HLA-DOA	19
GO:0002682	regulation of immune system process	39/136	469/6513	1.65177e-14	5.98412e-12	4.71437e-12	SLC11A1/CXCL10/SELE/C3/SAMHD1/CLEC4E/HAMP/CCL2/JAK3/ICAM1/DUSP1/FSTL3/C1QB/MYC/IRF1/PNP/SERPINE1/HLA-DRB1/MYO1G/TGFB1/KLHL6/RASAL3/WAS/SASH3/RAC2/AZGP1/EBI3/LAPTM5/VAMP8/TNFAIP8L2/FCER1G/TNFRSF1B/PRAM1/HMOX1/HLA-DMA/HLA-DOA/CXCL8/TIFA/LCP2	39
GO:0042110	T cell activation	24/136	166/6513	2.80198e-14	8.88229e-12	6.99759e-12	SLC11A1/CLEC4E/BCL3/CCL2/JAK3/ICAM1/IRF1/PNP/HLA-DRB1/RASAL3/WAS/SASH3/RAC2/EBI3/LAPTM5/RELB/TNFAIP8L2/FCER1G/TNFRSF1B/LCP1/APBB1IP/HLA-DMA/WDFY4/HLA-DOA	24
GO:0002250	adaptive immune response	21/136	123/6513	4.52207e-14	1.27422e-11	1.00385e-11	SLC11A1/C3/BCL3/JAK3/ICAM1/C1QB/IRF1/HLA-DRB1/MYO1G/TGFB1/KLHL6/WAS/SASH3/AZGP1/EBI3/RELB/FCER1G/TNFRSF1B/TAP1/HLA-DMA/HLA-DOA	21
GO:0009607	response to biotic stimulus	37/136	453/6513	1.65069e-13	4.18615e-11	3.29791e-11	S100A9/SLC11A1/CXCL10/SELE/C3/SAMHD1/CLEC4E/HAMP/BCL3/S100A12/CCL2/JAK3/C1QB/MYC/IRF1/SERPINE1/HLA-DRB1/DDIT4/TGFB1/KLHL6/RNASET2/WAS/HSPB1/LAPTM5/VAMP8/RELB/TNFAIP8L2/FCER1G/TNFRSF1B/IFITM2/RAB20/WDFY4/CXCL8/CD180/TIFA/RNASE6/LY86	37
GO:0051707	response to other organism	36/136	434/6513	2.39481e-13	5.43003e-11	4.27785e-11	S100A9/SLC11A1/CXCL10/SELE/C3/SAMHD1/CLEC4E/HAMP/BCL3/S100A12/CCL2/JAK3/C1QB/MYC/IRF1/SERPINE1/HLA-DRB1/DDIT4/TGFB1/KLHL6/RNASET2/WAS/HSPB1/VAMP8/RELB/TNFAIP8L2/FCER1G/TNFRSF1B/IFITM2/RAB20/WDFY4/CXCL8/CD180/TIFA/RNASE6/LY86	36
GO:0043207	response to external biotic stimulus	36/136	435/6513	2.56942e-13	5.43003e-11	4.27785e-11	S100A9/SLC11A1/CXCL10/SELE/C3/SAMHD1/CLEC4E/HAMP/BCL3/S100A12/CCL2/JAK3/C1QB/MYC/IRF1/SERPINE1/HLA-DRB1/DDIT4/TGFB1/KLHL6/RNASET2/WAS/HSPB1/VAMP8/RELB/TNFAIP8L2/FCER1G/TNFRSF1B/IFITM2/RAB20/WDFY4/CXCL8/CD180/TIFA/RNASE6/LY86	36
GO:0006954	inflammatory response	26/136	223/6513	3.90452e-13	7.61681e-11	6.00063e-11	S100A9/SLC11A1/CXCL10/SELE/SOCS3/C3/SERPINA3/HAMP/S100A12/CCL2/GPR4/SERPINE1/HLA-DRB1/CHI3L1/TGFB1/VAMP8/RELB/TNFAIP8L2/TNFRSF1B/BDKRB2/HMOX1/TIMP1/CXCL8/CD180/TPST1/LY86	26
GO:0002684	positive regulation of immune system process	28/136	268/6513	6.81695e-13	1.23484e-10	9.72825e-11	SLC11A1/CXCL10/C3/HAMP/CCL2/JAK3/ICAM1/C1QB/PNP/SERPINE1/HLA-DRB1/MYO1G/TGFB1/KLHL6/RASAL3/SASH3/RAC2/AZGP1/EBI3/LAPTM5/VAMP8/FCER1G/PRAM1/HMOX1/HLA-DMA/HLA-DOA/CXCL8/LCP2	28
GO:0046649	lymphocyte activation	27/136	250/6513	8.41704e-13	1.42304e-10	1.12109e-10	SLC11A1/CLEC4E/BCL3/CCL2/JAK3/ICAM1/IRF1/PNP/HLA-DRB1/TGFB1/RASAL3/WAS/SASH3/RAC2/EBI3/LAPTM5/RELB/TNFAIP8L2/EPHB1/FCER1G/TNFRSF1B/LCP1/APBB1IP/HLA-DMA/WDFY4/HLA-DOA/CD180	27
GO:0002443	leukocyte mediated immunity	19/136	118/6513	2.41969e-12	3.83521e-10	3.02143e-10	C3/BCL3/JAK3/ICAM1/C1QB/HLA-DRB1/MYO1G/TGFB1/WAS/SASH3/RAC2/AZGP1/VAMP8/FCER1G/TNFRSF1B/PRAM1/HMOX1/HLA-DMA/HLA-DOA	19
GO:0098542	defense response to other organism	28/136	313/6513	3.07247e-11	4.5834e-09	3.61087e-09	S100A9/SLC11A1/CXCL10/C3/SAMHD1/CLEC4E/HAMP/BCL3/S100A12/CCL2/JAK3/C1QB/MYC/IRF1/SERPINE1/DDIT4/RNASET2/WAS/VAMP8/RELB/TNFAIP8L2/FCER1G/IFITM2/RAB20/CD180/TIFA/RNASE6/LY86	28
GO:0002366	leukocyte activation involved in immune response	16/136	91/6513	3.70092e-11	5.21418e-09	4.1078e-09	SLC11A1/CLEC4E/BCL3/JAK3/ICAM1/HLA-DRB1/TGFB1/RAC2/VAMP8/RELB/FCER1G/LCP1/PRAM1/HMOX1/APBB1IP/CD180	16
GO:0002263	cell activation involved in immune response	16/136	93/6513	5.22338e-11	6.97184e-09	5.49251e-09	SLC11A1/CLEC4E/BCL3/JAK3/ICAM1/HLA-DRB1/TGFB1/RAC2/VAMP8/RELB/FCER1G/LCP1/PRAM1/HMOX1/APBB1IP/CD180	16
GO:0045087	innate immune response	23/136	232/6513	2.97025e-10	3.76627e-08	2.96712e-08	S100A9/SLC11A1/CXCL10/C3/SAMHD1/CLEC4E/S100A12/CCL2/JAK3/C1QB/MYC/IRF1/RNASET2/WAS/RELB/TNFAIP8L2/FCER1G/IFITM2/RAB20/CD180/TIFA/RNASE6/LY86	23
GO:0007159	leukocyte cell-cell adhesion	17/136	121/6513	3.50267e-10	4.22989e-08	3.33236e-08	S100A9/SELE/CCL2/JAK3/ICAM1/IRF1/PNP/HLA-DRB1/RASAL3/ITGA5/SASH3/RAC2/EBI3/LAPTM5/TNFAIP8L2/HLA-DMA/HLA-DOA	17
GO:0019882	antigen processing and presentation	12/136	53/6513	5.42232e-10	6.25046e-08	4.92419e-08	SLC11A1/IFI30/ICAM1/HLA-DRB1/WAS/AZGP1/RELB/FCER1G/TAP1/HLA-DMA/WDFY4/HLA-DOA	12
GO:0050865	regulation of cell activation	21/136	201/6513	7.31763e-10	8.06848e-08	6.35646e-08	HAMP/CCL2/JAK3/IRF1/PNP/HLA-DRB1/TGFB1/RASAL3/SASH3/RAC2/EBI3/LAPTM5/VAMP8/TNFAIP8L2/FCER1G/PLEK/TNFRSF1B/PRAM1/HMOX1/HLA-DMA/HLA-DOA	21
GO:0002703	regulation of leukocyte mediated immunity	13/136	68/6513	9.49459e-10	9.82003e-08	7.73635e-08	C3/JAK3/ICAM1/HLA-DRB1/TGFB1/WAS/SASH3/RAC2/AZGP1/VAMP8/TNFRSF1B/PRAM1/HMOX1	13
GO:0002286	T cell activation involved in immune response	10/136	34/6513	9.68063e-10	9.82003e-08	7.73635e-08	SLC11A1/CLEC4E/BCL3/JAK3/ICAM1/HLA-DRB1/RELB/FCER1G/LCP1/APBB1IP	10
GO:0006959	humoral immune response	12/136	56/6513	1.07593e-09	1.04945e-07	8.26771e-08	S100A9/SLC11A1/CXCL10/C3/BCL3/S100A12/CCL2/C1QB/HLA-DRB1/EBI3/CXCL8/RNASE6	12
GO:0002449	lymphocyte mediated immunity	14/136	87/6513	2.25657e-09	2.11951e-07	1.66978e-07	C3/BCL3/ICAM1/C1QB/HLA-DRB1/MYO1G/TGFB1/WAS/SASH3/AZGP1/FCER1G/TNFRSF1B/HLA-DMA/HLA-DOA	14
GO:0050776	regulation of immune response	23/136	258/6513	2.45366e-09	2.22231e-07	1.75077e-07	SLC11A1/C3/SAMHD1/CLEC4E/JAK3/C1QB/IRF1/HLA-DRB1/MYO1G/TGFB1/KLHL6/WAS/SASH3/RAC2/AZGP1/LAPTM5/VAMP8/FCER1G/TNFRSF1B/PRAM1/HMOX1/TIFA/LCP2	23
GO:0009617	response to bacterium	20/136	198/6513	3.52285e-09	3.08067e-07	2.42699e-07	S100A9/SLC11A1/CXCL10/SELE/C3/CLEC4E/HAMP/BCL3/S100A12/CCL2/SERPINE1/HLA-DRB1/TGFB1/KLHL6/FCER1G/TNFRSF1B/CXCL8/CD180/RNASE6/LY86	20
GO:0002694	regulation of leukocyte activation	19/136	180/6513	4.31489e-09	3.64752e-07	2.87357e-07	HAMP/CCL2/JAK3/IRF1/PNP/HLA-DRB1/TGFB1/RASAL3/SASH3/RAC2/EBI3/LAPTM5/VAMP8/TNFAIP8L2/TNFRSF1B/PRAM1/HMOX1/HLA-DMA/HLA-DOA	19
GO:0034097	response to cytokine	25/136	313/6513	4.48366e-09	3.66792e-07	2.88964e-07	SLC11A1/CXCL10/SELE/SOCS3/SAMHD1/HAMP/CCL2/JAK3/ICAM1/DUSP1/MYC/IRF1/MT1X/CHI3L1/WAS/EBI3/LAPTM5/RELB/FCER1G/TNFRSF1B/IFITM2/TIMP1/RAB20/YBX3/CXCL8	25
GO:0002285	lymphocyte activation involved in immune response	12/136	66/6513	7.93994e-09	6.2924e-07	4.95724e-07	SLC11A1/CLEC4E/BCL3/JAK3/ICAM1/HLA-DRB1/TGFB1/RELB/FCER1G/LCP1/APBB1IP/CD180	12
GO:0030155	regulation of cell adhesion	23/136	277/6513	9.72291e-09	7.47191e-07	5.88647e-07	SELE/CCL2/JAK3/DUSP1/FSTL3/IRF1/PNP/GPR4/SERPINE1/HLA-DRB1/TGFB1/RASAL3/ITGA5/SASH3/RAC2/EBI3/OLFM4/LAPTM5/TNFAIP8L2/APBB1IP/HLA-DMA/HLA-DOA/CXCL8	23
GO:0002697	regulation of immune effector process	14/136	98/6513	1.11973e-08	8.35184e-07	6.57969e-07	C3/JAK3/ICAM1/HLA-DRB1/TGFB1/WAS/SASH3/RAC2/AZGP1/LAPTM5/VAMP8/TNFRSF1B/PRAM1/HMOX1	14
GO:0050863	regulation of T cell activation	14/136	109/6513	4.52573e-08	3.27921e-06	2.58341e-06	CCL2/JAK3/IRF1/PNP/HLA-DRB1/RASAL3/SASH3/RAC2/EBI3/LAPTM5/TNFAIP8L2/TNFRSF1B/HLA-DMA/HLA-DOA	14
GO:0002274	myeloid leukocyte activation	12/136	77/6513	4.87358e-08	3.43317e-06	2.70469e-06	SLC11A1/HAMP/S100A12/CD93/RAC2/VAMP8/RELB/FCER1G/PRAM1/HMOX1/CXCL8/LCP2	12
GO:0046631	alpha-beta T cell activation	10/136	51/6513	6.97467e-08	4.78048e-06	3.76613e-06	BCL3/JAK3/IRF1/PNP/HLA-DRB1/RASAL3/SASH3/EBI3/RELB/WDFY4	10
GO:0032101	regulation of response to external stimulus	23/136	310/6513	8.09034e-08	5.39924e-06	4.25359e-06	S100A9/CXCL10/SELE/SOCS3/C3/SAMHD1/HAMP/S100A12/CCL2/DUSP1/IRF1/GPR4/SERPINE1/HLA-DRB1/TGFB1/RAC2/HSPB1/VAMP8/TNFAIP8L2/TNFRSF1B/CXCL8/CD180/LY86	23
GO:0098609	cell-cell adhesion	24/136	342/6513	1.17322e-07	7.62891e-06	6.01016e-06	S100A9/SELE/CCL2/JAK3/ICAM1/FSTL3/IRF1/PNP/HLA-DRB1/S100A11/CD93/TGFB1/RASAL3/ITGA5/SASH3/RAC2/HSPB1/EBI3/LAPTM5/TNFAIP8L2/PLEK/HLA-DMA/HLA-DOA/PDLIM1	24
GO:0002819	regulation of adaptive immune response	10/136	55/6513	1.48706e-07	9.42798e-06	7.42749e-06	SLC11A1/C3/JAK3/IRF1/HLA-DRB1/TGFB1/WAS/SASH3/AZGP1/TNFRSF1B	10
GO:1903037	regulation of leukocyte cell-cell adhesion	13/136	104/6513	1.95203e-07	1.17865e-05	9.28558e-06	SELE/CCL2/JAK3/IRF1/PNP/HLA-DRB1/RASAL3/SASH3/EBI3/LAPTM5/TNFAIP8L2/HLA-DMA/HLA-DOA	13
GO:0071345	cellular response to cytokine stimulus	21/136	277/6513	2.21656e-07	1.27754e-05	1.00646e-05	CXCL10/SOCS3/SAMHD1/HAMP/CCL2/JAK3/ICAM1/DUSP1/MYC/IRF1/MT1X/CHI3L1/WAS/EBI3/LAPTM5/FCER1G/TNFRSF1B/IFITM2/RAB20/YBX3/CXCL8	21
GO:0050867	positive regulation of cell activation	13/136	111/6513	4.23099e-07	2.36432e-05	1.86264e-05	HAMP/CCL2/JAK3/PNP/HLA-DRB1/TGFB1/RASAL3/SASH3/EBI3/VAMP8/PLEK/HLA-DMA/HLA-DOA	13
GO:0001817	regulation of cytokine production	19/136	239/6513	4.28859e-07	2.36432e-05	1.86264e-05	SLC11A1/C3/CLEC4E/BCL3/JAK3/IRF1/PNP/SERPINE1/HLA-DRB1/CHI3L1/TGFB1/SASH3/HSPB1/EBI3/LAPTM5/RELB/FCER1G/TNFRSF1B/HMOX1	19
GO:0022407	regulation of cell-cell adhesion	15/136	151/6513	4.63961e-07	2.45126e-05	1.93114e-05	SELE/CCL2/JAK3/FSTL3/IRF1/PNP/HLA-DRB1/TGFB1/RASAL3/SASH3/EBI3/LAPTM5/TNFAIP8L2/HLA-DMA/HLA-DOA	15
GO:0051249	regulation of lymphocyte activation	15/136	151/6513	4.63961e-07	2.45126e-05	1.93114e-05	CCL2/JAK3/IRF1/PNP/HLA-DRB1/TGFB1/RASAL3/SASH3/RAC2/EBI3/LAPTM5/TNFAIP8L2/TNFRSF1B/HLA-DMA/HLA-DOA	15
GO:0001819	positive regulation of cytokine production	15/136	152/6513	5.05696e-07	2.61723e-05	2.06189e-05	SLC11A1/C3/CLEC4E/BCL3/IRF1/PNP/SERPINE1/CHI3L1/TGFB1/SASH3/HSPB1/EBI3/LAPTM5/FCER1G/HMOX1	15
GO:0001816	cytokine production	19/136	244/6513	5.91013e-07	2.93884e-05	2.31526e-05	SLC11A1/C3/CLEC4E/BCL3/JAK3/IRF1/PNP/SERPINE1/HLA-DRB1/CHI3L1/TGFB1/SASH3/HSPB1/EBI3/LAPTM5/RELB/FCER1G/TNFRSF1B/HMOX1	19
GO:0032496	response to lipopolysaccharide	12/136	98/6513	7.41346e-07	3.54727e-05	2.79459e-05	S100A9/SLC11A1/CXCL10/SELE/HAMP/CCL2/SERPINE1/TGFB1/TNFRSF1B/CXCL8/CD180/LY86	12
GO:0002440	production of molecular mediator of immune response	10/136	65/6513	7.62094e-07	3.57902e-05	2.8196e-05	SAMHD1/JAK3/HLA-DRB1/TGFB1/SASH3/LAPTM5/TNFRSF1B/HMOX1/HLA-DMA/HLA-DOA	10
GO:0042098	T cell proliferation	10/136	67/6513	1.01894e-06	4.69823e-05	3.70133e-05	SLC11A1/JAK3/IRF1/PNP/HLA-DRB1/RASAL3/SASH3/RAC2/EBI3/TNFRSF1B	10
GO:0050727	regulation of inflammatory response	12/136	103/6513	1.2767e-06	5.78163e-05	4.55485e-05	S100A9/SELE/SOCS3/C3/HAMP/S100A12/GPR4/SERPINE1/HLA-DRB1/VAMP8/TNFAIP8L2/TNFRSF1B	12
GO:0002237	response to molecule of bacterial origin	12/136	106/6513	1.74192e-06	7.6164e-05	6.0003e-05	S100A9/SLC11A1/CXCL10/SELE/HAMP/CCL2/SERPINE1/TGFB1/TNFRSF1B/CXCL8/CD180/LY86	12
GO:0002696	positive regulation of leukocyte activation	12/136	107/6513	1.92734e-06	8.2843e-05	6.52648e-05	HAMP/CCL2/JAK3/PNP/HLA-DRB1/TGFB1/RASAL3/SASH3/EBI3/VAMP8/HLA-DMA/HLA-DOA	12
GO:0050778	positive regulation of immune response	14/136	148/6513	2.07579e-06	8.77368e-05	6.91202e-05	SLC11A1/C3/C1QB/HLA-DRB1/MYO1G/TGFB1/KLHL6/SASH3/AZGP1/LAPTM5/VAMP8/FCER1G/PRAM1/LCP2	14
GO:0022409	positive regulation of cell-cell adhesion	11/136	92/6513	2.78899e-06	0.000105565	8.31658e-05	SELE/CCL2/JAK3/FSTL3/PNP/HLA-DRB1/RASAL3/SASH3/EBI3/HLA-DMA/HLA-DOA	11
GO:0045785	positive regulation of cell adhesion	14/136	152/6513	2.85688e-06	0.000106545	8.39376e-05	SELE/CCL2/JAK3/FSTL3/PNP/HLA-DRB1/RASAL3/ITGA5/SASH3/EBI3/OLFM4/APBB1IP/HLA-DMA/HLA-DOA	14
GO:1903039	positive regulation of leukocyte cell-cell adhesion	10/136	75/6513	2.95507e-06	0.000108609	8.55639e-05	SELE/CCL2/JAK3/PNP/HLA-DRB1/RASAL3/SASH3/EBI3/HLA-DMA/HLA-DOA	10
GO:0046651	lymphocyte proliferation	11/136	94/6513	3.45718e-06	0.000123484	9.72827e-05	SLC11A1/JAK3/IRF1/PNP/HLA-DRB1/RASAL3/SASH3/RAC2/EBI3/TNFRSF1B/CD180	11
GO:0032943	mononuclear cell proliferation	11/136	96/6513	4.26162e-06	0.000148047	0.000116634	SLC11A1/JAK3/IRF1/PNP/HLA-DRB1/RASAL3/SASH3/RAC2/EBI3/TNFRSF1B/CD180	11
GO:0032103	positive regulation of response to external stimulus	13/136	137/6513	4.74e-06	0.000160275	0.000126267	S100A9/CXCL10/C3/S100A12/GPR4/SERPINE1/TGFB1/RAC2/HSPB1/VAMP8/CXCL8/CD180/LY86	13
GO:0050900	leukocyte migration	13/136	137/6513	4.74e-06	0.000160275	0.000126267	S100A9/CXCL10/SELE/S100A12/CCL2/ICAM1/DUSP1/SERPINE1/MYO1G/RAC2/FCER1G/HMOX1/CXCL8	13
GO:0060326	cell chemotaxis	11/136	99/6513	5.77488e-06	0.000190196	0.000149839	S100A9/CXCL10/S100A12/CCL2/DUSP1/SERPINE1/RAC2/HSPB1/EPHB1/FCER1G/CXCL8	11
GO:0070661	leukocyte proliferation	11/136	104/6513	9.34944e-06	0.000279321	0.000220053	SLC11A1/JAK3/IRF1/PNP/HLA-DRB1/RASAL3/SASH3/RAC2/EBI3/TNFRSF1B/CD180	11
GO:0002683	negative regulation of immune system process	13/136	146/6513	9.58512e-06	0.00028265	0.000222675	SAMHD1/CCL2/JAK3/DUSP1/FSTL3/MYC/IRF1/HLA-DRB1/TGFB1/LAPTM5/TNFAIP8L2/HMOX1/HLA-DOA	13
GO:0097190	apoptotic signaling pathway	16/136	222/6513	1.33405e-05	0.00038013	0.000299472	S100A9/BCL3/ICAM1/MYC/SERPINE1/TNFRSF12A/DDIT4/TGFB1/HSPB1/TNFRSF1B/TNFRSF10A/BDKRB2/HMOX1/NR4A2/YBX3/PHLDA3	16
GO:0030217	T cell differentiation	10/136	91/6513	1.72505e-05	0.000475513	0.000374615	CLEC4E/BCL3/JAK3/IRF1/PNP/HLA-DRB1/SASH3/RELB/FCER1G/HLA-DOA	10
GO:0055082	cellular chemical homeostasis	19/136	313/6513	2.32853e-05	0.000596282	0.000469759	S100A9/SLC11A1/CXCL10/HAMP/JAK3/ICAM1/MYC/GPR4/MT1X/HLA-DRB1/GNA15/SCARA5/MT1A/BDKRB2/HMOX1/CASQ2/RAB20/RAMP3/UCP2	19
GO:0051251	positive regulation of lymphocyte activation	10/136	96/6513	2.77083e-05	0.000682216	0.000537459	CCL2/JAK3/PNP/HLA-DRB1/TGFB1/RASAL3/SASH3/EBI3/HLA-DMA/HLA-DOA	10
GO:0019725	cellular homeostasis	20/136	346/6513	2.83489e-05	0.000691276	0.000544597	S100A9/SLC11A1/CXCL10/HAMP/CCL2/JAK3/ICAM1/MYC/GPR4/MT1X/HLA-DRB1/GNA15/SCARA5/MT1A/BDKRB2/HMOX1/CASQ2/RAB20/RAMP3/UCP2	20
GO:0033993	response to lipid	19/136	318/6513	2.90568e-05	0.000701791	0.00055288	S100A9/SLC11A1/ARPC1B/CXCL10/SELE/HAMP/CCL2/MYC/SLC6A1/SERPINE1/DDIT4/TGFB1/TNFRSF1B/LBH/RAMP3/UCP2/CXCL8/CD180/LY86	19
GO:0035239	tube morphogenesis	20/136	356/6513	4.26663e-05	0.000949138	0.000747743	CXCL10/C3/PFN1/ATOH8/CCL2/MYC/GPR4/SERPINE1/LOXL2/TNFRSF12A/CHI3L1/TGFB1/ITGA5/HSPB1/ST14/COL15A1/EPHB1/HMOX1/CXCL8/VASP	20
GO:0030003	cellular cation homeostasis	16/136	247/6513	4.99272e-05	0.00109151	0.000859908	S100A9/SLC11A1/CXCL10/HAMP/JAK3/MYC/GPR4/MT1X/GNA15/SCARA5/MT1A/BDKRB2/HMOX1/CASQ2/RAB20/RAMP3	16
GO:0006875	cellular metal ion homeostasis	15/136	221/6513	5.10479e-05	0.00110647	0.000871695	S100A9/SLC11A1/CXCL10/HAMP/JAK3/MYC/GPR4/MT1X/GNA15/SCARA5/MT1A/BDKRB2/HMOX1/CASQ2/RAMP3	15
GO:0031347	regulation of defense response	14/136	197/6513	5.58797e-05	0.00118092	0.000930348	S100A9/SELE/SOCS3/C3/SAMHD1/HAMP/S100A12/IRF1/GPR4/SERPINE1/HLA-DRB1/VAMP8/TNFAIP8L2/TNFRSF1B	14
GO:0006873	cellular ion homeostasis	16/136	253/6513	6.66707e-05	0.00139733	0.00110084	S100A9/SLC11A1/CXCL10/HAMP/JAK3/MYC/GPR4/MT1X/GNA15/SCARA5/MT1A/BDKRB2/HMOX1/CASQ2/RAB20/RAMP3	16
GO:0048646	anatomical structure formation involved in morphogenesis	23/136	464/6513	7.72694e-05	0.00159313	0.00125509	CXCL10/C3/PFN1/ATOH8/BCL3/CCL2/DUSP1/GPR4/SERPINE1/LOXL2/TNFRSF12A/CHI3L1/TGFB1/KLHL6/ITGA5/TM4SF1/HSPB1/ST14/COL15A1/EPHB1/HMOX1/CXCL8/VASP	23
GO:0009628	response to abiotic stimulus	22/136	439/6513	9.61845e-05	0.0019359	0.00152513	CXCL10/HAMP/BCL3/MYC/IRF1/GPR4/LOXL2/SLC52A3/DDIT4/CHI3L1/SCARA5/HSPB1/RELB/EPHB1/TNFRSF10A/BDKRB2/HMOX1/TIMP1/NR4A2/UCP2/YBX3/PDLIM1	22
GO:0080134	regulation of response to stress	23/136	471/6513	9.71805e-05	0.00194055	0.00152879	S100A9/SELE/SOCS3/C3/SAMHD1/HAMP/S100A12/DUSP1/MYC/IRF1/GPR4/SERPINE1/IER3/HLA-DRB1/TNFRSF12A/WAS/HSPB1/VAMP8/TNFAIP8L2/EPHB1/TNFRSF1B/BDKRB2/YBX3	23
GO:0010628	positive regulation of gene expression	21/136	413/6513	0.00011509	0.0022375	0.00176274	SLC11A1/C3/CLEC4E/BCL3/MYC/IRF1/PNP/SERPINE1/CHI3L1/TGFB1/SASH3/HSPB1/EBI3/LAPTM5/RELB/FCER1G/TMEM119/HMOX1/RAMP3/YBX3/CXCL8	21
GO:0019221	cytokine-mediated signaling pathway	11/136	136/6513	0.000115581	0.0022375	0.00176274	CXCL10/SAMHD1/CCL2/JAK3/IRF1/EBI3/LAPTM5/FCER1G/TNFRSF1B/IFITM2/CXCL8	11
GO:0042060	wound healing	12/136	161/6513	0.000123725	0.00235916	0.00185857	SLC11A1/GPR4/SERPINE1/TNFRSF12A/TGFB1/WAS/ITGA5/HSPB1/FCER1G/PLEK/HMOX1/TIMP1	12
GO:0001525	angiogenesis	14/136	217/6513	0.00015838	0.00293177	0.00230969	CXCL10/C3/CCL2/GPR4/SERPINE1/LOXL2/TNFRSF12A/CHI3L1/ITGA5/HSPB1/COL15A1/EPHB1/HMOX1/CXCL8	14
GO:0043069	negative regulation of programmed cell death	18/136	334/6513	0.000181142	0.00321242	0.00253078	SOCS3/BCL3/CCL2/JAK3/ICAM1/MYC/SERPINE1/IER3/ITGA5/TNFRSF10D/HSPB1/LAPTM5/BDKRB2/HMOX1/TIMP1/NR4A2/UCP2/YBX3	18
GO:0055065	metal ion homeostasis	15/136	249/6513	0.000196141	0.00343044	0.00270255	S100A9/SLC11A1/CXCL10/HAMP/JAK3/MYC/GPR4/MT1X/GNA15/SCARA5/MT1A/BDKRB2/HMOX1/CASQ2/RAMP3	15
GO:0055080	cation homeostasis	16/136	278/6513	0.00020163	0.00347846	0.00274038	S100A9/SLC11A1/CXCL10/HAMP/JAK3/MYC/GPR4/MT1X/GNA15/SCARA5/MT1A/BDKRB2/HMOX1/CASQ2/RAB20/RAMP3	16
GO:0097193	intrinsic apoptotic signaling pathway	10/136	122/6513	0.000213612	0.00366027	0.00288361	S100A9/BCL3/MYC/DDIT4/HSPB1/TNFRSF1B/BDKRB2/HMOX1/YBX3/PHLDA3	10
GO:0002521	leukocyte differentiation	13/136	197/6513	0.00021967	0.00373881	0.00294549	CLEC4E/BCL3/JAK3/FSTL3/MYC/IRF1/PNP/HLA-DRB1/TGFB1/SASH3/RELB/FCER1G/HLA-DOA	13
GO:1903131	mononuclear cell differentiation	11/136	147/6513	0.000230919	0.00390407	0.00307568	CLEC4E/BCL3/JAK3/MYC/IRF1/PNP/HLA-DRB1/SASH3/RELB/FCER1G/HLA-DOA	11
GO:0009611	response to wounding	13/136	199/6513	0.000242735	0.00404984	0.00319052	SLC11A1/MYC/GPR4/SERPINE1/TNFRSF12A/TGFB1/WAS/ITGA5/HSPB1/FCER1G/PLEK/HMOX1/TIMP1	13
GO:0030335	positive regulation of cell migration	13/136	199/6513	0.000242735	0.00404984	0.00319052	CXCL10/PFN1/ATOH8/ICAM1/MYC/SERPINE1/S100A11/TGFB1/ITGA5/RAC2/HSPB1/HMOX1/CXCL8	13
GO:0060548	negative regulation of cell death	19/136	374/6513	0.000254701	0.00422171	0.00332592	SOCS3/BCL3/CCL2/JAK3/ICAM1/MYC/SERPINE1/IER3/ITGA5/TNFRSF10D/HSPB1/LAPTM5/TNFRSF1B/BDKRB2/HMOX1/TIMP1/NR4A2/UCP2/YBX3	19
GO:0098771	inorganic ion homeostasis	16/136	285/6513	0.00026788	0.00438287	0.00345288	S100A9/SLC11A1/CXCL10/HAMP/JAK3/MYC/GPR4/MT1X/GNA15/SCARA5/MT1A/BDKRB2/HMOX1/CASQ2/RAB20/RAMP3	16
GO:2000147	positive regulation of cell motility	13/136	204/6513	0.000309677	0.00497051	0.00391584	CXCL10/PFN1/ATOH8/ICAM1/MYC/SERPINE1/S100A11/TGFB1/ITGA5/RAC2/HSPB1/HMOX1/CXCL8	13
GO:0050801	ion homeostasis	16/136	290/6513	0.000326095	0.00518853	0.00408759	S100A9/SLC11A1/CXCL10/HAMP/JAK3/MYC/GPR4/MT1X/GNA15/SCARA5/MT1A/BDKRB2/HMOX1/CASQ2/RAB20/RAMP3	16
GO:0048514	blood vessel morphogenesis	15/136	261/6513	0.000327352	0.00518853	0.00408759	CXCL10/C3/CCL2/GPR4/SERPINE1/LOXL2/TNFRSF12A/CHI3L1/TGFB1/ITGA5/HSPB1/COL15A1/EPHB1/HMOX1/CXCL8	15
GO:0051241	negative regulation of multicellular organismal process	20/136	414/6513	0.000337058	0.00525063	0.00413652	SLC11A1/CXCL10/HAMP/BCL3/JAK3/FSTL3/MYC/IRF1/GPR4/SERPINE1/LOXL2/HLA-DRB1/TGFB1/LAPTM5/RELB/TMEM119/TNFRSF1B/HMOX1/TIMP1/CHSY1	20
GO:0040017	positive regulation of locomotion	13/136	206/6513	0.000340565	0.00525063	0.00413652	CXCL10/PFN1/ATOH8/ICAM1/MYC/SERPINE1/S100A11/TGFB1/ITGA5/RAC2/HSPB1/HMOX1/CXCL8	13
GO:0071396	cellular response to lipid	13/136	206/6513	0.000340565	0.00525063	0.00413652	CXCL10/HAMP/CCL2/MYC/SERPINE1/DDIT4/TGFB1/TNFRSF1B/LBH/RAMP3/CXCL8/CD180/LY86	13
GO:0051272	positive regulation of cellular component movement	13/136	208/6513	0.000374048	0.00560674	0.00441706	CXCL10/PFN1/ATOH8/ICAM1/MYC/SERPINE1/S100A11/TGFB1/ITGA5/RAC2/HSPB1/HMOX1/CXCL8	13
GO:0043066	negative regulation of apoptotic process	17/136	324/6513	0.000379882	0.00560674	0.00441706	SOCS3/BCL3/CCL2/JAK3/ICAM1/MYC/SERPINE1/IER3/ITGA5/TNFRSF10D/HSPB1/BDKRB2/HMOX1/TIMP1/NR4A2/UCP2/YBX3	17
GO:0001568	blood vessel development	16/136	294/6513	0.000380268	0.00560674	0.00441706	CXCL10/SOCS3/C3/CCL2/GPR4/SERPINE1/LOXL2/TNFRSF12A/CHI3L1/TGFB1/ITGA5/HSPB1/COL15A1/EPHB1/HMOX1/CXCL8	16
GO:0030098	lymphocyte differentiation	10/136	133/6513	0.000430511	0.00613357	0.00483211	CLEC4E/BCL3/JAK3/IRF1/PNP/HLA-DRB1/SASH3/RELB/FCER1G/HLA-DOA	10
GO:2000145	regulation of cell motility	18/136	363/6513	0.000502363	0.00696171	0.00548453	CXCL10/SELE/PFN1/ATOH8/CCL2/ICAM1/DUSP1/MYC/SERPINE1/S100A11/TGFB1/WAS/ITGA5/RAC2/HSPB1/HMOX1/TIMP1/CXCL8	18
GO:0002764	immune response-regulating signaling pathway	10/136	138/6513	0.000577374	0.00766607	0.00603944	CLEC4E/IRF1/HLA-DRB1/MYO1G/KLHL6/LAPTM5/FCER1G/PRAM1/TIFA/LCP2	10
GO:0001944	vasculature development	16/136	306/6513	0.000591997	0.0078193	0.00616015	CXCL10/SOCS3/C3/CCL2/GPR4/SERPINE1/LOXL2/TNFRSF12A/CHI3L1/TGFB1/ITGA5/HSPB1/COL15A1/EPHB1/HMOX1/CXCL8	16
GO:0048878	chemical homeostasis	20/136	433/6513	0.000602119	0.00791179	0.00623301	S100A9/SLC11A1/CXCL10/HAMP/JAK3/ICAM1/MYC/GPR4/MT1X/HLA-DRB1/GNA15/SCARA5/MT1A/BDKRB2/HMOX1/CASQ2/RAB20/RAMP3/UCP2/TLCD2	20
GO:0035295	tube development	20/136	434/6513	0.000620071	0.00810567	0.00638575	CXCL10/C3/PFN1/ATOH8/CCL2/MYC/GPR4/SERPINE1/LOXL2/TNFRSF12A/CHI3L1/TGFB1/ITGA5/HSPB1/ST14/COL15A1/EPHB1/HMOX1/CXCL8/VASP	20
GO:2001233	regulation of apoptotic signaling pathway	10/136	142/6513	0.000722819	0.0090299	0.00711388	S100A9/ICAM1/MYC/SERPINE1/TNFRSF12A/HSPB1/BDKRB2/HMOX1/NR4A2/YBX3	10
GO:0006935	chemotaxis	13/136	223/6513	0.000726855	0.00903581	0.00711853	S100A9/CXCL10/S100A12/CCL2/DUSP1/SERPINE1/TGFB1/RAC2/HSPB1/EPHB1/FCER1G/CXCL8/VASP	13
GO:0030334	regulation of cell migration	17/136	344/6513	0.000754974	0.00933958	0.00735784	CXCL10/SELE/PFN1/ATOH8/CCL2/ICAM1/DUSP1/MYC/SERPINE1/S100A11/TGFB1/ITGA5/RAC2/HSPB1/HMOX1/TIMP1/CXCL8	17
GO:0042330	taxis	13/136	225/6513	0.000790302	0.00972916	0.00766476	S100A9/CXCL10/S100A12/CCL2/DUSP1/SERPINE1/TGFB1/RAC2/HSPB1/EPHB1/FCER1G/CXCL8/VASP	13
GO:0040012	regulation of locomotion	18/136	379/6513	0.000836159	0.0101947	0.00803153	CXCL10/SELE/PFN1/ATOH8/CCL2/ICAM1/DUSP1/MYC/SERPINE1/S100A11/TGFB1/WAS/ITGA5/RAC2/HSPB1/HMOX1/TIMP1/CXCL8	18
GO:0009615	response to virus	10/136	145/6513	0.000850724	0.0103227	0.00813233	CXCL10/SAMHD1/BCL3/IRF1/DDIT4/HSPB1/VAMP8/IFITM2/WDFY4/RNASE6	10
GO:0046903	secretion	17/136	351/6513	0.000946138	0.011115	0.00875654	KCNMB4/MYC/SLC6A1/HLA-DRB1/STX11/MYO1G/TGFB1/RAC2/SLC51B/VAMP8/PLEK/TNFRSF1B/PRAM1/BDKRB2/HMOX1/SLC1A5/UCP2	17
GO:0051270	regulation of cellular component movement	18/136	396/6513	0.00138463	0.0152629	0.0120243	CXCL10/SELE/PFN1/ATOH8/CCL2/ICAM1/DUSP1/MYC/SERPINE1/S100A11/TGFB1/WAS/ITGA5/RAC2/HSPB1/HMOX1/TIMP1/CXCL8	18
GO:0072503	cellular divalent inorganic cation homeostasis	11/136	182/6513	0.00140231	0.0152629	0.0120243	S100A9/SLC11A1/CXCL10/JAK3/GPR4/MT1X/GNA15/MT1A/BDKRB2/CASQ2/RAMP3	11
GO:0072359	circulatory system development	20/136	466/6513	0.00150039	0.0160548	0.0126482	CXCL10/SOCS3/C3/HAMP/CCL2/GPR4/SERPINE1/LOXL2/TNFRSF12A/CHI3L1/TGFB1/ITGA5/HSPB1/FREM2/COL15A1/EPHB1/TNFRSF1B/HMOX1/CXCL8/PDLIM1	20
GO:0043408	regulation of MAPK cascade	13/136	242/6513	0.00154365	0.0164483	0.0129582	S100A12/CCL2/ICAM1/DUSP1/MYC/HLA-DRB1/FGD2/CHI3L1/TGFB1/LAPTM5/EPHB1/LBH/RAMP3	13
GO:0030097	hemopoiesis	15/136	307/6513	0.00175081	0.0173787	0.0136911	CLEC4E/BCL3/JAK3/FSTL3/MYC/IRF1/PNP/HLA-DRB1/TGFB1/SASH3/RELB/FCER1G/PLEK/TOP2A/HLA-DOA	15
GO:1901701	cellular response to oxygen-containing compound	19/136	438/6513	0.00175431	0.0173787	0.0136911	CXCL10/SOCS3/HAMP/CCL2/JAK3/ICAM1/MYC/SERPINE1/HLA-DRB1/GNA15/DDIT4/TGFB1/TNFRSF1B/NR4A2/RAMP3/UCP2/CXCL8/CD180/LY86	19
GO:0010942	positive regulation of cell death	13/136	247/6513	0.00185479	0.0183026	0.014419	S100A9/CCL2/MYC/TNFRSF12A/DDIT4/LAPTM5/TNFRSF1B/TNFRSF10A/TOP2A/HMOX1/RAMP3/UCP2/PHLDA3	13
GO:0072507	divalent inorganic cation homeostasis	11/136	189/6513	0.00189821	0.0185609	0.0146225	S100A9/SLC11A1/CXCL10/JAK3/GPR4/MT1X/GNA15/MT1A/BDKRB2/CASQ2/RAMP3	11
GO:0002520	immune system development	16/136	347/6513	0.00223389	0.0209046	0.0164689	SAMHD1/CLEC4E/BCL3/JAK3/FSTL3/MYC/IRF1/PNP/HLA-DRB1/TGFB1/SASH3/RELB/FCER1G/PLEK/TOP2A/HLA-DOA	16
GO:0007015	actin filament organization	11/136	197/6513	0.00263158	0.0243565	0.0191884	ARPC1B/SYNPO/PFN1/MYO1G/MYO1F/WAS/RAC2/PLEK/LCP1/VASP/PDLIM1	11
GO:0008284	positive regulation of cell population proliferation	15/136	325/6513	0.00304397	0.0273741	0.0215657	CXCL10/JAK3/MYC/PNP/SERTAD1/TGFB1/RASAL3/SASH3/RAC2/EBI3/TMEM119/HMOX1/FOSL2/TIMP1/LBH	15
GO:0048534	hematopoietic or lymphoid organ development	15/136	325/6513	0.00304397	0.0273741	0.0215657	CLEC4E/BCL3/JAK3/FSTL3/MYC/IRF1/PNP/HLA-DRB1/TGFB1/SASH3/RELB/FCER1G/PLEK/TOP2A/HLA-DOA	15
GO:0042325	regulation of phosphorylation	20/136	499/6513	0.00336337	0.0296855	0.0233866	SLC11A1/SOCS3/C3/S100A12/DUSP1/MYC/HLA-DRB1/SERTAD1/FGD2/DDIT4/CHI3L1/TGFB1/ITGA5/HSPB1/EPHB1/TMEM119/TNFRSF10A/BDKRB2/RAMP3/LCP2	20
GO:0008285	negative regulation of cell population proliferation	13/136	267/6513	0.00366413	0.0318716	0.0251088	ATOH8/CCL2/IFI30/DUSP1/MYC/IRF1/HLA-DRB1/S100A11/TGFB1/AZGP1/EPHB1/HMOX1/CXCL8	13
GO:0001932	regulation of protein phosphorylation	18/136	435/6513	0.00387828	0.0333401	0.0262657	SLC11A1/SOCS3/C3/S100A12/DUSP1/HLA-DRB1/SERTAD1/FGD2/DDIT4/CHI3L1/TGFB1/ITGA5/HSPB1/TMEM119/TNFRSF10A/BDKRB2/RAMP3/LCP2	18
GO:0010562	positive regulation of phosphorus metabolic process	15/136	335/6513	0.00405233	0.0343144	0.0270334	SLC11A1/C3/S100A12/MYC/HLA-DRB1/FGD2/CHI3L1/TGFB1/ITGA5/EPHB1/PLEK/TMEM119/TNFRSF10A/RAMP3/LCP2	15
GO:0045937	positive regulation of phosphate metabolic process	15/136	335/6513	0.00405233	0.0343144	0.0270334	SLC11A1/C3/S100A12/MYC/HLA-DRB1/FGD2/CHI3L1/TGFB1/ITGA5/EPHB1/PLEK/TMEM119/TNFRSF10A/RAMP3/LCP2	15
GO:0042327	positive regulation of phosphorylation	14/136	308/6513	0.00479043	0.0393399	0.0309925	SLC11A1/C3/S100A12/MYC/HLA-DRB1/FGD2/CHI3L1/TGFB1/ITGA5/EPHB1/TMEM119/TNFRSF10A/RAMP3/LCP2	14
GO:0051050	positive regulation of transport	15/136	350/6513	0.0060655	0.0474757	0.037402	SLC11A1/CXCL10/SELE/C3/CCL2/JAK3/SLC6A1/SERPINE1/HLA-DRB1/TGFB1/RAC2/SLC51B/VAMP8/FCER1G/RAMP3	15
GO:0000165	MAPK cascade	13/136	284/6513	0.00615239	0.0480076	0.037821	S100A12/CCL2/ICAM1/DUSP1/MYC/HLA-DRB1/FGD2/CHI3L1/TGFB1/LAPTM5/EPHB1/LBH/RAMP3	13

## Sheet: D
Supplementary table 3 (D): This sheet contains information of the Reactome pathways (FDR <0.05) enriched from the differentially expressed genes (FDR < 0.05) in the TS dataset.
ID	Description	GeneRatio	BgRatio	pvalue	p.adjust	qvalue	geneID	Count
R-HSA-6785807	Interleukin-4 and Interleukin-13 signaling	10/105	45/4063	1.29552e-07	4.71569e-05	4.44568e-05	SOCS3/CCL2/JAK3/ICAM1/MYC/TGFB1/TNFRSF1B/HMOX1/TIMP1/CXCL8	10
R-HSA-168249	Innate Immune System	27/105	375/4063	4.69662e-07	7.95536e-05	7.49985e-05	S100A9/SLC11A1/ARPC1B/C3/SERPINA3/CLEC4E/S100A12/C1QB/PNP/S100A11/CHI3L1/CD93/RNASET2/WAS/RAC2/OLFM4/VAMP8/RELB/FCER1G/TNFRSF1B/HMOX1/SIGLEC5/CD180/TIFA/RNASE6/LY86/LCP2	27
R-HSA-1280215	Cytokine Signaling in Immune system	21/105	253/4063	1.18266e-06	0.000107622	0.000101459	CXCL10/SOCS3/SAMHD1/S100A12/CCL2/IFI30/JAK3/ICAM1/MYC/IRF1/HLA-DRB1/TNFRSF12A/TGFB1/EBI3/RELB/TNFRSF1B/LCP1/HMOX1/IFITM2/TIMP1/CXCL8	21
R-HSA-109582	Hemostasis	20/105	239/4063	1.95609e-06	0.000142403	0.000134249	SELE/SERPINA3/PFN1/SERPINA5/KCNMB4/IRF1/SERPINE1/GNA15/TGFB1/ITGA5/TNFRSF10D/RAC2/KIF19/FCER1G/PLEK/TNFRSF10A/TIMP1/LHFPL2/APBB1IP/LCP2	20
R-HSA-449147	Signaling by Interleukins	14/105	160/4063	4.96311e-05	0.00301096	0.00283855	CXCL10/SOCS3/S100A12/CCL2/JAK3/ICAM1/MYC/TGFB1/EBI3/TNFRSF1B/LCP1/HMOX1/TIMP1/CXCL8	14
R-HSA-76002	Platelet activation, signaling and aggregation	12/105	125/4063	7.26889e-05	0.00377982	0.0035634	SERPINA3/PFN1/SERPINE1/GNA15/TGFB1/RAC2/FCER1G/PLEK/TIMP1/LHFPL2/APBB1IP/LCP2	12
R-HSA-6798695	Neutrophil degranulation	15/105	197/4063	0.000131327	0.00531144	0.00500731	S100A9/SLC11A1/C3/SERPINA3/S100A12/PNP/S100A11/CHI3L1/CD93/RNASET2/OLFM4/VAMP8/FCER1G/TNFRSF1B/SIGLEC5	15
