# Supplementary material for: Common targetable inflammatory pathways in brain transcriptome of autism spectrum disorders and Tourette syndrome
Source: Front Neurosci. 2022 Dec 15;16:999346. doi: 10.3389/fnins.2022.999346 (PMC9799059; doi:10.3389/fnins.2022.999346)
Supplement: Supplementary file 9 [file Table_4.XLSX]

## Sheet: A
Supplementary table 4 (A): This sheet contains information of the 118 common differentially expressed genes (P value <0.05 and logFC 0.5) in the ASD and TS datasets.
Common genes in ASD	symbol	logFC	logCPM	F	PValue	FDR	Expression	ENTREZID					Common genes in TS	symbol	logFC	logCPM	F	PValue	FDR	Expression	ENTREZID
	SELE	2.66804	1.5106	26.8697	1.36939e-06	0.00460497	Up-regulated	6401						SELE	4.41327	4.28554	34.0395	9.97495e-07	0.000966015	Up-regulated	6401				2
	TNFRSF10D	1.10259	0.916629	25.7529	2.13692e-06	0.00563026	Up-regulated	8793						SOCS3	3.3856	7.00521	33.3996	1.18609e-06	0.000966015	Up-regulated	9021				3
	HSPB1	1.40975	4.56492	21.1486	1.41382e-05	0.0124168	Up-regulated	3315						SERPINA3	3.33317	8.49705	32.6724	1.44697e-06	0.000976927	Up-regulated	12				4
	TOP2A	1.60815	-0.106429	20.9151	1.55987e-05	0.0127912	Up-regulated	7153						HAMP	2.43046	3.79346	28.6459	4.53236e-06	0.00234003	Up-regulated	57817				5
	CD180	1.28293	0.301457	20.699	1.70881e-05	0.0129863	Up-regulated	4064						SECTM1	1.87129	2.63193	26.3879	8.88509e-06	0.00304433	Up-regulated	6398				6
	FCGBP	1.47918	4.67436	20.5699	1.80473e-05	0.0129863	Up-regulated	8857						CCL2	3.13578	4.81938	26.3442	9.00364e-06	0.00304433	Up-regulated	6347				7
	ICAM1	1.35929	2.30261	20.5135	1.84832e-05	0.0129863	Up-regulated	3383						FCGBP	2.77136	5.58401	26.3266	9.052e-06	0.00304433	Up-regulated	8857				8
	CHI3L1	1.44731	4.26954	19.2072	3.22681e-05	0.0180538	Up-regulated	1116						IFI30	1.94163	5.00794	26.2149	9.36504e-06	0.00304433	Up-regulated	10437				9
	C1QB	1.27146	4.65327	19.1543	3.30105e-05	0.0180538	Up-regulated	713						ICAM1	1.77192	5.94315	25.8955	1.03247e-05	0.00312484	Up-regulated	3383				10
	HMOX1	1.23255	2.17295	17.7586	6.04556e-05	0.0205124	Up-regulated	3162						C1QB	2.09578	7.88995	24.7127	1.48866e-05	0.00395939	Up-regulated	713				11
	CCL2	1.57193	0.703841	14.9715	0.000208766	0.0364763	Up-regulated	6347						MYC	1.48223	3.31698	24.4066	1.63852e-05	0.00422979	Up-regulated	4609				12
	IFI30	1.87179	1.29256	14.6059	0.000246424	0.0368146	Up-regulated	10437						MYO1G	1.72265	1.69342	20.2078	6.45153e-05	0.0108894	Up-regulated	64005				13
	VASP	0.457714	2.50138	14.1628	0.000301622	0.0396995	Up-regulated	7408						S100A11	1.22921	5.65684	19.0931	9.45627e-05	0.0139695	Up-regulated	6282				14
	MYC	0.731397	1.73057	14.0135	0.000322959	0.041047	Up-regulated	4609						SPR	0.781621	5.7387	18.631	0.000111081	0.0156676	Up-regulated	6697				15
	SOCS3	1.78599	3.52425	13.978	0.000328258	0.041047	Up-regulated	9021						CHI3L1	1.98535	8.93492	18.4161	0.000119779	0.0164066	Up-regulated	1116				16
	SPR	0.519975	2.60472	13.8666	0.000345478	0.041047	Up-regulated	6697						TNFRSF10D	2.00377	3.605	17.4239	0.000170365	0.0194193	Up-regulated	8793				17
	HAMP	1.35823	0.514502	13.8169	0.000353454	0.041047	Up-regulated	57817						HSPB1	1.15029	8.77198	17.0503	0.000194898	0.0204412	Up-regulated	3315				18
	UCP2	0.771067	1.29318	13.4915	0.000410615	0.0439656	Up-regulated	7351						ST14	1.35883	1.973	16.9336	0.000203312	0.0209937	Up-regulated	6768				19
	ST14	0.838274	0.913102	13.4858	0.0004117	0.0439656	Up-regulated	6768						TOP2A	2.40202	2.08611	14.7357	0.000459584	0.0353425	Up-regulated	7153				20
	S100A11	0.860468	0.536009	13.0071	0.00051391	0.04719	Up-regulated	6282						HMOX1	1.1034	5.86582	14.6931	0.000467099	0.0353425	Up-regulated	3162				21
	SERPINA3	2.04072	4.29228	12.9793	0.000520594	0.04719	Up-regulated	12						UCP2	0.94608	5.96274	13.7086	0.000682241	0.0433915	Up-regulated	7351				22
	MYO1G	1.09856	0.458422	12.8405	0.000555351	0.0487737	Up-regulated	64005						CD180	1.36692	2.12286	13.4678	0.00074945	0.0456431	Up-regulated	4064				23
	SECTM1	1.25557	-0.113428	12.7231	0.000586593	0.0498557	Up-regulated	6398						VASP	0.743803	6.41266	13.4386	0.000758068	0.0456431	Up-regulated	7408				24
																									25
																									26
																									27
																									28
																									29
																									30
																									31
																									32
																									33
																									34
																									35
																									36
																									37
																									38
																									39
																									40
																									41
																									42
																									43
																									44
																									45
																									46
																									47
																									48
																									49
																									50
																									51
																									52
																									53
																									54
																									55
																									56
																									57
																									58
																									59
																									60
																									61
																									62
																									63
																									64
																									65
																									66
																									67
																									68
																									69
																									70
																									71
																									72
																									73
																									74
																									75
																									76
																									77
																									78
																									79
																									80
																									81
																									82
																									83
																									84
																									85
																									86
																									87
																									88
																									89
																									90
																									91
																									92
																									93
																									94
																									95
																									96
																									97
																									98
																									99
																									100
																									101
																									102
																									103
																									104
																									105
																									106
																									107
																									108
																									109
																									110
																									111
																									112
																									113
																									114
																									115
																									116
																									117
																									118
																									Showing 102 to 118 of 118 entries, 1 total columns

## Sheet: B
Supplementary table 4 (B): This sheet contains information of the Reactome pathways (FDR <0.05) of the 23 common differentially expressed genes in the ASD dataset.
ID	Description	GeneRatio	BgRatio	pvalue	p.adjust	qvalue	geneID	Count
R-HSA-6785807	Interleukin-4 and Interleukin-13 signaling	5/19	72/8624	3.741277e-07	4.489532e-05	3.465604e-05	ICAM1/HMOX1/CCL2/MYC/SOCS3	5
R-HSA-877300	Interferon gamma signaling	3/19	74/8624	5.324604e-04	2.648255e-02	2.044267e-02	ICAM1/IFI30/SOCS3	3
R-HSA-1362277	Transcription of E2F targets under negative control by DREAM complex	2/19	19/8624	7.690420e-04	2.648255e-02	2.044267e-02	TOP2A/MYC	2
R-HSA-449147	Signaling by Interleukins	5/19	360/8624	8.827516e-04	2.648255e-02	2.044267e-02	ICAM1/HMOX1/CCL2/MYC/SOCS3	5
R-HSA-1538133	G0 and Early G1	2/19	26/8624	1.448255e-03	2.896509e-02	2.235902e-02	TOP2A/MYC	2
R-HSA-6783783	Interleukin-10 signaling	2/19	26/8624	1.448255e-03	2.896509e-02	2.235902e-02	ICAM1/CCL2	2

## Sheet: C
Supplementary table 4 (C): This sheet contains information of the Reactome pathways (FDR <0.05) of the 23 common differentially expressed genes in the TS dataset.
ID	Description	GeneRatio	BgRatio	pvalue	p.adjust	qvalue	geneID	Count
R-HSA-6785807	Interleukin-4 and Interleukin-13 signaling	5/19	45/4071	1.362047e-06	0.0001579974	0.0001419396	SOCS3/CCL2/ICAM1/MYC/HMOX1	5
R-HSA-877300	Interferon gamma signaling	3/19	36/4071	5.585388e-04	0.0210739598	0.0189321417	SOCS3/IFI30/ICAM1	3
R-HSA-449147	Signaling by Interleukins	5/19	165/4071	7.538030e-04	0.0210739598	0.0189321417	SOCS3/CCL2/ICAM1/MYC/HMOX1	5
R-HSA-1280215	Cytokine Signaling in Immune system	6/19	256/4071	7.885155e-04	0.0210739598	0.0189321417	SOCS3/CCL2/IFI30/ICAM1/MYC/HMOX1	6
R-HSA-1538133	G0 and Early G1	2/19	10/4071	9.083603e-04	0.0210739598	0.0189321417	MYC/TOP2A	2
R-HSA-6783783	Interleukin-10 signaling	2/19	14/4071	1.816559e-03	0.0351201354	0.0315507569	CCL2/ICAM1	2
